# Supplementary material for: Foxp3 depends on Ikaros for control of regulatory T cell gene expression and function
Source: eLife. 2024 Apr 24;12:RP91392. doi: 10.7554/eLife.91392 (PMC11042806; doi:10.7554/eLife.91392)
Supplement: Supplementary file 1. — Genes are annotated to Ensembl mm9/NCBIM37 release 67. [file elife-91392-supp1.xlsx]

## Sheet: Ikaros_DifferentialAnalys
Differential analysis of RNA-seq data
gene_name	gene_id	logFC	logCPM	F	PValue	FDR	comparison
Dtx1	ENSMUSG00000029603	-3.97136	7.31312	478.75	5.64953e-22	1.02319e-17	WT_Stim.vs.WT_Unstim
Klf4	ENSMUSG00000003032	-4.09602	7.73393	438.077	2.39305e-21	2.16703e-17	WT_Stim.vs.WT_Unstim
Plk2	ENSMUSG00000021701	-2.86193	6.17969	335.488	1.72904e-19	1.04382e-15	WT_Stim.vs.WT_Unstim
Jun	ENSMUSG00000052684	-4.35916	9.03106	335.864	3.78401e-19	1.44958e-15	WT_Stim.vs.WT_Unstim
Klf2	ENSMUSG00000055148	-3.77402	9.61965	318.158	4.00194e-19	1.44958e-15	WT_Stim.vs.WT_Unstim
Pdcd1	ENSMUSG00000026285	3.06269	7.3812	289.72	1.74225e-18	5.25899e-15	WT_Stim.vs.WT_Unstim
SCARNA14	ENSMUSG00000088254	-2.86759	5.27384	289.817	2.37041e-18	6.13292e-15	WT_Stim.vs.WT_Unstim
Zfand2a	ENSMUSG00000053581	-2.65733	6.35797	280.388	2.90434e-18	6.57507e-15	WT_Stim.vs.WT_Unstim
Klf6	ENSMUSG00000000078	-3.76817	10.0542	273.689	4.23143e-18	6.96884e-15	WT_Stim.vs.WT_Unstim
Fosb	ENSMUSG00000003545	-3.89243	10.3956	273.684	4.23263e-18	6.96884e-15	WT_Stim.vs.WT_Unstim
SNORA42	ENSMUSG00000064427	-2.57982	5.17132	275.871	3.73998e-18	6.96884e-15	WT_Stim.vs.WT_Unstim
Dnajb9	ENSMUSG00000014905	-3.13827	6.79737	273.575	7.99709e-18	1.08123e-14	WT_Stim.vs.WT_Unstim
Sgk1	ENSMUSG00000019970	-2.43117	6.25976	262.152	8.25014e-18	1.08123e-14	WT_Stim.vs.WT_Unstim
Itih5	ENSMUSG00000025780	-2.33783	5.74642	261.932	8.35801e-18	1.08123e-14	WT_Stim.vs.WT_Unstim
Gem	ENSMUSG00000028214	-2.70812	6.12114	260.552	9.06934e-18	1.09503e-14	WT_Stim.vs.WT_Unstim
Snora68	ENSMUSG00000077563	-2.64718	4.54208	256.502	1.15516e-17	1.30756e-14	WT_Stim.vs.WT_Unstim
Ppp1r15a	ENSMUSG00000040435	-3.28056	8.90911	244.824	2.36577e-17	2.52038e-14	WT_Stim.vs.WT_Unstim
Klf11	ENSMUSG00000020653	-2.25741	5.86159	239.39	3.33678e-17	3.35736e-14	WT_Stim.vs.WT_Unstim
Epas1	ENSMUSG00000024140	2.60959	5.83209	239.119	4.48435e-17	4.27453e-14	WT_Stim.vs.WT_Unstim
Slc14a1	ENSMUSG00000059336	-2.04483	5.37154	233.833	4.77716e-17	4.32595e-14	WT_Stim.vs.WT_Unstim
Tiparp	ENSMUSG00000034640	-2.37933	6.20468	230.607	5.9038e-17	4.86017e-14	WT_Stim.vs.WT_Unstim
Rnf157	ENSMUSG00000052949	2.57634	6.76018	230.935	5.77722e-17	4.86017e-14	WT_Stim.vs.WT_Unstim
Fam43a	ENSMUSG00000046546	-2.28619	5.87472	227.325	7.34263e-17	5.78184e-14	WT_Stim.vs.WT_Unstim
Pglyrp2	ENSMUSG00000079563	-2.32024	5.38252	226.046	7.99996e-17	6.03697e-14	WT_Stim.vs.WT_Unstim
SNORD94	ENSMUSG00000080465	-2.28589	5.64376	222.741	1.00032e-16	7.2467e-14	WT_Stim.vs.WT_Unstim
Jund	ENSMUSG00000071076	-2.94831	9.26938	219.121	1.28207e-16	8.93062e-14	WT_Stim.vs.WT_Unstim
Junb	ENSMUSG00000052837	-3.23773	10.7059	213.625	1.88159e-16	1.26213e-13	WT_Stim.vs.WT_Unstim
Pim3	ENSMUSG00000035828	-2.30552	6.86115	213.043	1.96056e-16	1.26813e-13	WT_Stim.vs.WT_Unstim
Igfbp4	ENSMUSG00000017493	-2.76166	6.60102	222.421	2.69659e-16	1.66581e-13	WT_Stim.vs.WT_Unstim
Pydc4	ENSMUSG00000073491	-2.11566	5.57614	208.259	2.75933e-16	1.66581e-13	WT_Stim.vs.WT_Unstim
Sema4a	ENSMUSG00000028064	-2.06004	4.9679	204.066	3.74381e-16	2.18723e-13	WT_Stim.vs.WT_Unstim
Ddit3	ENSMUSG00000025408	-2.14757	4.8898	198.64	5.60158e-16	3.17032e-13	WT_Stim.vs.WT_Unstim
Adrb2	ENSMUSG00000045730	-2.14349	5.85613	196.492	6.58749e-16	3.61534e-13	WT_Stim.vs.WT_Unstim
Tsc22d3	ENSMUSG00000031431	-2.71745	7.57374	194.633	7.94441e-16	4.2318e-13	WT_Stim.vs.WT_Unstim
Tob1	ENSMUSG00000037573	-2.18052	6.66082	189.684	1.11243e-15	5.75637e-13	WT_Stim.vs.WT_Unstim
Treml2	ENSMUSG00000071068	-2.0644	5.69099	188.515	1.21916e-15	6.13337e-13	WT_Stim.vs.WT_Unstim
1190002H23Rik	ENSMUSG00000022018	-3.30341	5.85908	270.785	1.26378e-15	6.18602e-13	WT_Stim.vs.WT_Unstim
Myo1d	ENSMUSG00000035441	2.13174	4.82687	184.444	1.68356e-15	8.02394e-13	WT_Stim.vs.WT_Unstim
Cd97	ENSMUSG00000002885	-2.46522	8.1372	182.542	1.96157e-15	8.51718e-13	WT_Stim.vs.WT_Unstim
Snord118	ENSMUSG00000064899	-2.50989	4.37741	183.154	1.86711e-15	8.51718e-13	WT_Stim.vs.WT_Unstim
Y_RNA	ENSMUSG00000064945	-2.3018	5.12061	188.613	1.92486e-15	8.51718e-13	WT_Stim.vs.WT_Unstim
Snhg1	ENSMUSG00000090867	-2.1227	6.14834	182.456	1.97516e-15	8.51718e-13	WT_Stim.vs.WT_Unstim
Ly6c1	ENSMUSG00000079018	-2.02225	4.63911	181.344	2.1613e-15	9.10309e-13	WT_Stim.vs.WT_Unstim
Trp53inp2	ENSMUSG00000038375	-2.01563	6.55887	177.981	2.84585e-15	1.17139e-12	WT_Stim.vs.WT_Unstim
Siah2	ENSMUSG00000036432	-2.19603	6.0992	176.98	3.09112e-15	1.24407e-12	WT_Stim.vs.WT_Unstim
P2rx7	ENSMUSG00000029468	-1.88278	6.22389	175.576	3.47401e-15	1.36778e-12	WT_Stim.vs.WT_Unstim
Dusp1	ENSMUSG00000024190	-2.79827	9.17259	173.062	4.28985e-15	1.65305e-12	WT_Stim.vs.WT_Unstim
Dnaja1	ENSMUSG00000028410	-2.4077	8.03692	172.062	4.66853e-15	1.76149e-12	WT_Stim.vs.WT_Unstim
Cybb	ENSMUSG00000015340	-1.97808	4.91426	171.476	4.90694e-15	1.81367e-12	WT_Stim.vs.WT_Unstim
Rpl10	ENSMUSG00000008682	-2.31002	5.61178	181.912	5.37176e-15	1.94576e-12	WT_Stim.vs.WT_Unstim
Klf10	ENSMUSG00000037465	-1.93049	5.52165	168.969	6.08155e-15	2.12972e-12	WT_Stim.vs.WT_Unstim
Zfp36	ENSMUSG00000044786	-2.74805	9.32457	168.905	6.11482e-15	2.12972e-12	WT_Stim.vs.WT_Unstim
B230325K18Rik	ENSMUSG00000063254	-2.03033	4.52958	166.208	7.72643e-15	2.64025e-12	WT_Stim.vs.WT_Unstim
Gm8369	ENSMUSG00000058470	-1.91255	4.64209	159.297	1.4279e-14	4.78901e-12	WT_Stim.vs.WT_Unstim
Trib1	ENSMUSG00000032501	-2.30311	8.42506	157.862	1.62658e-14	5.35617e-12	WT_Stim.vs.WT_Unstim
Coro2a	ENSMUSG00000028337	-2.01439	7.18914	156.865	1.78173e-14	5.72015e-12	WT_Stim.vs.WT_Unstim
Cebpb	ENSMUSG00000056501	-2.0076	5.50561	156.863	1.83186e-14	5.72015e-12	WT_Stim.vs.WT_Unstim
Gapdh	ENSMUSG00000057666	-1.75866	4.99241	156.692	1.81013e-14	5.72015e-12	WT_Stim.vs.WT_Unstim
Ddx60	ENSMUSG00000037921	-1.65525	5.41672	156.019	1.92555e-14	5.91078e-12	WT_Stim.vs.WT_Unstim
Sidt1	ENSMUSG00000022696	-1.86785	6.23186	155.532	2.01404e-14	6.07938e-12	WT_Stim.vs.WT_Unstim
Mafk	ENSMUSG00000018143	-1.85393	6.1103	154.908	2.13353e-14	6.33449e-12	WT_Stim.vs.WT_Unstim
Rnf213	ENSMUSG00000070327	-2.28295	9.12849	151.134	3.03619e-14	8.86911e-12	WT_Stim.vs.WT_Unstim
Serpina3g	ENSMUSG00000041481	-1.82047	5.63552	150.529	3.21497e-14	9.24227e-12	WT_Stim.vs.WT_Unstim
Usp2	ENSMUSG00000032010	-1.81909	5.00943	149.269	3.62407e-14	1.00978e-11	WT_Stim.vs.WT_Unstim
Oas3	ENSMUSG00000032661	-1.72849	5.11222	149.355	3.59471e-14	1.00978e-11	WT_Stim.vs.WT_Unstim
U1	ENSMUSG00000075736	-1.99085	6.2394	148.963	3.73162e-14	1.02399e-11	WT_Stim.vs.WT_Unstim
Cited2	ENSMUSG00000039910	-1.92654	7.21655	148.5	3.90069e-14	1.05441e-11	WT_Stim.vs.WT_Unstim
Sik1	ENSMUSG00000024042	-2.54111	9.77834	148.246	3.99675e-14	1.06449e-11	WT_Stim.vs.WT_Unstim
Gm4955	ENSMUSG00000037849	-1.92531	6.01479	146.876	4.56058e-14	1.19705e-11	WT_Stim.vs.WT_Unstim
U5	ENSMUSG00000064430	-2.67923	4.39532	169.635	5.29367e-14	1.36962e-11	WT_Stim.vs.WT_Unstim
Acot2	ENSMUSG00000021226	-1.93612	5.06969	146.06	5.77577e-14	1.47331e-11	WT_Stim.vs.WT_Unstim
Gm6485	ENSMUSG00000089999	-1.80581	4.85225	143.541	6.31431e-14	1.58831e-11	WT_Stim.vs.WT_Unstim
Dnajb1	ENSMUSG00000005483	-2.43778	7.45227	151.055	6.47267e-14	1.60584e-11	WT_Stim.vs.WT_Unstim
Ifi203	ENSMUSG00000039997	-1.93056	7.34939	141.729	7.55501e-14	1.84904e-11	WT_Stim.vs.WT_Unstim
Creb3l2	ENSMUSG00000038648	2.07725	7.03573	139.358	9.58073e-14	2.28311e-11	WT_Stim.vs.WT_Unstim
Irgm2	ENSMUSG00000069874	1.89658	6.44875	139.38	9.5596e-14	2.28311e-11	WT_Stim.vs.WT_Unstim
snoU6-77	ENSMUSG00000089542	-1.76152	5.0628	138.93	1.00041e-13	2.35305e-11	WT_Stim.vs.WT_Unstim
Eif1	ENSMUSG00000035530	-2.18828	8.25201	137.926	1.10768e-13	2.57196e-11	WT_Stim.vs.WT_Unstim
3230401D17Rik	ENSMUSG00000035399	-1.82728	4.64754	137.72	1.13116e-13	2.59321e-11	WT_Stim.vs.WT_Unstim
Dnahc8	ENSMUSG00000033826	-1.7292	6.9727	136.883	1.23207e-13	2.78926e-11	WT_Stim.vs.WT_Unstim
Snora78	ENSMUSG00000089255	-1.83394	4.73443	136.597	1.2687e-13	2.83673e-11	WT_Stim.vs.WT_Unstim
Ndrg1	ENSMUSG00000005125	1.77863	6.08278	136.164	1.32628e-13	2.92931e-11	WT_Stim.vs.WT_Unstim
Cd55	ENSMUSG00000026399	-2.12375	5.74059	149.997	1.45425e-13	3.06256e-11	WT_Stim.vs.WT_Unstim
Herpud1	ENSMUSG00000031770	-1.81285	6.28017	135.417	1.43242e-13	3.06256e-11	WT_Stim.vs.WT_Unstim
SNORA14	ENSMUSG00000065637	-2.67306	7.90465	152.24	1.44539e-13	3.06256e-11	WT_Stim.vs.WT_Unstim
Naip5	ENSMUSG00000071203	-1.70172	4.86621	135.39	1.43638e-13	3.06256e-11	WT_Stim.vs.WT_Unstim
Lta	ENSMUSG00000024402	-1.92568	5.32106	138.188	1.56069e-13	3.24893e-11	WT_Stim.vs.WT_Unstim
Emp3	ENSMUSG00000040212	-1.81722	6.10676	133.562	1.73661e-13	3.57406e-11	WT_Stim.vs.WT_Unstim
Rhob	ENSMUSG00000054364	-3.23532	6.56502	214.711	1.93965e-13	3.94707e-11	WT_Stim.vs.WT_Unstim
Abcg1	ENSMUSG00000024030	-1.72506	6.83077	132.166	2.01023e-13	4.04525e-11	WT_Stim.vs.WT_Unstim
Ifrd1	ENSMUSG00000001627	-2.15316	8.28383	130.014	2.52509e-13	5.02549e-11	WT_Stim.vs.WT_Unstim
Ubc	ENSMUSG00000008348	-1.67355	5.53843	129.722	2.60503e-13	5.07308e-11	WT_Stim.vs.WT_Unstim
Rasgrp2	ENSMUSG00000032946	-1.82738	6.89148	129.741	2.59952e-13	5.07308e-11	WT_Stim.vs.WT_Unstim
Plagl1	ENSMUSG00000019817	2.23519	8.73206	129.332	2.71579e-13	5.18922e-11	WT_Stim.vs.WT_Unstim
Rab37	ENSMUSG00000020732	-1.48298	5.71585	129.311	2.72197e-13	5.18922e-11	WT_Stim.vs.WT_Unstim
Maff	ENSMUSG00000042622	-2.56552	6.10483	171.235	2.90433e-13	5.47919e-11	WT_Stim.vs.WT_Unstim
Atf3	ENSMUSG00000026628	-1.8926	5.66073	131.033	3.22079e-13	5.96427e-11	WT_Stim.vs.WT_Unstim
Lmo4	ENSMUSG00000028266	1.72581	5.13163	127.729	3.22731e-13	5.96427e-11	WT_Stim.vs.WT_Unstim
Ptp4a1	ENSMUSG00000026064	-2.09088	5.80511	140.682	3.60899e-13	6.60227e-11	WT_Stim.vs.WT_Unstim
Sorcs2	ENSMUSG00000029093	-1.66419	4.84701	125.211	4.24665e-13	7.69111e-11	WT_Stim.vs.WT_Unstim
Gng4	ENSMUSG00000021303	2.71024	3.62791	123.91	4.90192e-13	8.78996e-11	WT_Stim.vs.WT_Unstim
Dnajb4	ENSMUSG00000028035	-1.85477	5.93537	126.884	4.98296e-13	8.84768e-11	WT_Stim.vs.WT_Unstim
Zrsr1	ENSMUSG00000044068	-1.53256	5.45587	123.649	5.04606e-13	8.87274e-11	WT_Stim.vs.WT_Unstim
Atp2a3	ENSMUSG00000020788	-1.8095	7.39008	122.409	5.79299e-13	1.00882e-10	WT_Stim.vs.WT_Unstim
Zfp36l2	ENSMUSG00000045817	-2.12611	10.0138	121.622	6.32784e-13	1.09146e-10	WT_Stim.vs.WT_Unstim
Il1rl1	ENSMUSG00000026069	1.85605	6.23996	121.187	6.64498e-13	1.13535e-10	WT_Stim.vs.WT_Unstim
Gla	ENSMUSG00000031266	-2.21493	5.6234	146.066	7.43905e-13	1.25915e-10	WT_Stim.vs.WT_Unstim
Gatsl2	ENSMUSG00000015944	1.48869	5.70826	119.065	8.45507e-13	1.41787e-10	WT_Stim.vs.WT_Unstim
Dzip1	ENSMUSG00000042156	-1.40634	5.31954	118.218	9.31769e-13	1.54819e-10	WT_Stim.vs.WT_Unstim
Slc16a3	ENSMUSG00000025161	1.57593	5.21496	117.865	9.70331e-13	1.59761e-10	WT_Stim.vs.WT_Unstim
Csrnp1	ENSMUSG00000032515	-2.11295	8.97252	117.253	1.04139e-12	1.66908e-10	WT_Stim.vs.WT_Unstim
Snora23	ENSMUSG00000064451	-1.98896	7.33038	117.294	1.03648e-12	1.66908e-10	WT_Stim.vs.WT_Unstim
4930523C07Rik	ENSMUSG00000090394	-1.77611	7.44666	117.283	1.03782e-12	1.66908e-10	WT_Stim.vs.WT_Unstim
Hnrnpa1	ENSMUSG00000046434	-1.78999	4.87833	119.968	1.0586e-12	1.68179e-10	WT_Stim.vs.WT_Unstim
Rgs1	ENSMUSG00000026358	-2.14	8.29105	116.533	1.13205e-12	1.78284e-10	WT_Stim.vs.WT_Unstim
Sit1	ENSMUSG00000028460	-1.84565	4.39738	116.332	1.15888e-12	1.80934e-10	WT_Stim.vs.WT_Unstim
Gdap10	ENSMUSG00000059937	-1.90303	7.22547	116.247	1.17032e-12	1.81159e-10	WT_Stim.vs.WT_Unstim
Cxcr5	ENSMUSG00000047880	-1.66535	5.27475	115.434	1.28682e-12	1.97504e-10	WT_Stim.vs.WT_Unstim
Acap1	ENSMUSG00000001588	-1.69169	7.14747	115.105	1.3375e-12	2.03558e-10	WT_Stim.vs.WT_Unstim
Atf4	ENSMUSG00000042406	-2.0172	8.30366	114.918	1.36714e-12	2.06336e-10	WT_Stim.vs.WT_Unstim
Slc17a9	ENSMUSG00000023393	-1.48641	5.08941	113.952	1.53205e-12	2.29314e-10	WT_Stim.vs.WT_Unstim
Tasp1	ENSMUSG00000039033	-1.56072	5.37237	113.409	1.6339e-12	2.42553e-10	WT_Stim.vs.WT_Unstim
Errfi1	ENSMUSG00000028967	-1.68366	5.79998	113.232	1.66855e-12	2.45684e-10	WT_Stim.vs.WT_Unstim
Phlda1	ENSMUSG00000020205	-1.63491	5.92579	113.142	1.68653e-12	2.46329e-10	WT_Stim.vs.WT_Unstim
Tbc1d5	ENSMUSG00000023923	-1.46097	5.20187	112.462	1.82893e-12	2.6499e-10	WT_Stim.vs.WT_Unstim
Ighm	ENSMUSG00000076617	-1.79633	7.75656	112.292	1.86649e-12	2.68285e-10	WT_Stim.vs.WT_Unstim
Gm4956	ENSMUSG00000025936	-1.93247	4.59444	116.655	2.08787e-12	2.93127e-10	WT_Stim.vs.WT_Unstim
Ctla4	ENSMUSG00000026011	-2.01934	9.65941	111.451	2.06461e-12	2.93127e-10	WT_Stim.vs.WT_Unstim
Gls2	ENSMUSG00000044005	2.00378	4.19609	111.374	2.08384e-12	2.93127e-10	WT_Stim.vs.WT_Unstim
Arhgap9	ENSMUSG00000040345	-1.53199	6.5686	110.886	2.21023e-12	3.07919e-10	WT_Stim.vs.WT_Unstim
Zc3h12a	ENSMUSG00000042677	-1.89357	7.56176	110.814	2.22951e-12	3.08234e-10	WT_Stim.vs.WT_Unstim
SNORA22	ENSMUSG00000065304	-2.3018	3.69532	110.204	2.4004e-12	3.29346e-10	WT_Stim.vs.WT_Unstim
Aven	ENSMUSG00000003604	-1.39952	5.04912	110.115	2.42642e-12	3.30412e-10	WT_Stim.vs.WT_Unstim
Pik3r5	ENSMUSG00000020901	-1.49462	5.95757	109.314	2.67506e-12	3.61552e-10	WT_Stim.vs.WT_Unstim
Snora30	ENSMUSG00000065259	-2.41893	3.93252	114.208	2.80402e-12	3.76175e-10	WT_Stim.vs.WT_Unstim
Fos	ENSMUSG00000021250	-3.76229	9.40503	173.591	3.00572e-12	4.00084e-10	WT_Stim.vs.WT_Unstim
Osgin1	ENSMUSG00000074063	-1.95073	3.97999	108.307	3.02642e-12	4.00084e-10	WT_Stim.vs.WT_Unstim
Sh3bp1	ENSMUSG00000022436	-1.54505	6.31375	107.979	3.15112e-12	4.1355e-10	WT_Stim.vs.WT_Unstim
Gas5	ENSMUSG00000053332	-1.75323	7.14266	107.615	3.29583e-12	4.2943e-10	WT_Stim.vs.WT_Unstim
Snora28	ENSMUSG00000064493	-2.04807	5.97663	126.672	3.5475e-12	4.5892e-10	WT_Stim.vs.WT_Unstim
Epsti1	ENSMUSG00000022014	-1.52096	5.21685	106.712	3.68639e-12	4.73505e-10	WT_Stim.vs.WT_Unstim
Mir5105	ENSMUSG00000093077	-1.9904	9.85201	106.604	3.7361e-12	4.76511e-10	WT_Stim.vs.WT_Unstim
Spty2d1	ENSMUSG00000049516	-1.96514	8.19874	106.327	3.8671e-12	4.8977e-10	WT_Stim.vs.WT_Unstim
Ephx1	ENSMUSG00000038776	-1.58548	6.47412	105.465	4.30758e-12	5.41768e-10	WT_Stim.vs.WT_Unstim
Snord89	ENSMUSG00000077704	-2.42377	3.46802	105.394	4.34638e-12	5.42878e-10	WT_Stim.vs.WT_Unstim
Ddx58	ENSMUSG00000040296	-1.41131	6.13636	105.264	4.41773e-12	5.4801e-10	WT_Stim.vs.WT_Unstim
Slc9a9	ENSMUSG00000031129	-1.54237	5.75962	105.198	4.45456e-12	5.4882e-10	WT_Stim.vs.WT_Unstim
Pdk1	ENSMUSG00000006494	-1.3556	5.69447	104.849	4.6546e-12	5.67107e-10	WT_Stim.vs.WT_Unstim
Dusp5	ENSMUSG00000034765	-2.12149	8.69098	105.122	4.66562e-12	5.67107e-10	WT_Stim.vs.WT_Unstim
Acp5	ENSMUSG00000001348	-1.71	5.58803	108.879	5.09608e-12	6.153e-10	WT_Stim.vs.WT_Unstim
Prps2	ENSMUSG00000025742	-1.49283	5.75943	103.658	5.41237e-12	6.49162e-10	WT_Stim.vs.WT_Unstim
Pcna	ENSMUSG00000027342	-2.2961	6.51994	131.793	5.75655e-12	6.81417e-10	WT_Stim.vs.WT_Unstim
Wls	ENSMUSG00000028173	-1.63537	5.7944	103.36	5.73365e-12	6.81417e-10	WT_Stim.vs.WT_Unstim
Snord15a	ENSMUSG00000065822	-1.93643	4.37098	107.678	5.87537e-12	6.90966e-10	WT_Stim.vs.WT_Unstim
Chka	ENSMUSG00000024843	-1.68751	6.56589	102.913	5.95116e-12	6.95364e-10	WT_Stim.vs.WT_Unstim
Gnb4	ENSMUSG00000027669	1.40074	5.34521	102.856	5.99513e-12	6.96012e-10	WT_Stim.vs.WT_Unstim
Selk	ENSMUSG00000042682	-1.54215	4.55858	102.667	6.14196e-12	7.08516e-10	WT_Stim.vs.WT_Unstim
Lmna	ENSMUSG00000028063	-1.71203	4.87999	104.426	6.56568e-12	7.51742e-10	WT_Stim.vs.WT_Unstim
AC150277.1	ENSMUSG00000092819	-2.11247	4.121	106.445	6.59969e-12	7.51742e-10	WT_Stim.vs.WT_Unstim
SNORA53	ENSMUSG00000077167	-1.65716	6.79974	101.736	6.92203e-12	7.8353e-10	WT_Stim.vs.WT_Unstim
Rnf144a	ENSMUSG00000020642	-1.46778	4.85187	101.332	7.29318e-12	8.20415e-10	WT_Stim.vs.WT_Unstim
Gm129	ENSMUSG00000038550	-2.11722	4.11232	105.374	7.42856e-12	8.30485e-10	WT_Stim.vs.WT_Unstim
Alcam	ENSMUSG00000022636	1.5082	5.4903	100.922	7.69069e-12	8.54516e-10	WT_Stim.vs.WT_Unstim
P4ha1	ENSMUSG00000019916	-1.33699	5.54606	100.677	7.9391e-12	8.75577e-10	WT_Stim.vs.WT_Unstim
Vim	ENSMUSG00000026728	-1.94922	7.98714	100.641	7.97693e-12	8.75577e-10	WT_Stim.vs.WT_Unstim
Dusp6	ENSMUSG00000019960	-1.73544	6.86805	99.6495	9.07856e-12	9.90493e-10	WT_Stim.vs.WT_Unstim
Timp2	ENSMUSG00000017466	-1.3901	5.56528	99.3063	9.49662e-12	1.0299e-09	WT_Stim.vs.WT_Unstim
Folr4	ENSMUSG00000031933	-1.75865	8.235	99.1458	9.69897e-12	1.0394e-09	WT_Stim.vs.WT_Unstim
Taf1d	ENSMUSG00000031939	-1.39022	5.51277	99.1703	9.66773e-12	1.0394e-09	WT_Stim.vs.WT_Unstim
Ucp2	ENSMUSG00000033685	-1.86965	8.9272	98.1845	1.10108e-11	1.17304e-09	WT_Stim.vs.WT_Unstim
Gm9493	ENSMUSG00000044424	-1.42706	5.05097	97.9435	1.13682e-11	1.20403e-09	WT_Stim.vs.WT_Unstim
Itgb8	ENSMUSG00000025321	1.68806	7.15967	97.8881	1.14521e-11	1.20587e-09	WT_Stim.vs.WT_Unstim
Thy1	ENSMUSG00000032011	-1.71634	7.90178	97.2401	1.24834e-11	1.30686e-09	WT_Stim.vs.WT_Unstim
Gpr83	ENSMUSG00000031932	-1.70866	6.21438	99.1341	1.49227e-11	1.55324e-09	WT_Stim.vs.WT_Unstim
Ppp2r3a	ENSMUSG00000043154	1.59528	4.6006	95.852	1.50377e-11	1.55628e-09	WT_Stim.vs.WT_Unstim
Vav3	ENSMUSG00000033721	-1.306	5.26218	95.7535	1.52388e-11	1.55927e-09	WT_Stim.vs.WT_Unstim
Ccrl2	ENSMUSG00000043953	-1.52872	4.53698	95.7904	1.51631e-11	1.55927e-09	WT_Stim.vs.WT_Unstim
SNORA3	ENSMUSG00000077575	-1.77557	4.55604	99.673	1.56597e-11	1.59333e-09	WT_Stim.vs.WT_Unstim
Themis	ENSMUSG00000049109	-1.37916	6.14219	95.0115	1.68484e-11	1.6973e-09	WT_Stim.vs.WT_Unstim
U4atac	ENSMUSG00000080542	-2.51355	3.64759	99.0848	1.68689e-11	1.6973e-09	WT_Stim.vs.WT_Unstim
Dusp10	ENSMUSG00000039384	-2.41724	9.17986	106.398	1.70915e-11	1.71018e-09	WT_Stim.vs.WT_Unstim
Naip6	ENSMUSG00000078942	-1.43897	5.03251	94.691	1.75985e-11	1.75124e-09	WT_Stim.vs.WT_Unstim
Phlpp1	ENSMUSG00000044340	1.67066	7.64244	94.5992	1.78198e-11	1.76358e-09	WT_Stim.vs.WT_Unstim
Arhgdib	ENSMUSG00000030220	-1.73059	7.99137	94.4614	1.81573e-11	1.78721e-09	WT_Stim.vs.WT_Unstim
Anxa6	ENSMUSG00000018340	-1.70553	7.478	94.2754	1.8624e-11	1.81344e-09	WT_Stim.vs.WT_Unstim
Lgals3bp	ENSMUSG00000033880	-1.5207	5.91662	94.2858	1.85975e-11	1.81344e-09	WT_Stim.vs.WT_Unstim
Rrad	ENSMUSG00000031880	-1.49095	5.52415	93.4246	2.09255e-11	2.02664e-09	WT_Stim.vs.WT_Unstim
Nsg2	ENSMUSG00000020297	-1.61087	6.85016	93.3495	2.11427e-11	2.03678e-09	WT_Stim.vs.WT_Unstim
Gpr65	ENSMUSG00000021886	-1.39437	5.70343	92.827	2.2721e-11	2.17725e-09	WT_Stim.vs.WT_Unstim
Zfp948	ENSMUSG00000067931	2.1153	3.79632	92.4253	2.40188e-11	2.2895e-09	WT_Stim.vs.WT_Unstim
Gm17024	ENSMUSG00000090582	-3.22224	5.26603	189.226	2.42248e-11	2.29705e-09	WT_Stim.vs.WT_Unstim
Eif4a1	ENSMUSG00000059796	-1.51643	6.64946	92.1264	2.50353e-11	2.36153e-09	WT_Stim.vs.WT_Unstim
Slc2a3	ENSMUSG00000003153	-1.31886	5.84052	91.7713	2.63023e-11	2.46819e-09	WT_Stim.vs.WT_Unstim
AI480653	ENSMUSG00000047434	-1.25548	4.98426	91.629	2.68289e-11	2.50463e-09	WT_Stim.vs.WT_Unstim
Pmaip1	ENSMUSG00000024521	-1.54533	5.90675	91.1225	2.97438e-11	2.76251e-09	WT_Stim.vs.WT_Unstim
Hexim1	ENSMUSG00000048878	-1.66208	7.13806	90.8281	3.00086e-11	2.77289e-09	WT_Stim.vs.WT_Unstim
Dpm1	ENSMUSG00000078919	-1.40023	5.88942	90.5283	3.1299e-11	2.87745e-09	WT_Stim.vs.WT_Unstim
Tra2b	ENSMUSG00000022858	-1.53897	7.36425	89.871	3.43388e-11	3.13251e-09	WT_Stim.vs.WT_Unstim
Prkcb	ENSMUSG00000052889	-1.43327	6.30232	89.8424	3.44778e-11	3.13251e-09	WT_Stim.vs.WT_Unstim
Armcx5	ENSMUSG00000072969	-1.36662	4.83944	89.819	3.45924e-11	3.13251e-09	WT_Stim.vs.WT_Unstim
Slc3a2	ENSMUSG00000010095	-1.71613	7.96211	89.2749	3.7366e-11	3.36684e-09	WT_Stim.vs.WT_Unstim
Mtx1	ENSMUSG00000064068	-1.36901	5.22708	89.0715	3.84625e-11	3.44848e-09	WT_Stim.vs.WT_Unstim
Per1	ENSMUSG00000020893	-1.86229	9.3555	88.5039	4.17057e-11	3.72085e-09	WT_Stim.vs.WT_Unstim
Sertad1	ENSMUSG00000008384	-1.61765	4.84527	91.7704	4.37895e-11	3.83126e-09	WT_Stim.vs.WT_Unstim
Slc30a1	ENSMUSG00000037434	-1.47598	4.87301	88.2451	4.32796e-11	3.83126e-09	WT_Stim.vs.WT_Unstim
Gm12346	ENSMUSG00000083899	-1.36914	5.76134	88.1716	4.37379e-11	3.83126e-09	WT_Stim.vs.WT_Unstim
Mndal	ENSMUSG00000090272	-1.45871	6.79416	88.1936	4.36003e-11	3.83126e-09	WT_Stim.vs.WT_Unstim
Il27ra	ENSMUSG00000005465	-1.50207	6.45434	87.9162	4.53709e-11	3.91715e-09	WT_Stim.vs.WT_Unstim
H3f3b	ENSMUSG00000016559	-1.85716	9.4443	87.9292	4.52861e-11	3.91715e-09	WT_Stim.vs.WT_Unstim
Sepp1	ENSMUSG00000064373	-1.378	6.47598	87.9087	4.542e-11	3.91715e-09	WT_Stim.vs.WT_Unstim
Gm2a	ENSMUSG00000000594	-1.47485	6.32182	87.786	4.62283e-11	3.96796e-09	WT_Stim.vs.WT_Unstim
Trib2	ENSMUSG00000020601	-1.69845	7.94482	87.7113	4.67273e-11	3.99188e-09	WT_Stim.vs.WT_Unstim
Gnal	ENSMUSG00000024524	-1.33633	4.64234	87.4237	4.87044e-11	4.14125e-09	WT_Stim.vs.WT_Unstim
Rtp4	ENSMUSG00000033355	-1.55744	4.22981	87.2834	4.97006e-11	4.20621e-09	WT_Stim.vs.WT_Unstim
Bcl2	ENSMUSG00000057329	-1.60208	7.58639	86.9506	5.21516e-11	4.39311e-09	WT_Stim.vs.WT_Unstim
Tbl1xr1	ENSMUSG00000027630	-1.42028	7.163	86.8909	5.2604e-11	4.4107e-09	WT_Stim.vs.WT_Unstim
Nfil3	ENSMUSG00000056749	-1.75771	7.37964	87.5962	5.40513e-11	4.51117e-09	WT_Stim.vs.WT_Unstim
Itgb7	ENSMUSG00000001281	-1.53493	7.8153	86.5532	5.52461e-11	4.58973e-09	WT_Stim.vs.WT_Unstim
Casp4	ENSMUSG00000033538	-1.3195	5.27553	86.2003	5.81573e-11	4.80953e-09	WT_Stim.vs.WT_Unstim
Slc28a2	ENSMUSG00000027219	-1.33683	5.39418	85.773	6.19004e-11	5.08775e-09	WT_Stim.vs.WT_Unstim
Fam100b	ENSMUSG00000050628	-1.38466	5.58309	85.7528	6.20835e-11	5.08775e-09	WT_Stim.vs.WT_Unstim
Irf6	ENSMUSG00000026638	1.21713	5.27916	85.2946	6.63966e-11	5.4167e-09	WT_Stim.vs.WT_Unstim
Gm17087	ENSMUSG00000091612	-1.38407	5.0985	85.2493	6.68396e-11	5.42839e-09	WT_Stim.vs.WT_Unstim
Ing3	ENSMUSG00000029670	-1.42347	6.05049	85.0361	6.89679e-11	5.57624e-09	WT_Stim.vs.WT_Unstim
Fam189b	ENSMUSG00000032657	-1.25148	5.6254	84.3099	7.67721e-11	6.17964e-09	WT_Stim.vs.WT_Unstim
Rcsd1	ENSMUSG00000040723	-1.47067	7.07516	83.904	8.15364e-11	6.52891e-09	WT_Stim.vs.WT_Unstim
Gm14681	ENSMUSG00000081603	-1.28691	4.94758	83.8796	8.18322e-11	6.52891e-09	WT_Stim.vs.WT_Unstim
Hsp90aa1	ENSMUSG00000021270	-1.48791	6.98509	83.823	8.25236e-11	6.55519e-09	WT_Stim.vs.WT_Unstim
Sub1	ENSMUSG00000022205	-1.42447	6.12897	83.5663	8.57391e-11	6.78088e-09	WT_Stim.vs.WT_Unstim
Arc	ENSMUSG00000022602	-1.33789	4.46634	82.7865	9.63408e-11	7.56935e-09	WT_Stim.vs.WT_Unstim
Slc5a3	ENSMUSG00000089774	1.51454	7.09347	82.7724	9.65446e-11	7.56935e-09	WT_Stim.vs.WT_Unstim
U2	ENSMUSG00000075752	-1.65767	5.15591	92.1252	9.96918e-11	7.7824e-09	WT_Stim.vs.WT_Unstim
Hsph1	ENSMUSG00000029657	-1.80024	7.38068	85.2694	1.08948e-10	8.40243e-09	WT_Stim.vs.WT_Unstim
Klf9	ENSMUSG00000033863	-1.395	5.01127	81.9649	1.09026e-10	8.40243e-09	WT_Stim.vs.WT_Unstim
Tbc1d30	ENSMUSG00000052302	1.42505	6.72369	81.9716	1.08917e-10	8.40243e-09	WT_Stim.vs.WT_Unstim
Gpr183	ENSMUSG00000051212	-1.54774	6.66099	81.5735	1.17539e-10	9.02012e-09	WT_Stim.vs.WT_Unstim
Ptprcap	ENSMUSG00000045826	-1.40956	6.15175	81.3581	1.19525e-10	9.09545e-09	WT_Stim.vs.WT_Unstim
Slfn5	ENSMUSG00000054404	-1.23586	6.01501	81.3689	1.19327e-10	9.09545e-09	WT_Stim.vs.WT_Unstim
SNORA84	ENSMUSG00000087963	-2.34099	3.95018	95.4939	1.21662e-10	9.21936e-09	WT_Stim.vs.WT_Unstim
Arhgap15	ENSMUSG00000049744	-1.5261	7.55318	81.0642	1.24988e-10	9.43194e-09	WT_Stim.vs.WT_Unstim
Pitpnc1	ENSMUSG00000040430	-1.49589	7.06985	80.9015	1.28125e-10	9.62854e-09	WT_Stim.vs.WT_Unstim
Flt3l	ENSMUSG00000089989	-1.56485	4.21185	80.8291	1.29548e-10	9.69519e-09	WT_Stim.vs.WT_Unstim
Pdcd4	ENSMUSG00000024975	-1.57467	7.81349	80.6866	1.32398e-10	9.84409e-09	WT_Stim.vs.WT_Unstim
Stk17b	ENSMUSG00000026094	-1.70823	8.86741	80.6754	1.32624e-10	9.84409e-09	WT_Stim.vs.WT_Unstim
Amd1	ENSMUSG00000075232	-1.44727	5.144	82.3161	1.3333e-10	9.85608e-09	WT_Stim.vs.WT_Unstim
Slc12a7	ENSMUSG00000017756	-1.31286	6.48829	80.3871	1.38606e-10	1.01621e-08	WT_Stim.vs.WT_Unstim
Sh3pxd2a	ENSMUSG00000053617	-1.27586	5.99318	80.3614	1.39153e-10	1.01621e-08	WT_Stim.vs.WT_Unstim
snoU90	ENSMUSG00000089417	-1.8477	9.07343	80.4093	1.38136e-10	1.01621e-08	WT_Stim.vs.WT_Unstim
Fam100a	ENSMUSG00000039568	-1.48417	7.4449	80.1474	1.43796e-10	1.0459e-08	WT_Stim.vs.WT_Unstim
2021-09-01	ENSMUSG00000000486	-1.47058	7.39216	80.0767	1.45366e-10	1.05309e-08	WT_Stim.vs.WT_Unstim
Cbx4	ENSMUSG00000039989	-1.52686	7.5106	80.0349	1.46302e-10	1.05421e-08	WT_Stim.vs.WT_Unstim
Hey1	ENSMUSG00000040289	-1.83884	3.80125	80.0179	1.46685e-10	1.05421e-08	WT_Stim.vs.WT_Unstim
Tnfrsf9	ENSMUSG00000028965	1.71261	8.36046	79.8131	1.51379e-10	1.08364e-08	WT_Stim.vs.WT_Unstim
Hcst	ENSMUSG00000064109	-1.70295	3.69085	79.6029	1.56365e-10	1.11493e-08	WT_Stim.vs.WT_Unstim
SNORA38	ENSMUSG00000064853	-1.79942	3.76325	79.4721	1.59553e-10	1.1332e-08	WT_Stim.vs.WT_Unstim
Arid5a	ENSMUSG00000037447	-1.6602	7.71558	79.4283	1.60636e-10	1.13643e-08	WT_Stim.vs.WT_Unstim
Sumo3	ENSMUSG00000020265	-1.20937	5.31422	79.3747	1.61972e-10	1.13701e-08	WT_Stim.vs.WT_Unstim
Gm15753	ENSMUSG00000082088	-1.48194	4.01892	79.3818	1.61795e-10	1.13701e-08	WT_Stim.vs.WT_Unstim
Ier5	ENSMUSG00000056708	-1.42081	6.81855	79.337	1.62919e-10	1.13924e-08	WT_Stim.vs.WT_Unstim
Zbtb20	ENSMUSG00000022708	-1.47874	7.2234	79.2992	1.63874e-10	1.14151e-08	WT_Stim.vs.WT_Unstim
Itpr2	ENSMUSG00000030287	-1.52881	8.26368	79.0389	1.70616e-10	1.18391e-08	WT_Stim.vs.WT_Unstim
Carns1	ENSMUSG00000075289	-1.34823	4.72436	78.9195	1.73803e-10	1.20143e-08	WT_Stim.vs.WT_Unstim
Pcna-ps2	ENSMUSG00000067608	-1.56095	4.20682	78.7987	1.77095e-10	1.21953e-08	WT_Stim.vs.WT_Unstim
Fasl	ENSMUSG00000000817	-1.59477	4.22354	78.1918	1.94656e-10	1.33035e-08	WT_Stim.vs.WT_Unstim
H2-T24	ENSMUSG00000053835	-1.55187	4.0911	78.1983	1.94458e-10	1.33035e-08	WT_Stim.vs.WT_Unstim
Egr3	ENSMUSG00000033730	1.56376	5.45313	84.169	1.96486e-10	1.33279e-08	WT_Stim.vs.WT_Unstim
Gm9761	ENSMUSG00000034437	-1.53192	4.59034	79.9216	1.96195e-10	1.33279e-08	WT_Stim.vs.WT_Unstim
Ccdc117	ENSMUSG00000020482	-1.28747	5.35406	77.2884	2.24287e-10	1.51569e-08	WT_Stim.vs.WT_Unstim
Clk1	ENSMUSG00000026034	-1.68704	9.58383	76.9238	2.37567e-10	1.59947e-08	WT_Stim.vs.WT_Unstim
Usp16	ENSMUSG00000025616	-1.27681	6.75707	76.7635	2.43664e-10	1.63444e-08	WT_Stim.vs.WT_Unstim
Irf7	ENSMUSG00000025498	-1.47256	5.70324	79.5402	2.46779e-10	1.64317e-08	WT_Stim.vs.WT_Unstim
Emp1	ENSMUSG00000030208	-1.65172	4.58345	79.449	2.46568e-10	1.64317e-08	WT_Stim.vs.WT_Unstim
Tg	ENSMUSG00000053469	1.49605	4.79701	78.9175	2.57419e-10	1.70774e-08	WT_Stim.vs.WT_Unstim
Atp2b4	ENSMUSG00000026463	1.49007	7.77625	76.3825	2.58836e-10	1.71087e-08	WT_Stim.vs.WT_Unstim
Plcb2	ENSMUSG00000040061	-1.25513	6.45322	76.3299	2.61007e-10	1.71894e-08	WT_Stim.vs.WT_Unstim
Lgals9	ENSMUSG00000001123	-1.39648	6.21972	76.2623	2.63826e-10	1.73122e-08	WT_Stim.vs.WT_Unstim
H2-Ob	ENSMUSG00000041538	-1.44612	4.09036	75.9824	2.75845e-10	1.80355e-08	WT_Stim.vs.WT_Unstim
2410006H16Rik	ENSMUSG00000086841	-1.37501	5.63785	76.2551	2.88945e-10	1.88241e-08	WT_Stim.vs.WT_Unstim
Rab33b	ENSMUSG00000027739	-1.26883	5.1391	75.5732	2.94474e-10	1.91155e-08	WT_Stim.vs.WT_Unstim
Macf1	ENSMUSG00000028649	-1.74815	10.4062	75.2296	3.11139e-10	2.01251e-08	WT_Stim.vs.WT_Unstim
Bin2	ENSMUSG00000075411	-1.43392	6.81692	75.1901	3.13119e-10	2.01811e-08	WT_Stim.vs.WT_Unstim
Il6ra	ENSMUSG00000027947	-1.39518	7.04688	75.145	3.15395e-10	2.02557e-08	WT_Stim.vs.WT_Unstim
Tnfaip3	ENSMUSG00000019850	-1.90051	11.9542	74.9947	3.23107e-10	2.06777e-08	WT_Stim.vs.WT_Unstim
Rgs2	ENSMUSG00000026360	-1.71727	9.0661	74.9063	3.27736e-10	2.08268e-08	WT_Stim.vs.WT_Unstim
Ptger4	ENSMUSG00000039942	-1.48782	7.45881	74.9221	3.26902e-10	2.08268e-08	WT_Stim.vs.WT_Unstim
Galnt10	ENSMUSG00000020520	-1.26825	6.1345	74.8191	3.32367e-10	2.10472e-08	WT_Stim.vs.WT_Unstim
Trerf1	ENSMUSG00000064043	-1.2272	5.49219	74.6563	3.41206e-10	2.15316e-08	WT_Stim.vs.WT_Unstim
Rpl36a-ps3	ENSMUSG00000071141	-1.77269	3.93891	74.5938	3.44667e-10	2.16745e-08	WT_Stim.vs.WT_Unstim
Tmem66	ENSMUSG00000031532	-1.4826	7.56037	74.3592	3.57984e-10	2.22799e-08	WT_Stim.vs.WT_Unstim
SNORA55	ENSMUSG00000064655	-2.62385	2.63586	74.3711	3.57296e-10	2.22799e-08	WT_Stim.vs.WT_Unstim
Wdr6	ENSMUSG00000066357	-1.28753	5.99899	74.3984	3.55722e-10	2.22799e-08	WT_Stim.vs.WT_Unstim
Abca2	ENSMUSG00000026944	-1.34966	7.6541	73.9106	3.84994e-10	2.38789e-08	WT_Stim.vs.WT_Unstim
Ifi27l1	ENSMUSG00000064215	-1.29996	4.81068	73.8829	3.86727e-10	2.39045e-08	WT_Stim.vs.WT_Unstim
Insig1	ENSMUSG00000045294	-1.23162	6.06178	73.7357	3.96096e-10	2.44003e-08	WT_Stim.vs.WT_Unstim
BC031353	ENSMUSG00000034858	-1.2304	5.9455	73.5267	4.09814e-10	2.51598e-08	WT_Stim.vs.WT_Unstim
Dynll1	ENSMUSG00000009013	-1.21851	5.1077	73.4469	4.15181e-10	2.52943e-08	WT_Stim.vs.WT_Unstim
Isoc1	ENSMUSG00000024601	-1.31889	4.74744	73.4341	4.16053e-10	2.52943e-08	WT_Stim.vs.WT_Unstim
Vault	ENSMUSG00000065145	-2.04429	4.58709	97.8227	4.16195e-10	2.52943e-08	WT_Stim.vs.WT_Unstim
Naa38	ENSMUSG00000044155	-1.2973	5.0205	73.3635	4.20874e-10	2.54932e-08	WT_Stim.vs.WT_Unstim
C330006D17Rik	ENSMUSG00000049742	-1.98535	3.97277	76.4515	4.3003e-10	2.59609e-08	WT_Stim.vs.WT_Unstim
Isy1	ENSMUSG00000030056	1.26686	5.88791	73.1111	4.38604e-10	2.63662e-08	WT_Stim.vs.WT_Unstim
Adk	ENSMUSG00000039197	1.31428	5.16475	73.0965	4.39656e-10	2.63662e-08	WT_Stim.vs.WT_Unstim
Rps27	ENSMUSG00000090733	-1.8864	3.46522	73.0195	4.45234e-10	2.66127e-08	WT_Stim.vs.WT_Unstim
Ctsw	ENSMUSG00000024910	-1.52469	4.52571	75.5402	4.58942e-10	2.73418e-08	WT_Stim.vs.WT_Unstim
Pik3ip1	ENSMUSG00000034614	-1.22682	5.45703	72.6025	4.7678e-10	2.83113e-08	WT_Stim.vs.WT_Unstim
Taf7	ENSMUSG00000051316	-1.39913	5.09055	74.7557	4.96073e-10	2.93607e-08	WT_Stim.vs.WT_Unstim
1300010F03Rik	ENSMUSG00000058997	-1.13894	5.81103	72.2644	5.04093e-10	2.97382e-08	WT_Stim.vs.WT_Unstim
Smpdl3a	ENSMUSG00000019872	-1.29484	6.24813	72.153	5.13451e-10	3.01919e-08	WT_Stim.vs.WT_Unstim
Id2	ENSMUSG00000020644	-1.35734	5.87646	72.1951	5.17162e-10	3.03117e-08	WT_Stim.vs.WT_Unstim
Rac2	ENSMUSG00000033220	-1.57898	9.02364	71.9118	5.34338e-10	3.12174e-08	WT_Stim.vs.WT_Unstim
Btg2	ENSMUSG00000020423	-1.61145	8.33469	71.89	5.36278e-10	3.123e-08	WT_Stim.vs.WT_Unstim
SCARNA15	ENSMUSG00000088604	-2.15607	4.76567	106.759	5.48808e-10	3.18572e-08	WT_Stim.vs.WT_Unstim
Sh2d3c	ENSMUSG00000059013	-1.1342	6.11381	71.6906	5.54299e-10	3.20732e-08	WT_Stim.vs.WT_Unstim
Bhlhe40	ENSMUSG00000030103	-1.77035	10.0717	71.3361	5.87929e-10	3.39108e-08	WT_Stim.vs.WT_Unstim
Scd2	ENSMUSG00000025203	-1.30532	6.55394	71.1747	6.03958e-10	3.46148e-08	WT_Stim.vs.WT_Unstim
Tmsb10	ENSMUSG00000079523	-1.47076	7.65392	71.1778	6.03641e-10	3.46148e-08	WT_Stim.vs.WT_Unstim
Tuba4a	ENSMUSG00000026202	-1.31773	7.01124	70.6934	6.54537e-10	3.73953e-08	WT_Stim.vs.WT_Unstim
Socs3	ENSMUSG00000053113	-1.63176	7.34307	72.9679	6.68368e-10	3.80655e-08	WT_Stim.vs.WT_Unstim
BC021614	ENSMUSG00000058216	-1.34986	4.66651	70.075	7.26207e-10	4.12299e-08	WT_Stim.vs.WT_Unstim
Ehd3	ENSMUSG00000024065	-1.20425	5.49826	69.918	7.45685e-10	4.21501e-08	WT_Stim.vs.WT_Unstim
Snord104	ENSMUSG00000065126	-1.79381	3.56055	69.907	7.47069e-10	4.21501e-08	WT_Stim.vs.WT_Unstim
Nup210	ENSMUSG00000030091	-1.46839	8.48153	69.867	7.52139e-10	4.23043e-08	WT_Stim.vs.WT_Unstim
Tigit	ENSMUSG00000071552	1.39348	7.14005	69.8264	7.57318e-10	4.24637e-08	WT_Stim.vs.WT_Unstim
Cd52	ENSMUSG00000000682	-1.54737	8.05419	69.7975	7.61014e-10	4.25392e-08	WT_Stim.vs.WT_Unstim
Cxcl10	ENSMUSG00000034855	-1.42433	4.69349	69.7483	7.67375e-10	4.27628e-08	WT_Stim.vs.WT_Unstim
Srsf5	ENSMUSG00000021134	-1.60424	8.14019	69.6374	7.81907e-10	4.3439e-08	WT_Stim.vs.WT_Unstim
Ppia	ENSMUSG00000071866	-1.28133	4.89279	69.4119	8.12357e-10	4.49927e-08	WT_Stim.vs.WT_Unstim
Tnk2	ENSMUSG00000022791	-1.21847	6.51711	69.2842	8.30147e-10	4.56985e-08	WT_Stim.vs.WT_Unstim
Entpd1	ENSMUSG00000048120	-1.15457	5.07902	69.2952	8.28596e-10	4.56985e-08	WT_Stim.vs.WT_Unstim
Tnfrsf8	ENSMUSG00000028602	-1.36748	4.40975	69.1333	8.51716e-10	4.67437e-08	WT_Stim.vs.WT_Unstim
Pramef8	ENSMUSG00000046862	-1.16519	5.37356	69.0341	8.66211e-10	4.73433e-08	WT_Stim.vs.WT_Unstim
Gm12940	ENSMUSG00000085334	-1.49177	5.16488	76.015	8.67869e-10	4.73433e-08	WT_Stim.vs.WT_Unstim
Gtf2b	ENSMUSG00000028271	-1.27546	5.30364	68.8565	8.92824e-10	4.85583e-08	WT_Stim.vs.WT_Unstim
Pitpnm2	ENSMUSG00000029406	-1.26369	7.4127	68.7387	9.10955e-10	4.93961e-08	WT_Stim.vs.WT_Unstim
Srsf3	ENSMUSG00000071172	-1.41426	7.99071	68.7003	9.16943e-10	4.95724e-08	WT_Stim.vs.WT_Unstim
Actg1	ENSMUSG00000062825	-1.24975	6.53605	68.6164	9.30175e-10	5.01381e-08	WT_Stim.vs.WT_Unstim
Tuba1a	ENSMUSG00000072235	-1.35511	6.39243	68.5648	9.38421e-10	5.04325e-08	WT_Stim.vs.WT_Unstim
Rasal3	ENSMUSG00000052142	-1.35334	7.81007	68.305	9.81115e-10	5.24913e-08	WT_Stim.vs.WT_Unstim
Snora16a	ENSMUSG00000065097	-2.24569	3.10735	68.2966	9.82528e-10	5.24913e-08	WT_Stim.vs.WT_Unstim
Cd96	ENSMUSG00000022657	-1.34948	6.97146	68.2427	9.9166e-10	5.28234e-08	WT_Stim.vs.WT_Unstim
4933407H18Rik	ENSMUSG00000037355	-1.05879	5.54082	68.2082	9.97552e-10	5.29814e-08	WT_Stim.vs.WT_Unstim
Ar	ENSMUSG00000046532	1.21906	5.27342	68.155	1.00669e-09	5.33105e-08	WT_Stim.vs.WT_Unstim
Zfp622	ENSMUSG00000052253	-1.28838	6.38975	67.6377	1.10046e-09	5.81065e-08	WT_Stim.vs.WT_Unstim
Egr2	ENSMUSG00000037868	1.3592	6.46361	67.551	1.11706e-09	5.88111e-08	WT_Stim.vs.WT_Unstim
Igf1r	ENSMUSG00000005533	1.50146	7.47554	67.3761	1.15135e-09	6.04409e-08	WT_Stim.vs.WT_Unstim
Ddx3x	ENSMUSG00000000787	-1.53673	8.66646	67.3288	1.16081e-09	6.07614e-08	WT_Stim.vs.WT_Unstim
Abt1	ENSMUSG00000036376	-1.35553	4.51349	67.2968	1.16726e-09	6.09231e-08	WT_Stim.vs.WT_Unstim
Bzw2	ENSMUSG00000020547	-1.34661	6.53709	67.2166	1.1836e-09	6.15984e-08	WT_Stim.vs.WT_Unstim
BC032203	ENSMUSG00000036568	-1.20367	6.79419	67.1528	1.19677e-09	6.19883e-08	WT_Stim.vs.WT_Unstim
Grk6	ENSMUSG00000074886	-1.32302	7.07326	67.1307	1.20136e-09	6.19883e-08	WT_Stim.vs.WT_Unstim
Trbv3	ENSMUSG00000076463	-1.36358	4.1786	67.1467	1.19803e-09	6.19883e-08	WT_Stim.vs.WT_Unstim
Snord100	ENSMUSG00000080486	-2.18463	2.68094	66.8852	1.2537e-09	6.45052e-08	WT_Stim.vs.WT_Unstim
Lif	ENSMUSG00000034394	1.29945	5.60892	66.7807	1.29354e-09	6.63664e-08	WT_Stim.vs.WT_Unstim
Atp6v0c	ENSMUSG00000024121	-1.1699	5.5932	66.6591	1.30402e-09	6.67151e-08	WT_Stim.vs.WT_Unstim
Hmgn2	ENSMUSG00000003038	-1.28673	4.75843	66.4996	1.34083e-09	6.84049e-08	WT_Stim.vs.WT_Unstim
Bud31	ENSMUSG00000038722	-1.14627	5.26991	66.4402	1.35481e-09	6.89239e-08	WT_Stim.vs.WT_Unstim
Hspa5	ENSMUSG00000026864	-1.50309	8.8457	66.3682	1.37194e-09	6.94057e-08	WT_Stim.vs.WT_Unstim
2021-09-09	ENSMUSG00000059248	-1.42032	8.37938	66.3749	1.37035e-09	6.94057e-08	WT_Stim.vs.WT_Unstim
Srsf7	ENSMUSG00000024097	-1.26363	6.80743	66.2816	1.39289e-09	7.02693e-08	WT_Stim.vs.WT_Unstim
Btg1	ENSMUSG00000036478	-1.64741	10.4357	66.1219	1.43239e-09	7.2061e-08	WT_Stim.vs.WT_Unstim
Srsf2	ENSMUSG00000034120	-1.1552	5.32743	65.991	1.46565e-09	7.35304e-08	WT_Stim.vs.WT_Unstim
Dtl	ENSMUSG00000037474	-1.18465	4.84884	65.9708	1.47084e-09	7.35869e-08	WT_Stim.vs.WT_Unstim
Arl15	ENSMUSG00000042348	-1.30194	4.42577	65.8153	1.51157e-09	7.54162e-08	WT_Stim.vs.WT_Unstim
Cytip	ENSMUSG00000026832	-1.54196	9.32379	65.7421	1.53116e-09	7.61835e-08	WT_Stim.vs.WT_Unstim
Lrrc61	ENSMUSG00000073096	-1.13808	4.80993	65.5388	1.58698e-09	7.87446e-08	WT_Stim.vs.WT_Unstim
Frat2	ENSMUSG00000047604	-1.35124	5.68234	67.7771	1.59272e-09	7.88137e-08	WT_Stim.vs.WT_Unstim
Snhg12	ENSMUSG00000086290	-1.32241	4.17326	65.4514	1.61162e-09	7.95317e-08	WT_Stim.vs.WT_Unstim
Kat2a	ENSMUSG00000020918	-1.16253	5.54245	65.4162	1.62165e-09	7.98089e-08	WT_Stim.vs.WT_Unstim
Ccnd3	ENSMUSG00000034165	-1.27524	6.19707	65.1944	1.68646e-09	8.26632e-08	WT_Stim.vs.WT_Unstim
Pik3cd	ENSMUSG00000039936	-1.3982	8.28361	65.1867	1.68877e-09	8.26632e-08	WT_Stim.vs.WT_Unstim
Rpl3	ENSMUSG00000060036	-1.31747	6.14215	65.4769	1.71733e-09	8.38343e-08	WT_Stim.vs.WT_Unstim
Cd28	ENSMUSG00000026012	-1.51721	9.70566	65.0573	1.7279e-09	8.41238e-08	WT_Stim.vs.WT_Unstim
Impact	ENSMUSG00000024423	-1.70412	5.86865	81.022	1.7532e-09	8.51266e-08	WT_Stim.vs.WT_Unstim
Gbp8	ENSMUSG00000034438	-1.16077	5.11145	64.9362	1.76539e-09	8.54891e-08	WT_Stim.vs.WT_Unstim
Rgs14	ENSMUSG00000052087	-1.09728	5.50458	64.8642	1.78811e-09	8.63584e-08	WT_Stim.vs.WT_Unstim
Otud1	ENSMUSG00000043415	-1.28807	4.89681	64.8703	1.82831e-09	8.80652e-08	WT_Stim.vs.WT_Unstim
Gm12966	ENSMUSG00000070729	-1.59228	5.9565	75.7176	1.84355e-09	8.85636e-08	WT_Stim.vs.WT_Unstim
Slc44a2	ENSMUSG00000057193	-1.34632	7.21669	64.3515	1.95891e-09	9.38565e-08	WT_Stim.vs.WT_Unstim
Pou6f1	ENSMUSG00000009739	1.25235	6.26225	64.1376	2.03522e-09	9.69998e-08	WT_Stim.vs.WT_Unstim
Lat	ENSMUSG00000030742	-1.34038	7.7989	64.1395	2.03452e-09	9.69998e-08	WT_Stim.vs.WT_Unstim
Cotl1	ENSMUSG00000031827	-1.34818	7.8361	64.1187	2.0421e-09	9.70722e-08	WT_Stim.vs.WT_Unstim
Rps25	ENSMUSG00000009927	-1.27439	5.41834	65.1322	2.05618e-09	9.74853e-08	WT_Stim.vs.WT_Unstim
Cdca7l	ENSMUSG00000021175	-1.17435	4.58614	64.0553	2.06538e-09	9.76661e-08	WT_Stim.vs.WT_Unstim
Birc2	ENSMUSG00000057367	-1.29638	6.50134	63.983	2.09232e-09	9.86823e-08	WT_Stim.vs.WT_Unstim
Tcp11l2	ENSMUSG00000020034	-1.58828	6.31181	72.9995	2.13505e-09	1.00436e-07	WT_Stim.vs.WT_Unstim
Hsd11b1	ENSMUSG00000016194	-1.61305	3.7703	63.8483	2.14344e-09	1.0057e-07	WT_Stim.vs.WT_Unstim
Xrcc2	ENSMUSG00000028933	-1.44559	4.3248	63.813	2.15704e-09	1.00946e-07	WT_Stim.vs.WT_Unstim
Scfd2	ENSMUSG00000062110	-1.15289	4.50188	63.7436	2.18408e-09	1.01948e-07	WT_Stim.vs.WT_Unstim
Ptma	ENSMUSG00000026238	-1.66266	8.05971	65.8386	2.20749e-09	1.02776e-07	WT_Stim.vs.WT_Unstim
Mtap2	ENSMUSG00000015222	1.14017	5.14691	63.5904	2.24502e-09	1.04255e-07	WT_Stim.vs.WT_Unstim
Haus2	ENSMUSG00000027285	-1.08102	4.62235	63.5553	2.25926e-09	1.04648e-07	WT_Stim.vs.WT_Unstim
Mpp7	ENSMUSG00000057440	1.3853	4.40487	63.5384	2.26614e-09	1.04699e-07	WT_Stim.vs.WT_Unstim
Kat2b	ENSMUSG00000000708	-1.13936	6.353	63.3912	2.32701e-09	1.07238e-07	WT_Stim.vs.WT_Unstim
Gm6907	ENSMUSG00000091144	-1.41568	4.05937	63.2073	2.4055e-09	1.10574e-07	WT_Stim.vs.WT_Unstim
Rhobtb2	ENSMUSG00000022075	-1.18811	5.96223	63.1255	2.4413e-09	1.11935e-07	WT_Stim.vs.WT_Unstim
Trbc2	ENSMUSG00000076498	-1.35643	7.61696	63.049	2.47531e-09	1.13208e-07	WT_Stim.vs.WT_Unstim
Tsr2	ENSMUSG00000025264	-1.15825	4.48635	63.0187	2.48892e-09	1.13544e-07	WT_Stim.vs.WT_Unstim
Slc38a2	ENSMUSG00000022462	-1.44731	8.72377	62.9766	2.50796e-09	1.14125e-07	WT_Stim.vs.WT_Unstim
Slc41a1	ENSMUSG00000013275	1.36966	7.5844	62.7094	2.63238e-09	1.19212e-07	WT_Stim.vs.WT_Unstim
AC120136.3	ENSMUSG00000093333	-1.56607	9.23165	62.7083	2.63292e-09	1.19212e-07	WT_Stim.vs.WT_Unstim
Snora24	ENSMUSG00000092730	-2.31413	2.40434	62.6581	2.65704e-09	1.20004e-07	WT_Stim.vs.WT_Unstim
Arhgap4	ENSMUSG00000031389	-1.23999	7.27989	62.4085	2.78038e-09	1.25262e-07	WT_Stim.vs.WT_Unstim
A230051G13Rik	ENSMUSG00000049287	-1.27536	4.66241	62.3045	2.83356e-09	1.27341e-07	WT_Stim.vs.WT_Unstim
Slc37a1	ENSMUSG00000024036	-1.08151	5.32226	62.1937	2.8914e-09	1.29619e-07	WT_Stim.vs.WT_Unstim
Ttc7	ENSMUSG00000036918	-1.14142	6.43701	62.1133	2.93414e-09	1.31211e-07	WT_Stim.vs.WT_Unstim
Fbxo33	ENSMUSG00000035329	-1.29166	6.84354	62.0369	2.97539e-09	1.32727e-07	WT_Stim.vs.WT_Unstim
Irf4	ENSMUSG00000021356	1.43094	8.46514	61.9942	2.99871e-09	1.33344e-07	WT_Stim.vs.WT_Unstim
Mctp1	ENSMUSG00000021596	1.15265	5.16357	61.9847	3.00394e-09	1.33344e-07	WT_Stim.vs.WT_Unstim
Tmc6	ENSMUSG00000025572	-1.18157	6.51185	61.7707	3.12398e-09	1.38333e-07	WT_Stim.vs.WT_Unstim
Cd69	ENSMUSG00000030156	-1.5621	8.1767	62.3068	3.18547e-09	1.40713e-07	WT_Stim.vs.WT_Unstim
Rbm39	ENSMUSG00000027620	-1.49177	9.18958	61.5288	3.26575e-09	1.43907e-07	WT_Stim.vs.WT_Unstim
Rps27a-ps2	ENSMUSG00000058838	-1.61461	4.59925	71.4841	3.2868e-09	1.44483e-07	WT_Stim.vs.WT_Unstim
S1pr1	ENSMUSG00000045092	-1.54446	8.76259	61.3663	3.36486e-09	1.47557e-07	WT_Stim.vs.WT_Unstim
Fam65b	ENSMUSG00000036006	-1.2867	7.82874	61.2286	3.4513e-09	1.50982e-07	WT_Stim.vs.WT_Unstim
Hnrnpa3	ENSMUSG00000059005	-1.11459	6.18608	61.0849	3.54405e-09	1.54294e-07	WT_Stim.vs.WT_Unstim
1700012B15Rik	ENSMUSG00000079179	-1.62942	3.5766	61.0853	3.54379e-09	1.54294e-07	WT_Stim.vs.WT_Unstim
Gm4707	ENSMUSG00000091831	-1.45898	4.27807	61.5543	3.5608e-09	1.54651e-07	WT_Stim.vs.WT_Unstim
Nlrc3	ENSMUSG00000049871	-1.08886	5.69442	60.9796	3.61365e-09	1.56571e-07	WT_Stim.vs.WT_Unstim
Noxa1	ENSMUSG00000036805	1.87454	3.17222	60.9167	3.65591e-09	1.58024e-07	WT_Stim.vs.WT_Unstim
Entpd5	ENSMUSG00000021236	-1.07301	5.08331	60.7805	3.74924e-09	1.61672e-07	WT_Stim.vs.WT_Unstim
Kbtbd2	ENSMUSG00000059486	-1.2962	6.72111	60.7516	3.76938e-09	1.62155e-07	WT_Stim.vs.WT_Unstim
Dtx3	ENSMUSG00000040415	-1.1557	5.94408	60.7232	3.78929e-09	1.62625e-07	WT_Stim.vs.WT_Unstim
Zfyve16	ENSMUSG00000021706	1.16992	5.89053	60.6853	3.816e-09	1.63384e-07	WT_Stim.vs.WT_Unstim
Glipr2	ENSMUSG00000028480	-1.1291	5.5337	60.6155	3.86572e-09	1.65123e-07	WT_Stim.vs.WT_Unstim
Fundc2	ENSMUSG00000031198	-1.42738	4.06689	60.5636	3.90313e-09	1.66329e-07	WT_Stim.vs.WT_Unstim
Foxj1	ENSMUSG00000034227	1.83772	3.31958	60.5101	3.94211e-09	1.67595e-07	WT_Stim.vs.WT_Unstim
Tgif2	ENSMUSG00000062175	-1.13432	6.04993	60.4092	4.01672e-09	1.70367e-07	WT_Stim.vs.WT_Unstim
Bend4	ENSMUSG00000092060	1.32023	4.41553	60.3572	4.0558e-09	1.71623e-07	WT_Stim.vs.WT_Unstim
Atat1	ENSMUSG00000024426	1.29997	4.22142	60.0487	4.29582e-09	1.80889e-07	WT_Stim.vs.WT_Unstim
Gphn	ENSMUSG00000047454	-1.12288	5.03242	60.0449	4.29885e-09	1.80889e-07	WT_Stim.vs.WT_Unstim
Trbv15	ENSMUSG00000076472	-1.42382	4.24702	60.0376	4.30474e-09	1.80889e-07	WT_Stim.vs.WT_Unstim
Iqgap2	ENSMUSG00000021676	-1.17129	6.16885	59.8177	4.48537e-09	1.88043e-07	WT_Stim.vs.WT_Unstim
Paip2b	ENSMUSG00000045896	-1.0845	6.02238	59.656	4.62337e-09	1.93381e-07	WT_Stim.vs.WT_Unstim
Rps12	ENSMUSG00000061983	-1.48377	4.25907	61.2837	4.70378e-09	1.96291e-07	WT_Stim.vs.WT_Unstim
AB041803	ENSMUSG00000044471	-1.85608	6.57981	78.8487	4.71956e-09	1.96497e-07	WT_Stim.vs.WT_Unstim
Gm12912	ENSMUSG00000081067	1.99474	3.37968	59.513	4.7491e-09	1.97273e-07	WT_Stim.vs.WT_Unstim
Clec2d	ENSMUSG00000030157	1.40155	7.20347	59.8656	4.80552e-09	1.9916e-07	WT_Stim.vs.WT_Unstim
Gadd45a	ENSMUSG00000036390	-1.5371	4.78079	69.2893	4.82041e-09	1.99321e-07	WT_Stim.vs.WT_Unstim
Trbv2	ENSMUSG00000076462	-1.28186	4.12762	59.2456	4.99402e-09	2.06029e-07	WT_Stim.vs.WT_Unstim
Slc20a1	ENSMUSG00000027397	-1.2635	7.21993	59.1196	5.11401e-09	2.105e-07	WT_Stim.vs.WT_Unstim
Gpr34	ENSMUSG00000040229	-2.18754	2.54812	59.0231	5.2079e-09	2.13878e-07	WT_Stim.vs.WT_Unstim
Zbp1	ENSMUSG00000027514	-1.31973	6.10475	60.7666	5.29107e-09	2.16802e-07	WT_Stim.vs.WT_Unstim
Hpcal1	ENSMUSG00000071379	-1.16594	5.70453	58.7448	5.48936e-09	2.24419e-07	WT_Stim.vs.WT_Unstim
Ctss	ENSMUSG00000038642	-1.20403	6.37075	58.5508	5.69493e-09	2.32281e-07	WT_Stim.vs.WT_Unstim
Scml4	ENSMUSG00000044770	-0.985289	5.71069	58.5394	5.7073e-09	2.32281e-07	WT_Stim.vs.WT_Unstim
Hmgb1	ENSMUSG00000066551	-1.13657	5.46782	58.3388	5.92901e-09	2.40763e-07	WT_Stim.vs.WT_Unstim
Jak3	ENSMUSG00000031805	-1.2874	7.56937	58.0715	6.23867e-09	2.5227e-07	WT_Stim.vs.WT_Unstim
Las1l	ENSMUSG00000057421	-1.07539	5.854	58.0702	6.24024e-09	2.5227e-07	WT_Stim.vs.WT_Unstim
Diap2	ENSMUSG00000034480	-1.19274	5.25851	58.1394	6.28783e-09	2.53628e-07	WT_Stim.vs.WT_Unstim
Trim30d	ENSMUSG00000057596	-1.01871	4.97374	57.9573	6.37615e-09	2.56619e-07	WT_Stim.vs.WT_Unstim
Tagap	ENSMUSG00000033450	-1.41094	8.6623	57.8678	6.4862e-09	2.60469e-07	WT_Stim.vs.WT_Unstim
Smad7	ENSMUSG00000025880	-1.3492	7.9936	57.7422	6.64386e-09	2.6621e-07	WT_Stim.vs.WT_Unstim
Ppp1r2	ENSMUSG00000047714	-1.0119	5.06007	57.6739	6.73143e-09	2.69123e-07	WT_Stim.vs.WT_Unstim
Rnf43	ENSMUSG00000034177	-1.07652	5.97921	57.6184	6.80337e-09	2.71401e-07	WT_Stim.vs.WT_Unstim
Rbm38	ENSMUSG00000027510	-1.29682	7.78652	57.5553	6.88626e-09	2.74103e-07	WT_Stim.vs.WT_Unstim
Areg	ENSMUSG00000029378	-1.74498	4.73491	75.4874	7.04007e-09	2.79611e-07	WT_Stim.vs.WT_Unstim
Shisa5	ENSMUSG00000025647	-1.44555	10.0994	57.3011	7.23078e-09	2.86557e-07	WT_Stim.vs.WT_Unstim
Gm10294	ENSMUSG00000081895	-1.31558	4.08052	57.159	7.43141e-09	2.93865e-07	WT_Stim.vs.WT_Unstim
Klc1	ENSMUSG00000021288	1.12116	5.75496	56.9981	7.66561e-09	3.02466e-07	WT_Stim.vs.WT_Unstim
Irs2	ENSMUSG00000038894	-1.41804	8.42036	56.9299	7.76728e-09	3.05811e-07	WT_Stim.vs.WT_Unstim
Ssbp4	ENSMUSG00000070003	-1.35531	5.23497	62.0797	7.91374e-09	3.10902e-07	WT_Stim.vs.WT_Unstim
Ier2	ENSMUSG00000053560	-1.42802	7.20831	58.359	8.10986e-09	3.17917e-07	WT_Stim.vs.WT_Unstim
Snora31	ENSMUSG00000065147	-1.93025	2.99768	56.6093	8.26444e-09	3.23277e-07	WT_Stim.vs.WT_Unstim
Ypel5	ENSMUSG00000039770	-1.00494	5.88704	56.5168	8.41405e-09	3.2842e-07	WT_Stim.vs.WT_Unstim
Ccnd2	ENSMUSG00000000184	-1.39465	8.29342	56.47	8.49089e-09	3.30706e-07	WT_Stim.vs.WT_Unstim
U11	ENSMUSG00000077323	-2.14074	3.06827	56.2873	8.79795e-09	3.41931e-07	WT_Stim.vs.WT_Unstim
Zfp52	ENSMUSG00000051341	1.41679	5.33907	64.7191	8.93771e-09	3.46619e-07	WT_Stim.vs.WT_Unstim
Sp100	ENSMUSG00000026222	-1.20095	7.89759	56.1657	9.00864e-09	3.48623e-07	WT_Stim.vs.WT_Unstim
Skap1	ENSMUSG00000057058	-1.16933	6.95388	56.1257	9.07919e-09	3.50604e-07	WT_Stim.vs.WT_Unstim
Pstpip1	ENSMUSG00000032322	-0.999634	6.0082	56.0881	9.14598e-09	3.52431e-07	WT_Stim.vs.WT_Unstim
Exoc4	ENSMUSG00000029763	-1.07341	6.39715	56.0102	9.28609e-09	3.57071e-07	WT_Stim.vs.WT_Unstim
Tlr1	ENSMUSG00000044827	-1.26337	5.49516	58.2472	9.30815e-09	3.57161e-07	WT_Stim.vs.WT_Unstim
Slc2a1	ENSMUSG00000028645	-1.17931	5.86986	55.9651	9.36811e-09	3.58702e-07	WT_Stim.vs.WT_Unstim
Zfp295	ENSMUSG00000046962	-1.27706	7.18643	55.9491	9.3975e-09	3.59068e-07	WT_Stim.vs.WT_Unstim
Card11	ENSMUSG00000036526	-1.2464	6.93887	55.8372	9.60521e-09	3.65462e-07	WT_Stim.vs.WT_Unstim
Sema7a	ENSMUSG00000038264	1.36428	4.75665	57.5131	9.58624e-09	3.65462e-07	WT_Stim.vs.WT_Unstim
Nkg7	ENSMUSG00000004612	-1.66551	3.64334	55.801	9.67359e-09	3.67292e-07	WT_Stim.vs.WT_Unstim
Gbp9	ENSMUSG00000029298	-1.02231	6.27487	55.7413	9.78734e-09	3.70834e-07	WT_Stim.vs.WT_Unstim
C330027C09Rik	ENSMUSG00000033031	-1.16771	4.33393	55.6897	9.88671e-09	3.73817e-07	WT_Stim.vs.WT_Unstim
Evl	ENSMUSG00000021262	-1.2212	7.21291	55.6568	9.95067e-09	3.75451e-07	WT_Stim.vs.WT_Unstim
9130011J15Rik	ENSMUSG00000044600	-1.00266	5.51514	55.5532	1.01547e-08	3.82354e-07	WT_Stim.vs.WT_Unstim
Snhg3	ENSMUSG00000085241	-1.40482	3.81511	55.5304	1.02004e-08	3.83275e-07	WT_Stim.vs.WT_Unstim
Hlcs	ENSMUSG00000040820	-1.03783	5.221	55.5131	1.0235e-08	3.83782e-07	WT_Stim.vs.WT_Unstim
Cyth1	ENSMUSG00000017132	-1.16024	7.37676	55.4613	1.03396e-08	3.86105e-07	WT_Stim.vs.WT_Unstim
Ubtf	ENSMUSG00000020923	-1.09045	6.6713	55.4677	1.03266e-08	3.86105e-07	WT_Stim.vs.WT_Unstim
Metap1d	ENSMUSG00000041921	-1.06902	4.44284	55.3942	1.0477e-08	3.90429e-07	WT_Stim.vs.WT_Unstim
Hnrnph1	ENSMUSG00000007850	-1.36888	8.74825	55.3756	1.05152e-08	3.9105e-07	WT_Stim.vs.WT_Unstim
Map2k3	ENSMUSG00000018932	1.07069	6.25059	55.3513	1.05657e-08	3.9212e-07	WT_Stim.vs.WT_Unstim
5430416N02Rik	ENSMUSG00000084877	-1.09654	4.63574	55.3117	1.06482e-08	3.94377e-07	WT_Stim.vs.WT_Unstim
Cep57	ENSMUSG00000031922	-1.08007	5.9443	55.2399	1.07999e-08	3.99177e-07	WT_Stim.vs.WT_Unstim
Rgs10	ENSMUSG00000030844	-1.13703	6.33512	55.1651	1.096e-08	4.0427e-07	WT_Stim.vs.WT_Unstim
Nfkbid	ENSMUSG00000036931	1.24158	7.42581	55.1069	1.10865e-08	4.08107e-07	WT_Stim.vs.WT_Unstim
Sema4d	ENSMUSG00000021451	-1.26275	7.91477	54.967	1.13969e-08	4.1868e-07	WT_Stim.vs.WT_Unstim
Ccnl1	ENSMUSG00000027829	-1.34229	8.39452	54.7705	1.18485e-08	4.34389e-07	WT_Stim.vs.WT_Unstim
2010016I18Rik	ENSMUSG00000091575	1.04258	5.28756	54.7143	1.19812e-08	4.38365e-07	WT_Stim.vs.WT_Unstim
5033414D02Rik	ENSMUSG00000016495	-0.977842	5.50342	54.6967	1.2023e-08	4.39008e-07	WT_Stim.vs.WT_Unstim
Adcy7	ENSMUSG00000031659	-1.10112	6.95006	54.6018	1.22513e-08	4.46444e-07	WT_Stim.vs.WT_Unstim
Calm2	ENSMUSG00000036438	-1.23971	6.66527	54.4902	1.25256e-08	4.55525e-07	WT_Stim.vs.WT_Unstim
Epc1	ENSMUSG00000024240	-1.11299	6.83357	54.1765	1.33323e-08	4.83892e-07	WT_Stim.vs.WT_Unstim
Socs5	ENSMUSG00000037104	0.950275	5.33846	53.8161	1.43275e-08	5.18969e-07	WT_Stim.vs.WT_Unstim
Lag3	ENSMUSG00000030124	-1.06802	4.95792	53.799	1.43766e-08	5.19332e-07	WT_Stim.vs.WT_Unstim
Gbp10	ENSMUSG00000054588	-1.39054	3.99476	53.7926	1.43948e-08	5.19332e-07	WT_Stim.vs.WT_Unstim
0610007P08Rik	ENSMUSG00000021470	-0.983556	5.16209	53.6669	1.47621e-08	5.31525e-07	WT_Stim.vs.WT_Unstim
Bag3	ENSMUSG00000030847	-1.13837	5.66603	53.6312	1.48683e-08	5.34285e-07	WT_Stim.vs.WT_Unstim
Zfpm1	ENSMUSG00000049577	-1.10073	6.46912	53.5881	1.49973e-08	5.37852e-07	WT_Stim.vs.WT_Unstim
Rnpc3	ENSMUSG00000027981	-1.02575	5.54497	53.5178	1.52105e-08	5.44421e-07	WT_Stim.vs.WT_Unstim
Tnik	ENSMUSG00000027692	-1.20669	7.52732	53.4802	1.53258e-08	5.47467e-07	WT_Stim.vs.WT_Unstim
Gm5963	ENSMUSG00000052192	-1.20879	4.75495	54.1412	1.56637e-08	5.58436e-07	WT_Stim.vs.WT_Unstim
Cfl1	ENSMUSG00000056201	-1.3664	8.30424	53.3413	1.57598e-08	5.60757e-07	WT_Stim.vs.WT_Unstim
Nckap5l	ENSMUSG00000023009	-0.945459	5.38655	53.2086	1.61868e-08	5.74821e-07	WT_Stim.vs.WT_Unstim
Bcap29	ENSMUSG00000020650	-1.13151	4.29117	53.1945	1.62329e-08	5.75329e-07	WT_Stim.vs.WT_Unstim
Lta4h	ENSMUSG00000015889	-1.08105	6.32983	53.0541	1.66993e-08	5.90705e-07	WT_Stim.vs.WT_Unstim
Dnajb6	ENSMUSG00000029131	-1.02496	5.52896	53.0327	1.67714e-08	5.92099e-07	WT_Stim.vs.WT_Unstim
Cd44	ENSMUSG00000005087	-1.29696	7.92296	53.0116	1.68433e-08	5.93479e-07	WT_Stim.vs.WT_Unstim
SNORA36	ENSMUSG00000065728	-2.39525	5.19044	103.871	1.70908e-08	6.0103e-07	WT_Stim.vs.WT_Unstim
Med16	ENSMUSG00000013833	-1.08052	5.45219	52.7887	1.762e-08	6.17326e-07	WT_Stim.vs.WT_Unstim
Klhl6	ENSMUSG00000043008	-1.13177	6.04234	52.7881	1.76223e-08	6.17326e-07	WT_Stim.vs.WT_Unstim
Tespa1	ENSMUSG00000034833	-1.04302	5.36078	52.7576	1.77315e-08	6.19953e-07	WT_Stim.vs.WT_Unstim
Nfatc2	ENSMUSG00000027544	-1.13259	7.54129	52.5954	1.83243e-08	6.39445e-07	WT_Stim.vs.WT_Unstim
Ltb	ENSMUSG00000024399	-1.22836	7.34172	52.5782	1.83884e-08	6.40448e-07	WT_Stim.vs.WT_Unstim
Pnrc1	ENSMUSG00000040128	-1.42168	9.1974	52.5533	1.84819e-08	6.41238e-07	WT_Stim.vs.WT_Unstim
Taf4b	ENSMUSG00000054321	-1.14256	5.85926	52.6087	1.8462e-08	6.41238e-07	WT_Stim.vs.WT_Unstim
Gm15340	ENSMUSG00000085903	-2.25601	2.50336	52.5331	1.85577e-08	6.42637e-07	WT_Stim.vs.WT_Unstim
Tgfbr3	ENSMUSG00000029287	-1.15843	5.73032	52.5621	1.87177e-08	6.46566e-07	WT_Stim.vs.WT_Unstim
SCARNA21	ENSMUSG00000087881	-1.52251	8.65885	53.8611	1.87426e-08	6.46566e-07	WT_Stim.vs.WT_Unstim
Iffo2	ENSMUSG00000041025	-1.04769	6.18283	52.4506	1.88716e-08	6.49777e-07	WT_Stim.vs.WT_Unstim
Cirbp	ENSMUSG00000045193	-1.07261	5.83542	52.4064	1.9042e-08	6.54403e-07	WT_Stim.vs.WT_Unstim
Dbp	ENSMUSG00000059824	-1.22389	4.09603	52.396	1.90824e-08	6.54549e-07	WT_Stim.vs.WT_Unstim
2610029G23Rik	ENSMUSG00000031226	-1.22645	4.90372	54.279	1.92262e-08	6.58234e-07	WT_Stim.vs.WT_Unstim
A830010M20Rik	ENSMUSG00000044060	-1.07094	5.0946	52.3479	1.927e-08	6.58487e-07	WT_Stim.vs.WT_Unstim
Kpna1	ENSMUSG00000022905	-1.75309	8.16134	60.478	1.96398e-08	6.69862e-07	WT_Stim.vs.WT_Unstim
Sh3rf1	ENSMUSG00000031642	1.2088	6.69995	52.2158	1.97956e-08	6.73227e-07	WT_Stim.vs.WT_Unstim
Gimap6	ENSMUSG00000047867	-1.38596	9.20289	52.2116	1.98128e-08	6.73227e-07	WT_Stim.vs.WT_Unstim
Sipa1	ENSMUSG00000056917	-1.08927	7.12076	52.2015	1.98536e-08	6.73349e-07	WT_Stim.vs.WT_Unstim
Cnksr3	ENSMUSG00000015202	-1.01522	4.94518	52.1805	1.99387e-08	6.74971e-07	WT_Stim.vs.WT_Unstim
AB124611	ENSMUSG00000057191	-1.16266	4.21673	52.1195	2.01888e-08	6.82162e-07	WT_Stim.vs.WT_Unstim
Cd200	ENSMUSG00000022661	1.11589	6.12834	52.0898	2.03114e-08	6.85028e-07	WT_Stim.vs.WT_Unstim
Hmga1	ENSMUSG00000046711	-1.04127	4.46217	52.0794	2.03548e-08	6.85216e-07	WT_Stim.vs.WT_Unstim
Topors	ENSMUSG00000036822	-1.10857	6.05531	51.9375	2.09539e-08	7.04075e-07	WT_Stim.vs.WT_Unstim
Ywhaz	ENSMUSG00000022285	-1.22345	8.36174	51.8745	2.12258e-08	7.11891e-07	WT_Stim.vs.WT_Unstim
Gm13611	ENSMUSG00000066068	-1.25046	4.14478	51.8354	2.13962e-08	7.1628e-07	WT_Stim.vs.WT_Unstim
Atp6v1h	ENSMUSG00000033793	-1.19407	4.39934	51.8125	2.14968e-08	7.1832e-07	WT_Stim.vs.WT_Unstim
Lamc1	ENSMUSG00000026478	1.0513	6.64178	51.7175	2.19197e-08	7.311e-07	WT_Stim.vs.WT_Unstim
Dusp14	ENSMUSG00000018648	-1.11861	5.12203	51.5014	2.29145e-08	7.62876e-07	WT_Stim.vs.WT_Unstim
Maml2	ENSMUSG00000031925	-0.963271	5.95463	51.2912	2.3928e-08	7.95157e-07	WT_Stim.vs.WT_Unstim
Actb	ENSMUSG00000029580	-1.60807	12.3395	51.1181	2.47985e-08	8.21882e-07	WT_Stim.vs.WT_Unstim
Sun2	ENSMUSG00000042524	-1.17857	8.18834	51.1133	2.4823e-08	8.21882e-07	WT_Stim.vs.WT_Unstim
Arl4c	ENSMUSG00000049866	-1.23201	7.10139	51.077	2.50099e-08	8.25074e-07	WT_Stim.vs.WT_Unstim
Gm12207	ENSMUSG00000086920	-2.36876	2.56353	51.0769	2.50105e-08	8.25074e-07	WT_Stim.vs.WT_Unstim
2610019F03Rik	ENSMUSG00000050052	-1.14267	4.60652	51.0216	2.52981e-08	8.33043e-07	WT_Stim.vs.WT_Unstim
Htatsf1	ENSMUSG00000067873	-0.99276	5.04309	50.9382	2.57385e-08	8.46007e-07	WT_Stim.vs.WT_Unstim
SNORA48	ENSMUSG00000084744	-1.58361	4.04339	54.4359	2.64253e-08	8.6701e-07	WT_Stim.vs.WT_Unstim
Slfn8	ENSMUSG00000035208	-1.03024	5.99964	50.6437	2.73595e-08	8.96037e-07	WT_Stim.vs.WT_Unstim
Irf1	ENSMUSG00000018899	-1.22907	8.30085	50.5842	2.76998e-08	9.05545e-07	WT_Stim.vs.WT_Unstim
Npm1	ENSMUSG00000057113	-1.18383	6.91892	50.5401	2.79552e-08	9.12246e-07	WT_Stim.vs.WT_Unstim
Aste1	ENSMUSG00000032567	-0.91995	5.09993	50.5314	2.80061e-08	9.12263e-07	WT_Stim.vs.WT_Unstim
Rps13	ENSMUSG00000090862	-1.28733	3.91409	50.4219	2.86515e-08	9.31613e-07	WT_Stim.vs.WT_Unstim
Pttg1	ENSMUSG00000020415	-0.983716	4.48711	50.3591	2.90293e-08	9.42205e-07	WT_Stim.vs.WT_Unstim
Chd3	ENSMUSG00000018474	-1.29277	8.81942	50.2875	2.94661e-08	9.54353e-07	WT_Stim.vs.WT_Unstim
Arf4	ENSMUSG00000021877	-1.16052	7.18363	50.2805	2.9509e-08	9.54353e-07	WT_Stim.vs.WT_Unstim
Zdhhc15	ENSMUSG00000033906	-1.0035	5.23022	50.2603	2.9634e-08	9.56688e-07	WT_Stim.vs.WT_Unstim
Laptm5	ENSMUSG00000028581	-1.27446	9.36171	50.1569	3.02807e-08	9.74092e-07	WT_Stim.vs.WT_Unstim
Trbv31	ENSMUSG00000076499	-1.55816	3.70673	50.1644	3.02334e-08	9.74092e-07	WT_Stim.vs.WT_Unstim
Slc16a1	ENSMUSG00000032902	-1.03828	5.87573	50.1003	3.06412e-08	9.83941e-07	WT_Stim.vs.WT_Unstim
Id3	ENSMUSG00000007872	-1.20788	4.20845	50.0159	3.11875e-08	9.9621e-07	WT_Stim.vs.WT_Unstim
Bcl6	ENSMUSG00000022508	1.35479	6.99779	52.0431	3.114e-08	9.9621e-07	WT_Stim.vs.WT_Unstim
Vps13b	ENSMUSG00000037646	-1.18438	7.65221	50.0157	3.11883e-08	9.9621e-07	WT_Stim.vs.WT_Unstim
Foxn3	ENSMUSG00000033713	-1.20293	7.03253	49.9716	3.14779e-08	1.00369e-06	WT_Stim.vs.WT_Unstim
Jmjd1c	ENSMUSG00000037876	-1.35002	9.37527	49.919	3.18265e-08	1.01302e-06	WT_Stim.vs.WT_Unstim
Tmsb4x	ENSMUSG00000049775	-1.41108	9.90447	49.7744	3.28069e-08	1.04057e-06	WT_Stim.vs.WT_Unstim
Fam172a	ENSMUSG00000064138	-0.940239	5.73766	49.7774	3.27862e-08	1.04057e-06	WT_Stim.vs.WT_Unstim
Scarna10	ENSMUSG00000089617	-1.23593	7.59363	49.7067	3.3277e-08	1.05364e-06	WT_Stim.vs.WT_Unstim
Prmt3	ENSMUSG00000030505	-0.912392	4.89777	49.6695	3.35378e-08	1.06004e-06	WT_Stim.vs.WT_Unstim
Rps21	ENSMUSG00000039001	-1.01191	5.48711	49.6453	3.37093e-08	1.06361e-06	WT_Stim.vs.WT_Unstim
Runx2	ENSMUSG00000039153	1.16473	6.073	50.2667	3.41045e-08	1.0742e-06	WT_Stim.vs.WT_Unstim
Bst2	ENSMUSG00000046718	-1.49549	3.5915	49.5634	3.42954e-08	1.07834e-06	WT_Stim.vs.WT_Unstim
Cln6	ENSMUSG00000032245	-0.926912	5.17276	49.3704	3.57188e-08	1.12115e-06	WT_Stim.vs.WT_Unstim
Rps6	ENSMUSG00000028495	-1.1752	4.1277	49.3529	3.58512e-08	1.12258e-06	WT_Stim.vs.WT_Unstim
Zfp869	ENSMUSG00000054648	-1.15069	5.43244	50.6928	3.58882e-08	1.12258e-06	WT_Stim.vs.WT_Unstim
Cd226	ENSMUSG00000034028	-1.03959	5.04189	49.3371	3.59711e-08	1.12323e-06	WT_Stim.vs.WT_Unstim
Ppm1h	ENSMUSG00000034613	-1.02489	6.5242	49.3126	3.6157e-08	1.12709e-06	WT_Stim.vs.WT_Unstim
Cst7	ENSMUSG00000068129	-1.9248	4.95272	76.1954	3.74695e-08	1.166e-06	WT_Stim.vs.WT_Unstim
Isg20	ENSMUSG00000039236	-1.24702	4.11282	49.1044	3.77842e-08	1.17377e-06	WT_Stim.vs.WT_Unstim
E2f2	ENSMUSG00000018983	-0.951911	5.40843	49.0578	3.81593e-08	1.18339e-06	WT_Stim.vs.WT_Unstim
Zfp868	ENSMUSG00000060427	-1.09734	4.99109	49.2958	3.84126e-08	1.18922e-06	WT_Stim.vs.WT_Unstim
Cox7a2l	ENSMUSG00000024248	-1.06981	6.19232	48.9973	3.86516e-08	1.19457e-06	WT_Stim.vs.WT_Unstim
Rapgef6	ENSMUSG00000037533	-1.23138	8.76199	48.9209	3.92826e-08	1.212e-06	WT_Stim.vs.WT_Unstim
Matk	ENSMUSG00000004933	1.1414	4.39308	48.797	4.03298e-08	1.2422e-06	WT_Stim.vs.WT_Unstim
Abtb2	ENSMUSG00000032724	-1.12159	6.84855	48.7547	4.06946e-08	1.25131e-06	WT_Stim.vs.WT_Unstim
Chmp1b	ENSMUSG00000073543	-0.991016	5.72992	48.7335	4.08783e-08	1.25483e-06	WT_Stim.vs.WT_Unstim
AI848100	ENSMUSG00000040297	-1.18693	7.54093	48.673	4.14082e-08	1.26894e-06	WT_Stim.vs.WT_Unstim
Sorl1	ENSMUSG00000049313	-1.10654	7.21435	48.6301	4.1788e-08	1.27842e-06	WT_Stim.vs.WT_Unstim
Etv3	ENSMUSG00000003382	-1.11383	7.58056	48.5035	4.29306e-08	1.31116e-06	WT_Stim.vs.WT_Unstim
Rgs9	ENSMUSG00000020599	1.16933	5.89744	49.7252	4.36669e-08	1.3314e-06	WT_Stim.vs.WT_Unstim
1500012F01Rik	ENSMUSG00000074578	-1.15323	5.10621	49.9299	4.43515e-08	1.35e-06	WT_Stim.vs.WT_Unstim
H2-Oa	ENSMUSG00000024334	-1.38121	4.09429	48.252	4.52995e-08	1.37424e-06	WT_Stim.vs.WT_Unstim
Pcca	ENSMUSG00000041650	-1.02454	4.47354	48.2563	4.52577e-08	1.37424e-06	WT_Stim.vs.WT_Unstim
Nop10	ENSMUSG00000027133	-1.04126	4.90808	48.2342	4.54727e-08	1.37718e-06	WT_Stim.vs.WT_Unstim
Gm6252	ENSMUSG00000073844	-1.39434	3.95335	48.1869	4.59355e-08	1.38888e-06	WT_Stim.vs.WT_Unstim
Eif4a2	ENSMUSG00000022884	-1.23457	8.18753	48.1789	4.60141e-08	1.38893e-06	WT_Stim.vs.WT_Unstim
Tob2	ENSMUSG00000078960	-1.63474	3.41092	48.1502	4.6298e-08	1.39518e-06	WT_Stim.vs.WT_Unstim
Tnfsf10	ENSMUSG00000039304	-1.03061	5.65263	48.1296	4.65029e-08	1.39903e-06	WT_Stim.vs.WT_Unstim
Was	ENSMUSG00000031165	-1.0667	6.32376	48.1124	4.66739e-08	1.40184e-06	WT_Stim.vs.WT_Unstim
Fry	ENSMUSG00000056602	-0.922075	6.18848	48.0574	4.72274e-08	1.41612e-06	WT_Stim.vs.WT_Unstim
Celsr1	ENSMUSG00000016028	-1.16903	7.63275	48.0474	4.73292e-08	1.41683e-06	WT_Stim.vs.WT_Unstim
Gata1	ENSMUSG00000031162	-1.53607	3.36417	48.0385	4.74194e-08	1.41718e-06	WT_Stim.vs.WT_Unstim
Tnfrsf10b	ENSMUSG00000022074	-1.10568	4.80045	48.0709	4.75267e-08	1.41805e-06	WT_Stim.vs.WT_Unstim
Rps3a	ENSMUSG00000028081	-1.01347	6.90832	47.9651	4.81723e-08	1.43495e-06	WT_Stim.vs.WT_Unstim
Il12rb1	ENSMUSG00000000791	-1.04908	4.43668	47.9224	4.86161e-08	1.43871e-06	WT_Stim.vs.WT_Unstim
Adamts10	ENSMUSG00000024299	-0.953243	6.29041	47.9279	4.85588e-08	1.43871e-06	WT_Stim.vs.WT_Unstim
Mcm3	ENSMUSG00000041859	-1.04156	5.8696	47.9224	4.86163e-08	1.43871e-06	WT_Stim.vs.WT_Unstim
Rpl27a	ENSMUSG00000046364	-1.03785	4.62954	47.934	4.84956e-08	1.43871e-06	WT_Stim.vs.WT_Unstim
Plk4	ENSMUSG00000025758	-0.946897	4.86007	47.9029	4.88208e-08	1.4424e-06	WT_Stim.vs.WT_Unstim
Rpl6	ENSMUSG00000029614	-0.965341	6.35425	47.8876	4.89807e-08	1.44242e-06	WT_Stim.vs.WT_Unstim
Snora75	ENSMUSG00000064837	-2.57211	1.84851	47.8916	4.89387e-08	1.44242e-06	WT_Stim.vs.WT_Unstim
U3	ENSMUSG00000065870	-1.46256	7.58108	51.5659	4.91846e-08	1.44608e-06	WT_Stim.vs.WT_Unstim
Snx13	ENSMUSG00000020590	0.989707	6.47999	47.8537	4.93389e-08	1.44826e-06	WT_Stim.vs.WT_Unstim
Rusc1	ENSMUSG00000041263	-0.974556	5.20559	47.8439	4.94436e-08	1.44898e-06	WT_Stim.vs.WT_Unstim
Yrdc	ENSMUSG00000028889	-0.972786	5.1303	47.7851	5.00732e-08	1.46506e-06	WT_Stim.vs.WT_Unstim
Zfp553	ENSMUSG00000045598	1.06187	4.58728	47.7443	5.05144e-08	1.47559e-06	WT_Stim.vs.WT_Unstim
Rabgap1l	ENSMUSG00000026721	-1.18041	8.01816	47.6125	5.19698e-08	1.51566e-06	WT_Stim.vs.WT_Unstim
Ifit1	ENSMUSG00000034459	-1.41898	3.78482	47.5529	5.26421e-08	1.5328e-06	WT_Stim.vs.WT_Unstim
Itgb2	ENSMUSG00000000290	-1.17416	8.05555	47.527	5.29371e-08	1.53891e-06	WT_Stim.vs.WT_Unstim
Glul	ENSMUSG00000026473	-1.07832	6.45397	47.4681	5.36148e-08	1.55363e-06	WT_Stim.vs.WT_Unstim
Fus	ENSMUSG00000030795	-1.27381	8.28886	47.4736	5.35513e-08	1.55363e-06	WT_Stim.vs.WT_Unstim
Tmem63a	ENSMUSG00000026519	-1.00963	5.55537	47.4417	5.39214e-08	1.56002e-06	WT_Stim.vs.WT_Unstim
Bcas2	ENSMUSG00000005687	-1.02163	5.53529	47.3681	5.47868e-08	1.58253e-06	WT_Stim.vs.WT_Unstim
Ptpn5	ENSMUSG00000030854	1.16752	5.82617	48.8298	5.54839e-08	1.60011e-06	WT_Stim.vs.WT_Unstim
Ext1	ENSMUSG00000061731	-1.00183	6.50191	47.2866	5.57614e-08	1.60556e-06	WT_Stim.vs.WT_Unstim
Skp1a	ENSMUSG00000036309	-1.03979	6.0806	47.2644	5.60296e-08	1.60816e-06	WT_Stim.vs.WT_Unstim
Arhgef1	ENSMUSG00000040940	-1.23487	9.25904	47.2688	5.59766e-08	1.60816e-06	WT_Stim.vs.WT_Unstim
Samd9l	ENSMUSG00000047735	-0.984239	6.67263	47.2555	5.61385e-08	1.60874e-06	WT_Stim.vs.WT_Unstim
Nasp	ENSMUSG00000028693	-0.983785	5.9379	47.1476	5.74663e-08	1.6416e-06	WT_Stim.vs.WT_Unstim
Snord83b	ENSMUSG00000077734	-1.87743	2.6657	47.1542	5.73838e-08	1.6416e-06	WT_Stim.vs.WT_Unstim
Itgae	ENSMUSG00000005947	-1.15235	5.41184	48.5883	5.78659e-08	1.65041e-06	WT_Stim.vs.WT_Unstim
Nt5c3	ENSMUSG00000029780	-0.919221	4.84573	47.0891	5.82005e-08	1.65734e-06	WT_Stim.vs.WT_Unstim
Gramd4	ENSMUSG00000035900	-1.06048	6.5951	46.9726	5.9692e-08	1.69714e-06	WT_Stim.vs.WT_Unstim
Atp8a1	ENSMUSG00000037685	-0.968681	6.41545	46.9487	6.0003e-08	1.70331e-06	WT_Stim.vs.WT_Unstim
Vamp3	ENSMUSG00000028955	-0.978391	5.67618	46.897	6.06817e-08	1.71988e-06	WT_Stim.vs.WT_Unstim
Susd2	ENSMUSG00000006342	-1.02286	4.82607	46.6698	6.37617e-08	1.80436e-06	WT_Stim.vs.WT_Unstim
Dock10	ENSMUSG00000038608	-1.22465	8.60355	46.5298	6.57413e-08	1.85748e-06	WT_Stim.vs.WT_Unstim
Nlrc5	ENSMUSG00000074151	-1.25546	8.53419	46.5208	6.58715e-08	1.85825e-06	WT_Stim.vs.WT_Unstim
AW554918	ENSMUSG00000033632	-0.996842	4.50869	46.4633	6.67042e-08	1.87882e-06	WT_Stim.vs.WT_Unstim
Kcnab2	ENSMUSG00000028931	-1.07692	6.99062	46.3847	6.7862e-08	1.90846e-06	WT_Stim.vs.WT_Unstim
Ramp1	ENSMUSG00000034353	-1.29398	3.84727	46.3304	6.86738e-08	1.9283e-06	WT_Stim.vs.WT_Unstim
Cdkal1	ENSMUSG00000006191	-0.894728	5.51252	46.2939	6.92265e-08	1.94081e-06	WT_Stim.vs.WT_Unstim
Ubac2	ENSMUSG00000041765	-1.02121	5.87593	46.2514	6.98745e-08	1.95595e-06	WT_Stim.vs.WT_Unstim
Y_RNA	ENSMUSG00000065701	-2.59485	5.36738	98.4268	7.05583e-08	1.97204e-06	WT_Stim.vs.WT_Unstim
Ctse	ENSMUSG00000004552	-0.993888	4.66302	46.1451	7.15239e-08	1.99595e-06	WT_Stim.vs.WT_Unstim
SNORA42	ENSMUSG00000064841	-2.07989	2.18752	46.0475	7.30749e-08	2.03609e-06	WT_Stim.vs.WT_Unstim
Oas2	ENSMUSG00000032690	-1.55515	3.68335	46.0336	7.32982e-08	2.03917e-06	WT_Stim.vs.WT_Unstim
Gm14303	ENSMUSG00000081344	-1.04585	7.40926	45.9564	7.45548e-08	2.07095e-06	WT_Stim.vs.WT_Unstim
Zbtb46	ENSMUSG00000027583	1.19796	4.25778	45.9463	7.47201e-08	2.07237e-06	WT_Stim.vs.WT_Unstim
Fam69a	ENSMUSG00000029270	-1.18217	3.89381	45.9069	7.53722e-08	2.08726e-06	WT_Stim.vs.WT_Unstim
Nhp2l1	ENSMUSG00000063480	-0.99614	4.83922	45.8992	7.54995e-08	2.08759e-06	WT_Stim.vs.WT_Unstim
Aprt	ENSMUSG00000006589	-1.03815	4.85306	45.8825	7.57789e-08	2.09212e-06	WT_Stim.vs.WT_Unstim
Phyh	ENSMUSG00000026664	-1.11511	4.55994	45.8408	7.64788e-08	2.10503e-06	WT_Stim.vs.WT_Unstim
Snora74a	ENSMUSG00000065649	-1.39617	10.2325	45.8471	7.63713e-08	2.10503e-06	WT_Stim.vs.WT_Unstim
Pak1	ENSMUSG00000030774	1.18256	4.22113	45.8162	7.68938e-08	2.11004e-06	WT_Stim.vs.WT_Unstim
Rcn2	ENSMUSG00000032320	-0.950377	4.8576	45.8167	7.68856e-08	2.11004e-06	WT_Stim.vs.WT_Unstim
Rnf138	ENSMUSG00000024317	-1.00129	5.68927	45.8008	7.71557e-08	2.11402e-06	WT_Stim.vs.WT_Unstim
Pde8a	ENSMUSG00000025584	0.953612	4.62122	45.7938	7.7275e-08	2.11409e-06	WT_Stim.vs.WT_Unstim
Snora21	ENSMUSG00000064901	-1.74484	2.98665	45.7319	7.83387e-08	2.13996e-06	WT_Stim.vs.WT_Unstim
Rps16-ps2	ENSMUSG00000060419	-1.20028	7.796	45.6997	7.88981e-08	2.15199e-06	WT_Stim.vs.WT_Unstim
Grap2	ENSMUSG00000042351	-1.11924	6.63279	45.6622	7.95545e-08	2.16663e-06	WT_Stim.vs.WT_Unstim
Oas1a	ENSMUSG00000052776	-1.60643	3.35429	45.6529	7.97171e-08	2.1678e-06	WT_Stim.vs.WT_Unstim
Tfb2m	ENSMUSG00000026492	-1.07413	4.11928	45.6455	7.98477e-08	2.1681e-06	WT_Stim.vs.WT_Unstim
D8Ertd82e	ENSMUSG00000050271	-0.923104	5.64102	45.54	8.17346e-08	2.21601e-06	WT_Stim.vs.WT_Unstim
Lad1	ENSMUSG00000041782	0.949197	5.36181	45.5061	8.23493e-08	2.22934e-06	WT_Stim.vs.WT_Unstim
Tdp2	ENSMUSG00000035958	-1.05764	5.06469	45.8332	8.32405e-08	2.2501e-06	WT_Stim.vs.WT_Unstim
Arhgef6	ENSMUSG00000031133	-1.02803	7.12368	45.3638	8.49889e-08	2.29394e-06	WT_Stim.vs.WT_Unstim
Eif2a	ENSMUSG00000027810	-0.953389	5.76641	45.27	8.67771e-08	2.33776e-06	WT_Stim.vs.WT_Unstim
Itgal	ENSMUSG00000030830	-1.21146	9.10088	45.2652	8.68706e-08	2.33776e-06	WT_Stim.vs.WT_Unstim
Add3	ENSMUSG00000025026	-1.1116	7.13596	45.2448	8.72642e-08	2.34487e-06	WT_Stim.vs.WT_Unstim
Trim30a	ENSMUSG00000030921	-0.986796	6.69332	45.1578	8.89685e-08	2.38712e-06	WT_Stim.vs.WT_Unstim
Znrf3	ENSMUSG00000041961	-0.91397	5.85798	45.1414	8.92953e-08	2.39235e-06	WT_Stim.vs.WT_Unstim
Azin1	ENSMUSG00000037458	-1.06934	6.98854	45.1222	8.96775e-08	2.3984e-06	WT_Stim.vs.WT_Unstim
Gm3788	ENSMUSG00000091955	-1.05421	6.54878	45.1167	8.9786e-08	2.3984e-06	WT_Stim.vs.WT_Unstim
Snx5	ENSMUSG00000027423	-0.998738	6.73305	45.0789	9.05451e-08	2.41511e-06	WT_Stim.vs.WT_Unstim
Hmg20a	ENSMUSG00000032329	-0.890922	5.5634	44.934	9.3518e-08	2.49074e-06	WT_Stim.vs.WT_Unstim
Usp3	ENSMUSG00000032376	-1.04905	6.9708	44.9051	9.41234e-08	2.50318e-06	WT_Stim.vs.WT_Unstim
Als2cl	ENSMUSG00000044037	-0.922259	5.72204	44.8794	9.46641e-08	2.51387e-06	WT_Stim.vs.WT_Unstim
Hdac7	ENSMUSG00000022475	-1.07343	7.61518	44.8673	9.49201e-08	2.51698e-06	WT_Stim.vs.WT_Unstim
Samd1	ENSMUSG00000079003	-0.989507	4.45978	44.8598	9.50804e-08	2.51755e-06	WT_Stim.vs.WT_Unstim
Lrrc8c	ENSMUSG00000054720	-1.03032	7.15124	44.6549	9.95383e-08	2.63173e-06	WT_Stim.vs.WT_Unstim
Slc25a25	ENSMUSG00000026819	-1.06963	6.64507	44.6211	1.00294e-07	2.64398e-06	WT_Stim.vs.WT_Unstim
1700056E22Rik	ENSMUSG00000044854	-2.04574	2.43987	44.6201	1.00316e-07	2.64398e-06	WT_Stim.vs.WT_Unstim
Tceb1	ENSMUSG00000079658	-0.952735	4.735	44.6146	1.00439e-07	2.64398e-06	WT_Stim.vs.WT_Unstim
H6pd	ENSMUSG00000028980	-0.85009	5.13198	44.5783	1.01261e-07	2.66173e-06	WT_Stim.vs.WT_Unstim
Bre	ENSMUSG00000052139	-0.878081	5.08512	44.3892	1.05649e-07	2.77307e-06	WT_Stim.vs.WT_Unstim
Lass6	ENSMUSG00000027035	-0.900849	5.04885	44.3768	1.05945e-07	2.77681e-06	WT_Stim.vs.WT_Unstim
Hspa4l	ENSMUSG00000025757	0.957504	6.44677	44.3624	1.06288e-07	2.78175e-06	WT_Stim.vs.WT_Unstim
Mbd5	ENSMUSG00000036792	-0.948935	6.24711	44.3049	1.07673e-07	2.81187e-06	WT_Stim.vs.WT_Unstim
Rpl35a	ENSMUSG00000060636	-0.901647	5.19144	44.3017	1.07749e-07	2.81187e-06	WT_Stim.vs.WT_Unstim
9330020H09Rik	ENSMUSG00000091050	-1.58089	3.13037	44.2298	1.09507e-07	2.85364e-06	WT_Stim.vs.WT_Unstim
Plekhn1	ENSMUSG00000078485	-1.29561	3.76436	44.2081	1.10044e-07	2.86351e-06	WT_Stim.vs.WT_Unstim
Ccdc88c	ENSMUSG00000021182	-1.12059	7.95345	44.165	1.11118e-07	2.88732e-06	WT_Stim.vs.WT_Unstim
Zfp397	ENSMUSG00000024276	0.870306	5.18563	44.0276	1.14614e-07	2.97389e-06	WT_Stim.vs.WT_Unstim
Lyn	ENSMUSG00000042228	1.42106	3.34166	44.018	1.14863e-07	2.97413e-06	WT_Stim.vs.WT_Unstim
Mir1938	ENSMUSG00000089371	-2.20677	2.0003	44.0146	1.14952e-07	2.97413e-06	WT_Stim.vs.WT_Unstim
SNORA4	ENSMUSG00000065208	-2.66103	6.25077	95.0162	1.15989e-07	2.99668e-06	WT_Stim.vs.WT_Unstim
Gm15453	ENSMUSG00000081535	-1.35642	3.91098	43.9268	1.17255e-07	3.02508e-06	WT_Stim.vs.WT_Unstim
Adam19	ENSMUSG00000011256	-1.16564	8.02588	43.8739	1.18666e-07	3.05712e-06	WT_Stim.vs.WT_Unstim
Gm15459	ENSMUSG00000083840	-1.08635	6.22549	43.866	1.26582e-07	3.25642e-06	WT_Stim.vs.WT_Unstim
Rec8	ENSMUSG00000002324	-1.28451	3.82826	43.5372	1.2808e-07	3.28099e-06	WT_Stim.vs.WT_Unstim
Lpcat4	ENSMUSG00000027134	-0.902886	5.17192	43.5477	1.27774e-07	3.28099e-06	WT_Stim.vs.WT_Unstim
Cdk6	ENSMUSG00000040274	-0.997433	5.96418	43.5404	1.27987e-07	3.28099e-06	WT_Stim.vs.WT_Unstim
Mppe1	ENSMUSG00000062526	-0.966576	5.05369	43.518	1.28639e-07	3.29066e-06	WT_Stim.vs.WT_Unstim
Dgat2	ENSMUSG00000030747	1.27359	3.7801	43.4346	1.31103e-07	3.34896e-06	WT_Stim.vs.WT_Unstim
Gm12397	ENSMUSG00000081309	1.68234	2.88554	43.4151	1.31686e-07	3.35911e-06	WT_Stim.vs.WT_Unstim
Stat4	ENSMUSG00000062939	1.20618	7.68919	43.3721	1.32981e-07	3.38736e-06	WT_Stim.vs.WT_Unstim
Gm10167	ENSMUSG00000066554	-1.07386	5.24617	44.3697	1.34147e-07	3.41228e-06	WT_Stim.vs.WT_Unstim
Rpl39	ENSMUSG00000079641	-1.13419	4.17756	43.3191	1.34598e-07	3.41895e-06	WT_Stim.vs.WT_Unstim
Grik5	ENSMUSG00000003378	-0.880962	5.81689	43.238	1.3711e-07	3.47301e-06	WT_Stim.vs.WT_Unstim
Hadhb	ENSMUSG00000059447	-0.911105	5.2059	43.2407	1.37023e-07	3.47301e-06	WT_Stim.vs.WT_Unstim
Gm17173	ENSMUSG00000090709	1.03593	4.49078	43.1369	1.40311e-07	3.54913e-06	WT_Stim.vs.WT_Unstim
Rasal1	ENSMUSG00000029602	-1.05088	4.44195	43.1211	1.40817e-07	3.55696e-06	WT_Stim.vs.WT_Unstim
Mllt6	ENSMUSG00000038437	-1.15521	8.50883	43.0937	1.41702e-07	3.57433e-06	WT_Stim.vs.WT_Unstim
Tatdn2	ENSMUSG00000056952	-1.18957	6.88805	44.0657	1.41996e-07	3.57538e-06	WT_Stim.vs.WT_Unstim
Gm13680	ENSMUSG00000081400	-1.05521	6.02539	43.3516	1.42139e-07	3.57538e-06	WT_Stim.vs.WT_Unstim
Lck	ENSMUSG00000000409	-1.12289	8.49932	43.0625	1.42718e-07	3.58405e-06	WT_Stim.vs.WT_Unstim
Abcg3	ENSMUSG00000029299	-0.981847	4.27286	43.0575	1.42879e-07	3.58405e-06	WT_Stim.vs.WT_Unstim
SCARNA11	ENSMUSG00000088208	-2.57852	1.76409	43.0387	1.43494e-07	3.59451e-06	WT_Stim.vs.WT_Unstim
Fam110a	ENSMUSG00000027459	-0.952488	5.88078	42.9738	1.45644e-07	3.64331e-06	WT_Stim.vs.WT_Unstim
Gbp6	ENSMUSG00000079362	-0.994819	5.7951	42.9151	1.47615e-07	3.68753e-06	WT_Stim.vs.WT_Unstim
Rpl17	ENSMUSG00000062328	-1.26282	3.70804	42.9038	1.47997e-07	3.69088e-06	WT_Stim.vs.WT_Unstim
Rbm12	ENSMUSG00000089824	1.08067	4.35432	42.8991	1.48157e-07	3.69088e-06	WT_Stim.vs.WT_Unstim
Rpl13a-ps1	ENSMUSG00000062083	-1.26573	3.85234	42.8581	1.49556e-07	3.72062e-06	WT_Stim.vs.WT_Unstim
Rpl9	ENSMUSG00000047215	-0.896209	4.69376	42.7861	1.52047e-07	3.77739e-06	WT_Stim.vs.WT_Unstim
4632434I11Rik	ENSMUSG00000030641	-1.31049	3.91294	42.6933	1.55321e-07	3.85344e-06	WT_Stim.vs.WT_Unstim
Myo1c	ENSMUSG00000017774	0.976738	6.27301	42.6698	1.56163e-07	3.86866e-06	WT_Stim.vs.WT_Unstim
Fam118a	ENSMUSG00000022434	-0.921351	5.36854	42.6642	1.56361e-07	3.86866e-06	WT_Stim.vs.WT_Unstim
Vars	ENSMUSG00000007029	-0.96818	6.93856	42.6206	1.5794e-07	3.90238e-06	WT_Stim.vs.WT_Unstim
Eno3	ENSMUSG00000060600	-1.22916	3.93623	42.584	1.59274e-07	3.92999e-06	WT_Stim.vs.WT_Unstim
Rpl22	ENSMUSG00000028936	-0.99148	6.49433	42.5481	1.60596e-07	3.95723e-06	WT_Stim.vs.WT_Unstim
Sdcbp	ENSMUSG00000028249	-1.0594	7.33012	42.5293	1.61292e-07	3.96896e-06	WT_Stim.vs.WT_Unstim
Gm9625	ENSMUSG00000090723	-0.832552	5.43451	42.3822	1.66853e-07	4.10024e-06	WT_Stim.vs.WT_Unstim
Ahnak	ENSMUSG00000069833	-1.26576	10.3555	42.3657	1.6749e-07	4.11031e-06	WT_Stim.vs.WT_Unstim
SNORA12	ENSMUSG00000077391	-2.44528	5.1416	89.4851	1.69013e-07	4.14208e-06	WT_Stim.vs.WT_Unstim
Lrmp	ENSMUSG00000030263	-0.961448	6.54834	42.2482	1.72099e-07	4.212e-06	WT_Stim.vs.WT_Unstim
Dennd1a	ENSMUSG00000035392	-0.88345	5.67365	42.2382	1.72496e-07	4.21604e-06	WT_Stim.vs.WT_Unstim
Dedd2	ENSMUSG00000054499	-0.919892	5.85382	42.2292	1.72858e-07	4.21917e-06	WT_Stim.vs.WT_Unstim
Lbh	ENSMUSG00000024063	-1.13875	8.2251	42.2118	1.73554e-07	4.23045e-06	WT_Stim.vs.WT_Unstim
Nfkbia	ENSMUSG00000021025	-1.23057	9.29077	42.143	1.76339e-07	4.29259e-06	WT_Stim.vs.WT_Unstim
Ly9	ENSMUSG00000004707	-0.978168	6.63599	42.0569	1.79893e-07	4.37322e-06	WT_Stim.vs.WT_Unstim
Ascc1	ENSMUSG00000044475	-1.10235	4.00432	42.0018	1.82205e-07	4.42349e-06	WT_Stim.vs.WT_Unstim
Tns1	ENSMUSG00000055322	-0.856265	6.05972	41.9883	1.82776e-07	4.43141e-06	WT_Stim.vs.WT_Unstim
Alyref	ENSMUSG00000025134	-0.982288	5.9447	41.973	1.83423e-07	4.44115e-06	WT_Stim.vs.WT_Unstim
G2e3	ENSMUSG00000035293	0.887279	4.83388	41.9133	1.85983e-07	4.49712e-06	WT_Stim.vs.WT_Unstim
Gfi1	ENSMUSG00000029275	0.871133	5.75044	41.8918	1.86916e-07	4.51365e-06	WT_Stim.vs.WT_Unstim
Coro1a	ENSMUSG00000030707	-1.15011	8.75433	41.8569	1.88437e-07	4.53657e-06	WT_Stim.vs.WT_Unstim
Eif2ak3	ENSMUSG00000031668	-1.09995	6.08486	42.8608	1.88642e-07	4.53657e-06	WT_Stim.vs.WT_Unstim
Ptplad1	ENSMUSG00000033629	1.07229	7.03228	41.8471	1.88867e-07	4.53657e-06	WT_Stim.vs.WT_Unstim
Isca1	ENSMUSG00000044792	-0.935821	4.93724	41.8512	1.88687e-07	4.53657e-06	WT_Stim.vs.WT_Unstim
Gm5424	ENSMUSG00000046687	-0.941403	5.87642	41.8148	1.9029e-07	4.5647e-06	WT_Stim.vs.WT_Unstim
Cnn2	ENSMUSG00000004665	-1.09677	7.99324	41.7874	1.91506e-07	4.58779e-06	WT_Stim.vs.WT_Unstim
Dbf4	ENSMUSG00000002297	-0.886311	5.29156	41.6986	1.95505e-07	4.67739e-06	WT_Stim.vs.WT_Unstim
Dis3l2	ENSMUSG00000053333	-0.887355	4.99185	41.6632	1.97123e-07	4.7099e-06	WT_Stim.vs.WT_Unstim
Mvp	ENSMUSG00000030681	0.865776	5.29732	41.6389	1.98244e-07	4.73043e-06	WT_Stim.vs.WT_Unstim
Ifng	ENSMUSG00000055170	-2.63512	4.81597	80.0211	2.04522e-07	4.86741e-06	WT_Stim.vs.WT_Unstim
Zfp329	ENSMUSG00000057894	1.02676	4.594	41.5062	2.0448e-07	4.86741e-06	WT_Stim.vs.WT_Unstim
D930015E06Rik	ENSMUSG00000033767	-0.959247	6.45779	41.4404	2.07647e-07	4.93529e-06	WT_Stim.vs.WT_Unstim
Bcl11b	ENSMUSG00000048251	-1.13084	8.68051	41.3523	2.11966e-07	5.03133e-06	WT_Stim.vs.WT_Unstim
Lsm4	ENSMUSG00000031848	-1.00448	4.447	41.2567	2.16763e-07	5.13847e-06	WT_Stim.vs.WT_Unstim
Nop56	ENSMUSG00000027405	-1.00135	6.94434	41.238	2.17717e-07	5.15435e-06	WT_Stim.vs.WT_Unstim
Lpin1	ENSMUSG00000020593	-0.950038	6.54822	41.1871	2.2033e-07	5.20939e-06	WT_Stim.vs.WT_Unstim
Myo18a	ENSMUSG00000000631	-0.897969	6.80602	41.1772	2.20841e-07	5.21467e-06	WT_Stim.vs.WT_Unstim
Trbv4	ENSMUSG00000076464	-1.62534	2.80537	41.1678	2.21329e-07	5.21939e-06	WT_Stim.vs.WT_Unstim
Mast3	ENSMUSG00000031833	-0.987137	7.13475	41.1075	2.24483e-07	5.28689e-06	WT_Stim.vs.WT_Unstim
Tmco4	ENSMUSG00000041143	-0.909134	5.10611	41.0768	2.26111e-07	5.3183e-06	WT_Stim.vs.WT_Unstim
Orc6	ENSMUSG00000031697	-1.13839	3.80065	40.9193	2.34637e-07	5.51168e-06	WT_Stim.vs.WT_Unstim
Ptp4a3	ENSMUSG00000059895	-0.896747	5.62429	40.8619	2.37828e-07	5.57941e-06	WT_Stim.vs.WT_Unstim
Lactb2	ENSMUSG00000025937	1.04755	4.30309	40.7284	2.45435e-07	5.75041e-06	WT_Stim.vs.WT_Unstim
SNORA74	ENSMUSG00000088059	-1.88053	2.62576	40.6554	2.49703e-07	5.84286e-06	WT_Stim.vs.WT_Unstim
Gm15430	ENSMUSG00000036305	-1.91191	5.73209	68.6948	2.51205e-07	5.87041e-06	WT_Stim.vs.WT_Unstim
Utp14b	ENSMUSG00000079470	-1.0407	5.35213	41.5274	2.54652e-07	5.9433e-06	WT_Stim.vs.WT_Unstim
Pacs1	ENSMUSG00000024855	-1.03723	7.10723	40.5503	2.55986e-07	5.96675e-06	WT_Stim.vs.WT_Unstim
Gm614	ENSMUSG00000090141	-2.25317	2.02332	40.5229	2.57651e-07	5.99783e-06	WT_Stim.vs.WT_Unstim
Stk10	ENSMUSG00000020272	-1.07949	8.46723	40.498	2.5917e-07	6.02544e-06	WT_Stim.vs.WT_Unstim
Dennd1b	ENSMUSG00000056268	-0.943605	6.72872	40.4628	2.61341e-07	6.06814e-06	WT_Stim.vs.WT_Unstim
D230037D09Rik	ENSMUSG00000046675	-1.13106	4.15477	40.3935	2.65668e-07	6.16071e-06	WT_Stim.vs.WT_Unstim
Gm15542	ENSMUSG00000083396	-1.09458	4.05549	40.382	2.66395e-07	6.16966e-06	WT_Stim.vs.WT_Unstim
Trbv26	ENSMUSG00000076479	-1.42269	3.28482	40.3254	2.69994e-07	6.24503e-06	WT_Stim.vs.WT_Unstim
Atm	ENSMUSG00000034218	-0.951252	6.64823	40.3175	2.70498e-07	6.24872e-06	WT_Stim.vs.WT_Unstim
Sash3	ENSMUSG00000031101	-0.994679	7.17495	40.2722	2.73424e-07	6.30826e-06	WT_Stim.vs.WT_Unstim
St3gal1	ENSMUSG00000013846	-1.07036	6.93029	40.1576	2.80978e-07	6.4743e-06	WT_Stim.vs.WT_Unstim
Zfp160	ENSMUSG00000067942	1.15006	3.97191	40.1508	2.81432e-07	6.47651e-06	WT_Stim.vs.WT_Unstim
Fam160a1	ENSMUSG00000051000	0.953401	4.65797	40.13	2.82826e-07	6.50034e-06	WT_Stim.vs.WT_Unstim
Mkrn2	ENSMUSG00000000439	-0.93862	5.15434	40.1202	2.83488e-07	6.50729e-06	WT_Stim.vs.WT_Unstim
Gm5506	ENSMUSG00000059040	-1.38971	3.62882	40.0621	2.87435e-07	6.58953e-06	WT_Stim.vs.WT_Unstim
Xbp1	ENSMUSG00000020484	-1.13344	7.26624	40.0504	2.88236e-07	6.59955e-06	WT_Stim.vs.WT_Unstim
Hspa8	ENSMUSG00000015656	-1.17636	8.65315	40.0412	2.88873e-07	6.60577e-06	WT_Stim.vs.WT_Unstim
Malt1	ENSMUSG00000032688	-1.0493	7.4309	40.0347	2.89316e-07	6.60758e-06	WT_Stim.vs.WT_Unstim
Arhgef18	ENSMUSG00000004568	-0.94675	6.83191	39.9936	2.92164e-07	6.6642e-06	WT_Stim.vs.WT_Unstim
SNORA66	ENSMUSG00000077222	-2.00815	2.30742	39.9664	2.94066e-07	6.69916e-06	WT_Stim.vs.WT_Unstim
Ap3b1	ENSMUSG00000021686	1.08557	7.9294	39.9443	2.95622e-07	6.72615e-06	WT_Stim.vs.WT_Unstim
Gtf2h5	ENSMUSG00000034345	-1.12469	4.06454	39.9266	2.96873e-07	6.74613e-06	WT_Stim.vs.WT_Unstim
Mrps30	ENSMUSG00000021731	-0.959732	5.06163	39.8954	2.99093e-07	6.78806e-06	WT_Stim.vs.WT_Unstim
Atad2	ENSMUSG00000022360	-0.920935	6.6934	39.7841	3.07146e-07	6.96211e-06	WT_Stim.vs.WT_Unstim
SCARNA1	ENSMUSG00000088990	-2.48099	5.22661	86.3542	3.0781e-07	6.96842e-06	WT_Stim.vs.WT_Unstim
Crip1	ENSMUSG00000006360	-0.937661	5.87319	39.7698	3.08201e-07	6.96857e-06	WT_Stim.vs.WT_Unstim
Prkacb	ENSMUSG00000005034	-0.941893	7.16494	39.7226	3.11703e-07	7.03897e-06	WT_Stim.vs.WT_Unstim
Arl4a	ENSMUSG00000047446	-0.887402	4.92707	39.6583	3.16537e-07	7.13922e-06	WT_Stim.vs.WT_Unstim
Ctsd	ENSMUSG00000007891	-1.01953	6.58928	39.634	3.18385e-07	7.16586e-06	WT_Stim.vs.WT_Unstim
Slc22a5	ENSMUSG00000018900	-0.919299	4.59848	39.6324	3.18509e-07	7.16586e-06	WT_Stim.vs.WT_Unstim
Aes	ENSMUSG00000054452	-1.06991	7.57549	39.5914	3.21651e-07	7.21861e-06	WT_Stim.vs.WT_Unstim
snoU83B	ENSMUSG00000088219	-1.94801	2.16261	39.5927	3.21549e-07	7.21861e-06	WT_Stim.vs.WT_Unstim
Itm2a	ENSMUSG00000031239	1.35181	6.06506	48.6386	3.26236e-07	7.31244e-06	WT_Stim.vs.WT_Unstim
Gm9835	ENSMUSG00000083041	-1.25698	3.76598	39.3927	3.3737e-07	7.55266e-06	WT_Stim.vs.WT_Unstim
Fam53c	ENSMUSG00000034300	-0.941945	6.23527	39.3598	3.40046e-07	7.60317e-06	WT_Stim.vs.WT_Unstim
Anapc5	ENSMUSG00000029472	-0.920703	6.33428	39.3244	3.42958e-07	7.65883e-06	WT_Stim.vs.WT_Unstim
Smarca5	ENSMUSG00000031715	-0.92723	6.82277	39.2909	3.4573e-07	7.71122e-06	WT_Stim.vs.WT_Unstim
Chchd3	ENSMUSG00000053768	-0.960797	4.76282	39.2393	3.50054e-07	7.79807e-06	WT_Stim.vs.WT_Unstim
Ahr	ENSMUSG00000019256	-0.979283	6.50654	39.2296	3.50871e-07	7.80667e-06	WT_Stim.vs.WT_Unstim
Eif3e	ENSMUSG00000022336	-0.968386	7.26727	39.204	3.5304e-07	7.84528e-06	WT_Stim.vs.WT_Unstim
Nr1d2	ENSMUSG00000021775	-1.06563	6.01548	40.1326	3.57728e-07	7.93973e-06	WT_Stim.vs.WT_Unstim
D10Wsu102e	ENSMUSG00000020255	-0.836336	5.31483	39.1358	3.58895e-07	7.95588e-06	WT_Stim.vs.WT_Unstim
Flnb	ENSMUSG00000025278	1.07239	7.50261	39.1124	3.60934e-07	7.9913e-06	WT_Stim.vs.WT_Unstim
Zdhhc13	ENSMUSG00000030471	-0.92589	5.27264	39.0958	3.62377e-07	8.01344e-06	WT_Stim.vs.WT_Unstim
Gm7334	ENSMUSG00000044645	-1.33015	3.41001	39.0221	3.68892e-07	8.14757e-06	WT_Stim.vs.WT_Unstim
Parn	ENSMUSG00000022685	-0.893515	5.11068	39.0106	3.69915e-07	8.15027e-06	WT_Stim.vs.WT_Unstim
Gm15450	ENSMUSG00000063001	-1.16152	3.93003	39.0147	3.69545e-07	8.15027e-06	WT_Stim.vs.WT_Unstim
Rgs16	ENSMUSG00000026475	-1.07634	6.86439	38.8869	3.83896e-07	8.44805e-06	WT_Stim.vs.WT_Unstim
Nt5dc1	ENSMUSG00000039480	-0.876466	5.52872	38.8311	3.86341e-07	8.49153e-06	WT_Stim.vs.WT_Unstim
Scarna6	ENSMUSG00000089281	-1.07002	4.60741	39.662	3.91147e-07	8.58674e-06	WT_Stim.vs.WT_Unstim
Snhg5	ENSMUSG00000032424	-1.52063	4.78764	53.1632	3.92678e-07	8.60992e-06	WT_Stim.vs.WT_Unstim
Coq10b	ENSMUSG00000025981	-1.4764	5.67432	52.7236	3.97662e-07	8.70864e-06	WT_Stim.vs.WT_Unstim
Mgat4a	ENSMUSG00000026110	-0.886278	5.35769	38.687	4.00077e-07	8.75096e-06	WT_Stim.vs.WT_Unstim
Btbd19	ENSMUSG00000073771	-0.976327	4.34342	38.611	4.0753e-07	8.90323e-06	WT_Stim.vs.WT_Unstim
Flna	ENSMUSG00000031328	-1.20074	9.51837	38.5621	4.12409e-07	8.97733e-06	WT_Stim.vs.WT_Unstim
BC057079	ENSMUSG00000038368	-1.01141	5.02087	39.4134	4.11684e-07	8.97733e-06	WT_Stim.vs.WT_Unstim
Rpl41	ENSMUSG00000093674	-0.971303	7.03257	38.5631	4.12307e-07	8.97733e-06	WT_Stim.vs.WT_Unstim
2700089E24Rik	ENSMUSG00000072704	-0.968756	4.44087	38.4931	4.19388e-07	9.11829e-06	WT_Stim.vs.WT_Unstim
D10Bwg1379e	ENSMUSG00000019852	0.965633	4.39406	38.4704	4.2172e-07	9.15801e-06	WT_Stim.vs.WT_Unstim
Nedd9	ENSMUSG00000021365	-1.0977	7.55236	38.4482	4.24001e-07	9.19406e-06	WT_Stim.vs.WT_Unstim
Gm3345	ENSMUSG00000044867	-1.07393	4.83744	39.61	4.24396e-07	9.19406e-06	WT_Stim.vs.WT_Unstim
Chst10	ENSMUSG00000026080	-0.86853	4.58557	38.4027	4.28732e-07	9.27691e-06	WT_Stim.vs.WT_Unstim
Lax1	ENSMUSG00000051998	-0.844726	5.91669	38.3198	4.37484e-07	9.44371e-06	WT_Stim.vs.WT_Unstim
Gm5844	ENSMUSG00000082896	-1.1441	4.25713	38.4639	4.37158e-07	9.44371e-06	WT_Stim.vs.WT_Unstim
Smndc1	ENSMUSG00000025024	-0.881427	6.0423	38.2731	4.42503e-07	9.54068e-06	WT_Stim.vs.WT_Unstim
1700029F09Rik	ENSMUSG00000026049	-0.99606	4.02428	38.2567	4.44285e-07	9.56772e-06	WT_Stim.vs.WT_Unstim
Sbk1	ENSMUSG00000042978	-0.909946	5.24004	38.2362	4.46512e-07	9.60425e-06	WT_Stim.vs.WT_Unstim
Zfp874b	ENSMUSG00000059839	0.936273	4.46745	38.1475	4.56298e-07	9.80311e-06	WT_Stim.vs.WT_Unstim
Igbp1	ENSMUSG00000031221	-0.906939	5.54274	38.0371	4.6881e-07	1.00562e-05	WT_Stim.vs.WT_Unstim
Ppcdc	ENSMUSG00000063849	-0.92463	4.56747	38.0338	4.69188e-07	1.00562e-05	WT_Stim.vs.WT_Unstim
Zfp655	ENSMUSG00000007812	-0.920868	5.79459	38.0238	4.70342e-07	1.0069e-05	WT_Stim.vs.WT_Unstim
Srsf6	ENSMUSG00000016921	-1.06103	7.49915	38.0032	4.7272e-07	1.0096e-05	WT_Stim.vs.WT_Unstim
Fam49b	ENSMUSG00000022378	-0.924356	6.86845	38.0056	4.72436e-07	1.0096e-05	WT_Stim.vs.WT_Unstim
Trbv16	ENSMUSG00000076473	-1.06783	4.3647	37.9838	4.74972e-07	1.01322e-05	WT_Stim.vs.WT_Unstim
Zkscan14	ENSMUSG00000029627	-1.08286	3.9338	37.9625	4.77455e-07	1.01732e-05	WT_Stim.vs.WT_Unstim
Actg2	ENSMUSG00000059430	-1.51431	3.0887	37.9459	4.7941e-07	1.02028e-05	WT_Stim.vs.WT_Unstim
Mxd1	ENSMUSG00000001156	-1.05849	7.3565	37.854	4.90348e-07	1.04111e-05	WT_Stim.vs.WT_Unstim
SNORA62	ENSMUSG00000065041	-2.01403	4.37248	61.1573	4.9034e-07	1.04111e-05	WT_Stim.vs.WT_Unstim
Rpl30	ENSMUSG00000058600	-0.915922	5.33757	37.8415	4.91853e-07	1.04309e-05	WT_Stim.vs.WT_Unstim
Kdm2b	ENSMUSG00000029475	1.11713	8.00182	37.8343	4.92731e-07	1.04373e-05	WT_Stim.vs.WT_Unstim
Snord16a	ENSMUSG00000065829	-2.53249	5.31289	85.073	4.93731e-07	1.04462e-05	WT_Stim.vs.WT_Unstim
Ahi1	ENSMUSG00000019986	0.786667	5.01082	37.7604	5.01758e-07	1.06037e-05	WT_Stim.vs.WT_Unstim
Bmi1	ENSMUSG00000026739	-0.852043	5.51671	37.7532	5.02657e-07	1.06103e-05	WT_Stim.vs.WT_Unstim
Dgkz	ENSMUSG00000040479	-1.0333	8.27236	37.7467	5.03462e-07	1.06149e-05	WT_Stim.vs.WT_Unstim
Klf7	ENSMUSG00000025959	-1.1335	6.81929	38.6803	5.14063e-07	1.08258e-05	WT_Stim.vs.WT_Unstim
Golga1	ENSMUSG00000026754	0.852529	4.73977	37.6547	5.14996e-07	1.08329e-05	WT_Stim.vs.WT_Unstim
Atp10a	ENSMUSG00000025324	-0.894509	6.40372	37.6383	5.17081e-07	1.08641e-05	WT_Stim.vs.WT_Unstim
Snora73b	ENSMUSG00000065353	-1.05085	8.60805	37.6003	5.21947e-07	1.09536e-05	WT_Stim.vs.WT_Unstim
Eif2s2	ENSMUSG00000074656	-0.869722	5.5639	37.5815	5.24368e-07	1.09917e-05	WT_Stim.vs.WT_Unstim
Cyth3	ENSMUSG00000018001	-0.939086	6.38452	37.5395	5.29837e-07	1.10935e-05	WT_Stim.vs.WT_Unstim
Gm15503	ENSMUSG00000084964	-1.6563	2.95854	37.5157	5.3296e-07	1.1146e-05	WT_Stim.vs.WT_Unstim
Ubb	ENSMUSG00000019505	-1.07918	7.69898	37.5034	5.3457e-07	1.11668e-05	WT_Stim.vs.WT_Unstim
Atg12	ENSMUSG00000032905	-0.833236	5.13635	37.4459	5.42219e-07	1.13135e-05	WT_Stim.vs.WT_Unstim
Tollip	ENSMUSG00000025139	-0.957154	6.10633	37.3929	5.49382e-07	1.14498e-05	WT_Stim.vs.WT_Unstim
Gm6202	ENSMUSG00000090516	-1.49864	3.98239	41.7064	5.50492e-07	1.14597e-05	WT_Stim.vs.WT_Unstim
Snora7a	ENSMUSG00000064563	-1.78659	2.53047	37.3045	5.61533e-07	1.16761e-05	WT_Stim.vs.WT_Unstim
Csrp1	ENSMUSG00000026421	-0.971398	6.46487	37.2804	5.64883e-07	1.17323e-05	WT_Stim.vs.WT_Unstim
Rab11fip3	ENSMUSG00000037098	0.784266	5.17085	37.2664	5.66848e-07	1.17597e-05	WT_Stim.vs.WT_Unstim
Rnf123	ENSMUSG00000041528	-0.92162	6.85419	37.2523	5.68831e-07	1.17873e-05	WT_Stim.vs.WT_Unstim
Gm5763	ENSMUSG00000048600	-2.00836	2.3525	37.2026	5.75896e-07	1.19201e-05	WT_Stim.vs.WT_Unstim
Map1lc3b	ENSMUSG00000031812	-0.903281	5.87554	37.1654	5.81226e-07	1.20166e-05	WT_Stim.vs.WT_Unstim
Txk	ENSMUSG00000054892	-0.89183	5.25319	37.1284	5.86592e-07	1.21085e-05	WT_Stim.vs.WT_Unstim
Pgap1	ENSMUSG00000070889	-0.966876	4.37022	37.1256	5.87005e-07	1.21085e-05	WT_Stim.vs.WT_Unstim
Pag1	ENSMUSG00000027508	-0.933331	6.94751	37.1173	5.88209e-07	1.21195e-05	WT_Stim.vs.WT_Unstim
Kif21b	ENSMUSG00000041642	-1.09407	9.09556	37.0868	5.92675e-07	1.21977e-05	WT_Stim.vs.WT_Unstim
Slc12a4	ENSMUSG00000017765	0.812215	5.20745	37.0611	5.96486e-07	1.22622e-05	WT_Stim.vs.WT_Unstim
Eif4g2	ENSMUSG00000005610	-1.12793	9.43144	37.0342	6.00484e-07	1.23304e-05	WT_Stim.vs.WT_Unstim
SNORA79	ENSMUSG00000080365	-1.98148	3.7043	47.8909	6.01375e-07	1.23347e-05	WT_Stim.vs.WT_Unstim
Thada	ENSMUSG00000024251	-0.910781	6.68658	36.9819	6.0834e-07	1.24634e-05	WT_Stim.vs.WT_Unstim
Gpd1l	ENSMUSG00000050627	-0.834177	5.20995	36.9682	6.10415e-07	1.24918e-05	WT_Stim.vs.WT_Unstim
Hmgb2	ENSMUSG00000054717	-0.93855	5.543	36.9835	6.12226e-07	1.25147e-05	WT_Stim.vs.WT_Unstim
SCARNA6	ENSMUSG00000087968	-1.20937	5.27438	43.8314	6.15229e-07	1.25619e-05	WT_Stim.vs.WT_Unstim
Rhoh	ENSMUSG00000029204	-0.984415	6.98648	36.9156	6.18465e-07	1.26138e-05	WT_Stim.vs.WT_Unstim
Trbv12-1	ENSMUSG00000076466	-1.36093	3.41919	36.909	6.19487e-07	1.26204e-05	WT_Stim.vs.WT_Unstim
Sema4b	ENSMUSG00000030539	-0.894991	6.39376	36.817	6.33846e-07	1.287e-05	WT_Stim.vs.WT_Unstim
Filip1l	ENSMUSG00000043336	-0.811705	5.40551	36.8169	6.33871e-07	1.287e-05	WT_Stim.vs.WT_Unstim
Eno1	ENSMUSG00000063524	-0.822772	5.90337	36.8246	6.32654e-07	1.287e-05	WT_Stim.vs.WT_Unstim
Itpr3	ENSMUSG00000042644	-0.957151	7.27157	36.7586	6.43151e-07	1.30438e-05	WT_Stim.vs.WT_Unstim
Slc25a5	ENSMUSG00000016319	-0.91128	6.36366	36.7298	6.47804e-07	1.31088e-05	WT_Stim.vs.WT_Unstim
Tmem71	ENSMUSG00000036944	-0.856075	5.36978	36.7338	6.47145e-07	1.31088e-05	WT_Stim.vs.WT_Unstim
Epb4.1	ENSMUSG00000028906	1.05598	7.84439	36.6298	6.64182e-07	1.34252e-05	WT_Stim.vs.WT_Unstim
Lpp	ENSMUSG00000033306	-0.910887	6.21703	36.586	6.71512e-07	1.35432e-05	WT_Stim.vs.WT_Unstim
Arsb	ENSMUSG00000042082	-0.837765	4.55019	36.5863	6.71457e-07	1.35432e-05	WT_Stim.vs.WT_Unstim
Ablim1	ENSMUSG00000025085	-1.04251	9.02955	36.574	6.73519e-07	1.35535e-05	WT_Stim.vs.WT_Unstim
Frmd4b	ENSMUSG00000030064	-0.852438	6.03759	36.5746	6.7343e-07	1.35535e-05	WT_Stim.vs.WT_Unstim
Lrba	ENSMUSG00000028080	-0.992153	7.67366	36.4975	6.86551e-07	1.38004e-05	WT_Stim.vs.WT_Unstim
Tmem55a	ENSMUSG00000028221	-0.92334	4.38093	36.4481	6.95103e-07	1.39568e-05	WT_Stim.vs.WT_Unstim
Slbp	ENSMUSG00000004642	-0.851841	5.46533	36.4363	6.97168e-07	1.39827e-05	WT_Stim.vs.WT_Unstim
Zbtb39	ENSMUSG00000044617	0.817103	5.07311	36.408	7.02138e-07	1.40668e-05	WT_Stim.vs.WT_Unstim
U5	ENSMUSG00000064881	-2.2629	1.56724	36.2513	7.30319e-07	1.46153e-05	WT_Stim.vs.WT_Unstim
Dock4	ENSMUSG00000035954	0.836327	4.74714	36.1385	7.51354e-07	1.50196e-05	WT_Stim.vs.WT_Unstim
C030048B08Rik	ENSMUSG00000040302	-0.914437	4.48029	36.1164	7.55549e-07	1.50868e-05	WT_Stim.vs.WT_Unstim
Ly6e	ENSMUSG00000022587	-1.06466	9.56166	36.1007	7.58537e-07	1.51298e-05	WT_Stim.vs.WT_Unstim
Gjb2	ENSMUSG00000046352	-1.22771	4.18096	36.7384	7.72998e-07	1.54013e-05	WT_Stim.vs.WT_Unstim
A230050P20Rik	ENSMUSG00000038884	-0.845338	5.19497	35.9911	7.79816e-07	1.55201e-05	WT_Stim.vs.WT_Unstim
Gm9294	ENSMUSG00000044609	-1.05432	3.95391	35.9579	7.86366e-07	1.56332e-05	WT_Stim.vs.WT_Unstim
Arrb2	ENSMUSG00000060216	-0.887121	6.63235	35.9321	7.91521e-07	1.57185e-05	WT_Stim.vs.WT_Unstim
Scarna8	ENSMUSG00000088958	-1.66515	2.62262	35.9223	7.93481e-07	1.57401e-05	WT_Stim.vs.WT_Unstim
Sec14l1	ENSMUSG00000020823	0.880849	6.24058	35.8976	7.98449e-07	1.58213e-05	WT_Stim.vs.WT_Unstim
Zmynd8	ENSMUSG00000039671	-0.866837	7.11087	35.8716	8.03721e-07	1.59084e-05	WT_Stim.vs.WT_Unstim
Smyd3	ENSMUSG00000055067	-0.869286	4.97011	35.7414	8.3065e-07	1.64235e-05	WT_Stim.vs.WT_Unstim
Twf1	ENSMUSG00000022451	-0.840404	5.56048	35.7257	8.33954e-07	1.64275e-05	WT_Stim.vs.WT_Unstim
Hivep3	ENSMUSG00000028634	1.06592	7.89329	35.7328	8.3245e-07	1.64275e-05	WT_Stim.vs.WT_Unstim
Sesn1	ENSMUSG00000038332	-0.876968	5.9822	35.7232	8.34483e-07	1.64275e-05	WT_Stim.vs.WT_Unstim
4930431P03Rik	ENSMUSG00000075042	1.05572	4.20998	35.7235	8.3441e-07	1.64275e-05	WT_Stim.vs.WT_Unstim
Pgrmc1	ENSMUSG00000006373	-0.916252	4.885	35.7088	8.37542e-07	1.64541e-05	WT_Stim.vs.WT_Unstim
Rpl14	ENSMUSG00000025794	-0.908655	5.92465	35.7082	8.37651e-07	1.64541e-05	WT_Stim.vs.WT_Unstim
Mxd4	ENSMUSG00000037235	-0.999593	7.41684	35.6418	8.5188e-07	1.67155e-05	WT_Stim.vs.WT_Unstim
Mtmr4	ENSMUSG00000018401	-0.772228	5.48924	35.5797	8.65417e-07	1.69627e-05	WT_Stim.vs.WT_Unstim
Ndufv3	ENSMUSG00000024038	-0.813187	4.92649	35.5632	8.69068e-07	1.70159e-05	WT_Stim.vs.WT_Unstim
Cd7	ENSMUSG00000025163	-1.29656	3.62183	35.5345	8.75411e-07	1.71216e-05	WT_Stim.vs.WT_Unstim
Il10ra	ENSMUSG00000032089	-0.817721	5.30712	35.5159	8.79579e-07	1.71845e-05	WT_Stim.vs.WT_Unstim
Inpp4b	ENSMUSG00000037940	-1.09223	8.88449	35.455	8.93297e-07	1.74337e-05	WT_Stim.vs.WT_Unstim
Trbv12-2	ENSMUSG00000076468	-0.991504	4.62787	35.6054	9.14341e-07	1.78252e-05	WT_Stim.vs.WT_Unstim
Herc6	ENSMUSG00000029798	-0.810313	4.77499	35.3553	9.16268e-07	1.78436e-05	WT_Stim.vs.WT_Unstim
Cd164	ENSMUSG00000019818	-1.05661	7.75977	35.3269	9.2292e-07	1.79538e-05	WT_Stim.vs.WT_Unstim
Atp1b3	ENSMUSG00000032412	-1.01798	7.19802	35.3122	9.26386e-07	1.79952e-05	WT_Stim.vs.WT_Unstim
Il2rb	ENSMUSG00000068227	-1.10872	9.21656	35.3095	9.27035e-07	1.79952e-05	WT_Stim.vs.WT_Unstim
Gm13436	ENSMUSG00000083716	-0.892979	4.74161	35.3048	9.28139e-07	1.79974e-05	WT_Stim.vs.WT_Unstim
Ddx5	ENSMUSG00000020719	-1.15721	10.3671	35.2734	9.35609e-07	1.81228e-05	WT_Stim.vs.WT_Unstim
Aen	ENSMUSG00000030609	0.816741	4.53841	35.2204	9.48351e-07	1.835e-05	WT_Stim.vs.WT_Unstim
Eya3	ENSMUSG00000028886	0.979456	6.88105	35.2055	9.51975e-07	1.84004e-05	WT_Stim.vs.WT_Unstim
Fmr1	ENSMUSG00000000838	-0.886634	6.3653	35.1492	9.65768e-07	1.86471e-05	WT_Stim.vs.WT_Unstim
Ets2	ENSMUSG00000022895	-1.09859	7.90933	35.1035	9.77108e-07	1.88419e-05	WT_Stim.vs.WT_Unstim
Ftl1	ENSMUSG00000050708	-0.989939	6.33134	35.4733	9.77933e-07	1.88419e-05	WT_Stim.vs.WT_Unstim
Smc6	ENSMUSG00000020608	-0.917042	6.48221	35.0557	9.89139e-07	1.90375e-05	WT_Stim.vs.WT_Unstim
Cox7c	ENSMUSG00000017778	-1.0838	4.05198	35.0265	9.96562e-07	1.91397e-05	WT_Stim.vs.WT_Unstim
Tmem167b	ENSMUSG00000068732	-0.877451	5.11772	35.0278	9.96232e-07	1.91397e-05	WT_Stim.vs.WT_Unstim
Sh2b1	ENSMUSG00000030733	-0.877769	6.30981	35.0139	9.99767e-07	1.91809e-05	WT_Stim.vs.WT_Unstim
Txnip	ENSMUSG00000038393	-1.06411	8.49948	34.996	1.00437e-06	1.92489e-05	WT_Stim.vs.WT_Unstim
Hvcn1	ENSMUSG00000064267	-0.80777	5.60938	34.9906	1.00577e-06	1.92553e-05	WT_Stim.vs.WT_Unstim
Mapkbp1	ENSMUSG00000033902	0.829047	6.1637	34.9314	1.02115e-06	1.9529e-05	WT_Stim.vs.WT_Unstim
Ern1	ENSMUSG00000020715	0.876988	5.44241	34.9168	1.02497e-06	1.95746e-05	WT_Stim.vs.WT_Unstim
Cbx2	ENSMUSG00000025577	0.959533	4.18404	34.9141	1.02569e-06	1.95746e-05	WT_Stim.vs.WT_Unstim
Gm16286	ENSMUSG00000024571	-0.857956	6.26526	34.8942	1.03094e-06	1.9654e-05	WT_Stim.vs.WT_Unstim
Mpp1	ENSMUSG00000031402	-0.83445	5.22075	34.8144	1.05229e-06	2.00399e-05	WT_Stim.vs.WT_Unstim
Sfn	ENSMUSG00000047281	-1.05662	4.80986	36.845	1.06921e-06	2.03407e-05	WT_Stim.vs.WT_Unstim
Tsnax	ENSMUSG00000056820	-0.793241	4.91571	34.7303	1.07526e-06	2.04345e-05	WT_Stim.vs.WT_Unstim
Hn1	ENSMUSG00000020737	-0.871241	6.30296	34.6899	1.0865e-06	2.06265e-05	WT_Stim.vs.WT_Unstim
Gm12226	ENSMUSG00000078151	-1.56514	3.00311	34.6817	1.08879e-06	2.06483e-05	WT_Stim.vs.WT_Unstim
Dock2	ENSMUSG00000020143	-1.10829	9.59002	34.6622	1.09428e-06	2.07307e-05	WT_Stim.vs.WT_Unstim
Mbip	ENSMUSG00000021028	-0.99797	4.15566	34.6361	1.10167e-06	2.08489e-05	WT_Stim.vs.WT_Unstim
Mtmr1	ENSMUSG00000015214	-0.890163	5.20133	34.623	1.10539e-06	2.08975e-05	WT_Stim.vs.WT_Unstim
Fbxl18	ENSMUSG00000066640	0.825311	5.50198	34.6096	1.10921e-06	2.09478e-05	WT_Stim.vs.WT_Unstim
Tfrc	ENSMUSG00000022797	-0.879887	6.35322	34.5976	1.11265e-06	2.09909e-05	WT_Stim.vs.WT_Unstim
Ndel1	ENSMUSG00000018736	-0.844951	6.20346	34.5384	1.12975e-06	2.12912e-05	WT_Stim.vs.WT_Unstim
Cd37	ENSMUSG00000030798	-0.943448	7.31973	34.5297	1.1323e-06	2.13172e-05	WT_Stim.vs.WT_Unstim
Rpl36al	ENSMUSG00000049751	-0.91712	4.98836	34.6452	1.14113e-06	2.14612e-05	WT_Stim.vs.WT_Unstim
Slc2a9	ENSMUSG00000005107	-0.918835	4.1783	34.4719	1.14933e-06	2.15764e-05	WT_Stim.vs.WT_Unstim
Gm9889	ENSMUSG00000052769	-1.68103	2.65084	34.4708	1.14965e-06	2.15764e-05	WT_Stim.vs.WT_Unstim
Gm2000	ENSMUSG00000078193	-0.941945	6.38068	34.4558	1.1541e-06	2.16376e-05	WT_Stim.vs.WT_Unstim
Rab11fip4	ENSMUSG00000017639	-0.852176	6.31139	34.3689	1.18033e-06	2.21065e-05	WT_Stim.vs.WT_Unstim
Herpud2	ENSMUSG00000008429	-0.826332	6.27394	34.3593	1.18326e-06	2.21384e-05	WT_Stim.vs.WT_Unstim
Tecr	ENSMUSG00000031708	-0.911824	6.17949	34.3519	1.18552e-06	2.21578e-05	WT_Stim.vs.WT_Unstim
Mat2a	ENSMUSG00000053907	-0.937888	7.06704	34.3063	1.1996e-06	2.23979e-05	WT_Stim.vs.WT_Unstim
Trbv13-2	ENSMUSG00000076469	-0.878576	4.96151	34.2286	1.22398e-06	2.28297e-05	WT_Stim.vs.WT_Unstim
Rplp2	ENSMUSG00000025508	-0.77703	4.99946	34.1827	1.23863e-06	2.30791e-05	WT_Stim.vs.WT_Unstim
3110003A17Rik	ENSMUSG00000078453	-0.879393	4.87596	34.1639	1.24469e-06	2.31681e-05	WT_Stim.vs.WT_Unstim
Vps53	ENSMUSG00000017288	-0.811274	5.23971	34.1203	1.25886e-06	2.34078e-05	WT_Stim.vs.WT_Unstim
Pmepa1	ENSMUSG00000038400	0.877996	5.68548	34.0925	1.26797e-06	2.3553e-05	WT_Stim.vs.WT_Unstim
Atr	ENSMUSG00000032409	-0.771841	5.69122	34.0415	1.28488e-06	2.38427e-05	WT_Stim.vs.WT_Unstim
Cd48	ENSMUSG00000015355	-0.823235	5.6876	34.0307	1.28851e-06	2.38855e-05	WT_Stim.vs.WT_Unstim
C030046I01Rik	ENSMUSG00000035781	-0.892949	6.0854	33.9568	1.31351e-06	2.43241e-05	WT_Stim.vs.WT_Unstim
Rps27a	ENSMUSG00000020460	-0.957201	4.10425	33.8627	1.34609e-06	2.4902e-05	WT_Stim.vs.WT_Unstim
Serinc5	ENSMUSG00000021703	0.838426	5.91087	33.854	1.34916e-06	2.49077e-05	WT_Stim.vs.WT_Unstim
Acaa2	ENSMUSG00000036880	-0.98052	4.33621	33.8501	1.35052e-06	2.49077e-05	WT_Stim.vs.WT_Unstim
Dgkd	ENSMUSG00000070738	-0.948089	7.08916	33.8504	1.35044e-06	2.49077e-05	WT_Stim.vs.WT_Unstim
Paqr3	ENSMUSG00000055725	-0.853226	4.42395	33.742	1.38916e-06	2.55942e-05	WT_Stim.vs.WT_Unstim
Ptpn6	ENSMUSG00000004266	-0.827706	6.39596	33.71	1.40081e-06	2.57719e-05	WT_Stim.vs.WT_Unstim
Pde3b	ENSMUSG00000030671	0.907478	5.02562	34.0523	1.40165e-06	2.57719e-05	WT_Stim.vs.WT_Unstim
Cmpk1	ENSMUSG00000028719	-0.859122	4.53962	33.5894	1.4457e-06	2.65549e-05	WT_Stim.vs.WT_Unstim
Bmp7	ENSMUSG00000008999	-0.848571	4.64161	33.5798	1.44933e-06	2.65946e-05	WT_Stim.vs.WT_Unstim
Rpl12	ENSMUSG00000038900	-0.80858	5.01787	33.5314	1.46784e-06	2.69069e-05	WT_Stim.vs.WT_Unstim
Morf4l1	ENSMUSG00000062270	-0.971473	4.15446	33.5275	1.46934e-06	2.69073e-05	WT_Stim.vs.WT_Unstim
Inpp1	ENSMUSG00000026102	-0.779567	5.00173	33.4407	1.50314e-06	2.74984e-05	WT_Stim.vs.WT_Unstim
Mxi1	ENSMUSG00000025025	0.985274	6.00684	34.2827	1.5098e-06	2.75923e-05	WT_Stim.vs.WT_Unstim
Tlr7	ENSMUSG00000044583	-1.11695	3.62122	33.4131	1.51408e-06	2.76426e-05	WT_Stim.vs.WT_Unstim
U6atac	ENSMUSG00000080538	-1.962	2.34959	33.4081	1.51607e-06	2.76511e-05	WT_Stim.vs.WT_Unstim
Anxa2	ENSMUSG00000032231	0.841377	5.69568	33.3953	1.52116e-06	2.7716e-05	WT_Stim.vs.WT_Unstim
Ifih1	ENSMUSG00000026896	-0.881153	6.24003	33.265	1.57416e-06	2.86529e-05	WT_Stim.vs.WT_Unstim
Actr10	ENSMUSG00000021076	-0.753883	5.39766	33.2535	1.57892e-06	2.87106e-05	WT_Stim.vs.WT_Unstim
Prkcq	ENSMUSG00000026778	-0.970371	7.82669	33.245	1.58247e-06	2.87464e-05	WT_Stim.vs.WT_Unstim
Trim13	ENSMUSG00000035235	-1.41459	2.9388	33.2355	1.58643e-06	2.87893e-05	WT_Stim.vs.WT_Unstim
Adipor2	ENSMUSG00000030168	0.878688	6.86457	33.2098	1.59718e-06	2.89265e-05	WT_Stim.vs.WT_Unstim
Snora41	ENSMUSG00000064602	-2.19654	1.70992	33.2115	1.59645e-06	2.89265e-05	WT_Stim.vs.WT_Unstim
Gsto1	ENSMUSG00000025068	-0.983048	4.39434	33.1868	1.60689e-06	2.90733e-05	WT_Stim.vs.WT_Unstim
Eml1	ENSMUSG00000058070	1.09994	4.05402	33.1501	1.62249e-06	2.93263e-05	WT_Stim.vs.WT_Unstim
Brd3	ENSMUSG00000026918	0.812764	5.79921	33.1165	1.63691e-06	2.95575e-05	WT_Stim.vs.WT_Unstim
Mtmr12	ENSMUSG00000039458	-0.917526	6.9205	33.0528	1.66467e-06	3.00288e-05	WT_Stim.vs.WT_Unstim
Neb	ENSMUSG00000026950	-0.86584	6.67129	33.031	1.67429e-06	3.01422e-05	WT_Stim.vs.WT_Unstim
Sik3	ENSMUSG00000034135	1.01026	7.75349	33.0341	1.67289e-06	3.01422e-05	WT_Stim.vs.WT_Unstim
Pde1b	ENSMUSG00000022489	-0.805233	4.90257	33.0045	1.68602e-06	3.03232e-05	WT_Stim.vs.WT_Unstim
Rasl11b	ENSMUSG00000049907	-1.08674	3.60433	32.9952	1.69018e-06	3.03679e-05	WT_Stim.vs.WT_Unstim
Acsl5	ENSMUSG00000024981	-0.809505	6.06169	32.9366	1.71654e-06	3.08092e-05	WT_Stim.vs.WT_Unstim
Dom3z	ENSMUSG00000040482	-1.02165	5.27366	35.2944	1.71815e-06	3.08092e-05	WT_Stim.vs.WT_Unstim
Gm13826	ENSMUSG00000072692	-1.0168	7.11945	32.9405	1.72484e-06	3.08987e-05	WT_Stim.vs.WT_Unstim
Ptger2	ENSMUSG00000037759	0.817611	5.59734	32.8899	1.7379e-06	3.10405e-05	WT_Stim.vs.WT_Unstim
Fam125b	ENSMUSG00000038740	-0.854567	5.30587	32.8957	1.73521e-06	3.10405e-05	WT_Stim.vs.WT_Unstim
Dscam	ENSMUSG00000050272	-1.00917	4.20654	32.8911	1.73732e-06	3.10405e-05	WT_Stim.vs.WT_Unstim
C2cd2	ENSMUSG00000045975	0.960834	4.63206	32.9232	1.75996e-06	3.14036e-05	WT_Stim.vs.WT_Unstim
Pfn1	ENSMUSG00000018293	-1.0793	9.07748	32.7508	1.8031e-06	3.21417e-05	WT_Stim.vs.WT_Unstim
Dhx40	ENSMUSG00000018425	-0.910236	6.3317	32.7306	1.81278e-06	3.22825e-05	WT_Stim.vs.WT_Unstim
Fbxo32	ENSMUSG00000022358	-0.851756	4.93465	32.6873	1.83372e-06	3.26233e-05	WT_Stim.vs.WT_Unstim
Spock2	ENSMUSG00000058297	0.900255	6.28896	32.6044	1.87455e-06	3.33169e-05	WT_Stim.vs.WT_Unstim
Irf9	ENSMUSG00000002325	-0.878787	6.57572	32.5521	1.90081e-06	3.37506e-05	WT_Stim.vs.WT_Unstim
Hmha1	ENSMUSG00000035697	-1.01205	9.06364	32.5045	1.925e-06	3.41466e-05	WT_Stim.vs.WT_Unstim
Zfp212	ENSMUSG00000052763	-0.898155	5.54983	32.8169	1.92913e-06	3.41864e-05	WT_Stim.vs.WT_Unstim
Rap1b	ENSMUSG00000052681	-1.00687	7.95735	32.4859	1.93459e-06	3.42496e-05	WT_Stim.vs.WT_Unstim
Nol7	ENSMUSG00000063200	-0.797779	4.85867	32.4805	1.93736e-06	3.42652e-05	WT_Stim.vs.WT_Unstim
Cwc25	ENSMUSG00000018541	-0.819073	5.86865	32.4719	1.94182e-06	3.42771e-05	WT_Stim.vs.WT_Unstim
Mll3	ENSMUSG00000038056	-1.00519	8.62174	32.4749	1.94025e-06	3.42771e-05	WT_Stim.vs.WT_Unstim
Hprt	ENSMUSG00000025630	-1.07559	5.14979	36.3254	1.94757e-06	3.43117e-05	WT_Stim.vs.WT_Unstim
SCARNA17	ENSMUSG00000089235	-0.980754	4.0878	32.4617	1.94711e-06	3.43117e-05	WT_Stim.vs.WT_Unstim
Snord13	ENSMUSG00000088252	-2.14114	1.66623	32.4535	1.95134e-06	3.43447e-05	WT_Stim.vs.WT_Unstim
Gm7658	ENSMUSG00000082935	-0.917651	4.57011	32.4111	1.97352e-06	3.47013e-05	WT_Stim.vs.WT_Unstim
Akr1b3	ENSMUSG00000001642	-0.849753	4.42843	32.3668	1.99694e-06	3.50761e-05	WT_Stim.vs.WT_Unstim
Tbc1d22b	ENSMUSG00000042203	-0.801755	6.23588	32.3635	1.9987e-06	3.50761e-05	WT_Stim.vs.WT_Unstim
Stk39	ENSMUSG00000027030	-0.824812	6.0568	32.3499	2.006e-06	3.51701e-05	WT_Stim.vs.WT_Unstim
Gm7536	ENSMUSG00000057036	-0.927452	6.12223	32.6618	2.00973e-06	3.52015e-05	WT_Stim.vs.WT_Unstim
Cxcr6	ENSMUSG00000048521	1.41292	3.12984	32.3204	2.02185e-06	3.53795e-05	WT_Stim.vs.WT_Unstim
Eya2	ENSMUSG00000017897	-1.31577	3.52245	32.3032	2.03115e-06	3.5508e-05	WT_Stim.vs.WT_Unstim
Spata5	ENSMUSG00000027722	-0.855846	5.54259	32.2902	2.0382e-06	3.55968e-05	WT_Stim.vs.WT_Unstim
Itga6	ENSMUSG00000027111	-0.96999	7.67219	32.2381	2.06677e-06	3.6061e-05	WT_Stim.vs.WT_Unstim
Smurf2	ENSMUSG00000018363	-0.811222	6.52188	32.1949	2.09079e-06	3.6445e-05	WT_Stim.vs.WT_Unstim
Nsun4	ENSMUSG00000090697	-1.05905	4.09548	32.1036	2.14251e-06	3.73106e-05	WT_Stim.vs.WT_Unstim
Hspd1	ENSMUSG00000025980	-0.745457	5.47936	32.0969	2.14639e-06	3.73422e-05	WT_Stim.vs.WT_Unstim
Ptpn7	ENSMUSG00000031506	-0.838758	6.57399	32.0846	2.15346e-06	3.74293e-05	WT_Stim.vs.WT_Unstim
Polr3gl	ENSMUSG00000028104	-1.05362	3.931	31.873	2.27928e-06	3.95781e-05	WT_Stim.vs.WT_Unstim
Ccdc59	ENSMUSG00000019897	-0.751398	5.40399	31.8679	2.28237e-06	3.95939e-05	WT_Stim.vs.WT_Unstim
Senp7	ENSMUSG00000052917	-0.835762	5.65406	31.8636	2.28503e-06	3.9602e-05	WT_Stim.vs.WT_Unstim
Nbn	ENSMUSG00000028224	-0.778097	5.20966	31.8383	2.30064e-06	3.98039e-05	WT_Stim.vs.WT_Unstim
Cass4	ENSMUSG00000074570	-0.949552	4.17744	31.8376	2.30107e-06	3.98039e-05	WT_Stim.vs.WT_Unstim
AY036118	ENSMUSG00000045999	1.03857	7.26494	32.1403	2.30783e-06	3.98827e-05	WT_Stim.vs.WT_Unstim
SNORA70	ENSMUSG00000065725	-1.51822	2.60876	31.8094	2.31857e-06	4.00302e-05	WT_Stim.vs.WT_Unstim
2310001A20Rik	ENSMUSG00000033096	-0.973679	4.06331	31.7848	2.33397e-06	4.02576e-05	WT_Stim.vs.WT_Unstim
Rpl28	ENSMUSG00000030432	-0.809261	4.49791	31.7811	2.33634e-06	4.02602e-05	WT_Stim.vs.WT_Unstim
Bcas3	ENSMUSG00000059439	-0.787279	5.62782	31.7488	2.35672e-06	4.05727e-05	WT_Stim.vs.WT_Unstim
Fen1	ENSMUSG00000024742	-0.815353	4.7586	31.7384	2.36336e-06	4.06099e-05	WT_Stim.vs.WT_Unstim
Tob2	ENSMUSG00000048546	-1.11303	8.51973	31.7595	2.3631e-06	4.06099e-05	WT_Stim.vs.WT_Unstim
Casp8	ENSMUSG00000026029	-0.856356	6.52974	31.7298	2.3688e-06	4.06648e-05	WT_Stim.vs.WT_Unstim
Rbmx	ENSMUSG00000031134	-0.814437	5.49299	31.7063	2.38388e-06	4.0885e-05	WT_Stim.vs.WT_Unstim
Ass1	ENSMUSG00000076441	-0.738358	4.95558	31.6905	2.39404e-06	4.10204e-05	WT_Stim.vs.WT_Unstim
Tbc1d1	ENSMUSG00000029174	-0.826706	6.64242	31.6859	2.39699e-06	4.1032e-05	WT_Stim.vs.WT_Unstim
Zfp60	ENSMUSG00000037640	0.992431	4.3317	31.6756	2.40368e-06	4.11076e-05	WT_Stim.vs.WT_Unstim
Manf	ENSMUSG00000032575	-0.824221	5.63708	31.6667	2.40944e-06	4.11674e-05	WT_Stim.vs.WT_Unstim
Rsl1d1	ENSMUSG00000005846	-0.873264	6.09251	31.6393	2.42732e-06	4.14338e-05	WT_Stim.vs.WT_Unstim
Sp6	ENSMUSG00000038560	-1.03593	4.78525	33.3815	2.44855e-06	4.17568e-05	WT_Stim.vs.WT_Unstim
Cops2	ENSMUSG00000027206	-0.813791	6.10626	31.5985	2.45419e-06	4.18135e-05	WT_Stim.vs.WT_Unstim
Rps11	ENSMUSG00000003429	-1.22315	8.12876	33.3125	2.4844e-06	4.22884e-05	WT_Stim.vs.WT_Unstim
Snord17	ENSMUSG00000077714	-1.0204	7.99697	31.5437	2.49079e-06	4.23575e-05	WT_Stim.vs.WT_Unstim
Agfg2	ENSMUSG00000029722	-0.871413	4.34961	31.5366	2.49556e-06	4.23987e-05	WT_Stim.vs.WT_Unstim
Rab27a	ENSMUSG00000032202	-0.839486	5.79931	31.5332	2.49792e-06	4.2399e-05	WT_Stim.vs.WT_Unstim
Fabp5	ENSMUSG00000027533	-1.09975	3.63976	31.5244	2.50381e-06	4.24593e-05	WT_Stim.vs.WT_Unstim
Bcl10	ENSMUSG00000028191	-0.881798	5.54455	31.7469	2.55997e-06	4.3371e-05	WT_Stim.vs.WT_Unstim
Suox	ENSMUSG00000049858	0.803227	5.3495	31.4309	2.56796e-06	4.34657e-05	WT_Stim.vs.WT_Unstim
Amigo3	ENSMUSG00000032593	-1.31867	3.16986	31.3264	2.6417e-06	4.4656e-05	WT_Stim.vs.WT_Unstim
Gimap5	ENSMUSG00000043505	-0.800096	5.57197	31.3243	2.64321e-06	4.4656e-05	WT_Stim.vs.WT_Unstim
Gramd1a	ENSMUSG00000001248	-0.927001	7.41778	31.3134	2.65103e-06	4.47462e-05	WT_Stim.vs.WT_Unstim
Slc9a3r1	ENSMUSG00000020733	-0.878702	7.04368	31.2799	2.67524e-06	4.51129e-05	WT_Stim.vs.WT_Unstim
Gm11346	ENSMUSG00000085603	-1.15884	3.53982	31.2698	2.68256e-06	4.51942e-05	WT_Stim.vs.WT_Unstim
U12	ENSMUSG00000065176	-2.29293	5.34645	66.1637	2.71623e-06	4.5719e-05	WT_Stim.vs.WT_Unstim
Prmt10	ENSMUSG00000037134	-0.767101	4.89871	31.1957	2.73711e-06	4.60277e-05	WT_Stim.vs.WT_Unstim
Ctsc	ENSMUSG00000030560	-0.790295	5.74935	31.1895	2.74174e-06	4.60628e-05	WT_Stim.vs.WT_Unstim
Sgsm2	ENSMUSG00000038351	0.78525	4.97602	31.1822	2.74717e-06	4.61112e-05	WT_Stim.vs.WT_Unstim
SNORD101	ENSMUSG00000077440	-1.82212	1.93741	31.1634	2.76126e-06	4.63047e-05	WT_Stim.vs.WT_Unstim
Tpk1	ENSMUSG00000029735	-1.0539	3.69022	31.1475	2.77321e-06	4.64622e-05	WT_Stim.vs.WT_Unstim
Cnot7	ENSMUSG00000031601	-0.79888	5.81159	31.1294	2.78692e-06	4.66487e-05	WT_Stim.vs.WT_Unstim
Mcl1	ENSMUSG00000038612	-0.945569	8.05024	31.1172	2.79614e-06	4.67598e-05	WT_Stim.vs.WT_Unstim
Mylip	ENSMUSG00000038175	-0.8564	5.02475	31.1162	2.81233e-06	4.69872e-05	WT_Stim.vs.WT_Unstim
Agpat3	ENSMUSG00000001211	-0.850544	6.86764	31.0694	2.83279e-06	4.72854e-05	WT_Stim.vs.WT_Unstim
Chchd10	ENSMUSG00000049422	-0.900088	4.4702	31.0364	2.85832e-06	4.76677e-05	WT_Stim.vs.WT_Unstim
Tspyl1	ENSMUSG00000047514	-0.910188	6.48673	31.0169	2.8736e-06	4.78784e-05	WT_Stim.vs.WT_Unstim
Usp18	ENSMUSG00000030107	-0.970723	4.40575	31.0154	2.89041e-06	4.81142e-05	WT_Stim.vs.WT_Unstim
Klhdc5	ENSMUSG00000040102	0.869557	4.82184	30.9836	2.89975e-06	4.82253e-05	WT_Stim.vs.WT_Unstim
Vps18	ENSMUSG00000034216	-0.754485	5.47179	30.9663	2.91349e-06	4.84095e-05	WT_Stim.vs.WT_Unstim
Fbxw4	ENSMUSG00000040913	-0.803192	4.99852	30.9593	2.91902e-06	4.84568e-05	WT_Stim.vs.WT_Unstim
Wdr36	ENSMUSG00000038299	-0.770498	5.8929	30.9351	2.93838e-06	4.87335e-05	WT_Stim.vs.WT_Unstim
Gm10483	ENSMUSG00000073231	1.80361	2.28761	30.9212	2.94956e-06	4.88742e-05	WT_Stim.vs.WT_Unstim
Zfp69	ENSMUSG00000064141	1.27798	3.24739	30.9144	2.95507e-06	4.89207e-05	WT_Stim.vs.WT_Unstim
Phf14	ENSMUSG00000029629	-0.744315	5.43622	30.8784	2.98423e-06	4.93584e-05	WT_Stim.vs.WT_Unstim
Klk8	ENSMUSG00000064023	-0.817191	4.74287	30.8624	2.99731e-06	4.95294e-05	WT_Stim.vs.WT_Unstim
Parp3	ENSMUSG00000023249	-0.784613	5.69218	30.8558	3.0027e-06	4.95734e-05	WT_Stim.vs.WT_Unstim
Arhgap25	ENSMUSG00000030047	-0.888034	6.44665	30.813	3.03807e-06	5.01116e-05	WT_Stim.vs.WT_Unstim
Sepw1	ENSMUSG00000041571	-0.795066	5.66652	30.8079	3.0423e-06	5.01356e-05	WT_Stim.vs.WT_Unstim
Tmem55b	ENSMUSG00000035953	-0.800173	5.58818	30.753	3.08834e-06	5.08481e-05	WT_Stim.vs.WT_Unstim
Kcnq5	ENSMUSG00000028033	-0.795385	4.52817	30.66	3.16799e-06	5.21121e-05	WT_Stim.vs.WT_Unstim
Pdik1l	ENSMUSG00000050890	0.841872	4.3727	30.596	3.22407e-06	5.29864e-05	WT_Stim.vs.WT_Unstim
Slc25a36	ENSMUSG00000032449	-0.94327	7.3464	30.5076	3.30331e-06	5.42396e-05	WT_Stim.vs.WT_Unstim
Slc9a7	ENSMUSG00000037341	-1.03438	3.96766	30.4825	3.32614e-06	5.4565e-05	WT_Stim.vs.WT_Unstim
Ebi3	ENSMUSG00000003206	-1.00413	4.57316	30.9155	3.3924e-06	5.55669e-05	WT_Stim.vs.WT_Unstim
Trbv1	ENSMUSG00000076461	-1.23044	3.34618	30.4098	3.39335e-06	5.55669e-05	WT_Stim.vs.WT_Unstim
Rab43	ENSMUSG00000030055	0.824591	6.41886	30.4031	3.39953e-06	5.56178e-05	WT_Stim.vs.WT_Unstim
Tigd2	ENSMUSG00000049232	-0.741173	5.02309	30.3755	3.42552e-06	5.59924e-05	WT_Stim.vs.WT_Unstim
Fut8	ENSMUSG00000021065	-0.764381	4.97796	30.3324	3.4664e-06	5.66095e-05	WT_Stim.vs.WT_Unstim
Ttc27	ENSMUSG00000024078	-0.784777	4.48597	30.316	3.48206e-06	5.67724e-05	WT_Stim.vs.WT_Unstim
Hspe1	ENSMUSG00000073676	-0.800657	4.49655	30.3154	3.48264e-06	5.67724e-05	WT_Stim.vs.WT_Unstim
Pnpo	ENSMUSG00000018659	-0.789073	4.52352	30.311	3.4869e-06	5.67907e-05	WT_Stim.vs.WT_Unstim
Ppargc1b	ENSMUSG00000033871	-1.00098	4.18239	30.2958	3.50157e-06	5.69273e-05	WT_Stim.vs.WT_Unstim
A430078G23Rik	ENSMUSG00000074497	-0.779419	5.54234	30.2965	3.50083e-06	5.69273e-05	WT_Stim.vs.WT_Unstim
Cblb	ENSMUSG00000022637	1.15725	9.31888	30.3936	3.54783e-06	5.76276e-05	WT_Stim.vs.WT_Unstim
Wisp1	ENSMUSG00000005124	0.963768	5.80074	30.2558	3.56693e-06	5.78341e-05	WT_Stim.vs.WT_Unstim
Snrpc	ENSMUSG00000024217	-0.745515	5.19319	30.2295	3.56613e-06	5.78341e-05	WT_Stim.vs.WT_Unstim
Eefsec	ENSMUSG00000033216	-0.792343	4.94091	30.1894	3.60589e-06	5.84135e-05	WT_Stim.vs.WT_Unstim
Lrpap1	ENSMUSG00000029103	-0.766662	5.00923	30.1716	3.62367e-06	5.8649e-05	WT_Stim.vs.WT_Unstim
Gm12013	ENSMUSG00000082099	-1.88304	1.84378	30.1659	3.62934e-06	5.86883e-05	WT_Stim.vs.WT_Unstim
Bzw1	ENSMUSG00000051223	-0.866562	7.03935	30.158	3.63725e-06	5.87638e-05	WT_Stim.vs.WT_Unstim
Nmd3	ENSMUSG00000027787	-0.797179	5.25426	30.1419	3.65348e-06	5.89734e-05	WT_Stim.vs.WT_Unstim
2021-09-15	ENSMUSG00000037072	-0.816203	5.78704	30.0978	3.6983e-06	5.96438e-05	WT_Stim.vs.WT_Unstim
Gm15710	ENSMUSG00000084111	-1.3428	3.23266	30.0781	3.71853e-06	5.99166e-05	WT_Stim.vs.WT_Unstim
Myo10	ENSMUSG00000022272	0.770502	5.43171	30.0471	3.75055e-06	6.03527e-05	WT_Stim.vs.WT_Unstim
Irf2bp2	ENSMUSG00000051495	-0.972792	8.5088	30.0455	3.75226e-06	6.03527e-05	WT_Stim.vs.WT_Unstim
Mbp	ENSMUSG00000041607	-0.864779	7.39856	30.0314	3.76693e-06	6.05349e-05	WT_Stim.vs.WT_Unstim
Lbr	ENSMUSG00000004880	-0.864213	7.16276	30.026	3.77257e-06	6.05718e-05	WT_Stim.vs.WT_Unstim
Gm15500	ENSMUSG00000086583	-1.02037	6.90308	30.7473	3.80198e-06	6.09899e-05	WT_Stim.vs.WT_Unstim
Tra2a	ENSMUSG00000029817	-0.885443	6.78457	29.9213	3.88357e-06	6.21958e-05	WT_Stim.vs.WT_Unstim
Serf2	ENSMUSG00000074884	-0.774359	5.57624	29.9209	3.88402e-06	6.21958e-05	WT_Stim.vs.WT_Unstim
Srp14	ENSMUSG00000009549	-0.897096	4.53327	29.9168	3.88848e-06	6.22123e-05	WT_Stim.vs.WT_Unstim
Mapre1	ENSMUSG00000027479	-0.845348	7.21243	29.9022	3.90428e-06	6.24099e-05	WT_Stim.vs.WT_Unstim
Cuta	ENSMUSG00000024194	-0.952584	4.13616	29.8885	3.91913e-06	6.25921e-05	WT_Stim.vs.WT_Unstim
H3f3a	ENSMUSG00000060743	-0.788708	5.32622	29.8634	3.94655e-06	6.29745e-05	WT_Stim.vs.WT_Unstim
Grpel1	ENSMUSG00000029198	-0.795718	5.28238	29.8521	3.95887e-06	6.31154e-05	WT_Stim.vs.WT_Unstim
1700017B05Rik	ENSMUSG00000032300	-0.822468	6.18282	29.8458	3.96585e-06	6.31711e-05	WT_Stim.vs.WT_Unstim
Msrb3	ENSMUSG00000051236	1.38167	3.57743	30.3636	4.00438e-06	6.37288e-05	WT_Stim.vs.WT_Unstim
Atp1b1	ENSMUSG00000026576	-0.870748	4.43754	29.7707	4.04948e-06	6.43899e-05	WT_Stim.vs.WT_Unstim
Snord49b	ENSMUSG00000064437	-1.75242	2.07288	29.7516	4.07102e-06	6.46757e-05	WT_Stim.vs.WT_Unstim
Ptk2b	ENSMUSG00000059456	-0.892751	7.95337	29.7437	4.07997e-06	6.47284e-05	WT_Stim.vs.WT_Unstim
Gm13654	ENSMUSG00000081406	-0.904337	6.63013	29.7424	4.08149e-06	6.47284e-05	WT_Stim.vs.WT_Unstim
Ifi35	ENSMUSG00000010358	-0.758408	4.95709	29.7152	4.11243e-06	6.51621e-05	WT_Stim.vs.WT_Unstim
Prickle1	ENSMUSG00000036158	-0.773183	5.25378	29.7065	4.12246e-06	6.52638e-05	WT_Stim.vs.WT_Unstim
Crem	ENSMUSG00000063889	0.893933	7.16043	29.6348	4.20561e-06	6.65221e-05	WT_Stim.vs.WT_Unstim
Sypl	ENSMUSG00000020570	-0.750336	5.5925	29.6248	4.21733e-06	6.66493e-05	WT_Stim.vs.WT_Unstim
Clk4	ENSMUSG00000020385	-0.846234	6.84626	29.6071	4.23825e-06	6.69214e-05	WT_Stim.vs.WT_Unstim
Slc35b1	ENSMUSG00000020873	-0.764634	4.75871	29.5649	4.28844e-06	6.7655e-05	WT_Stim.vs.WT_Unstim
Adi1	ENSMUSG00000020629	-0.77802	4.37068	29.5493	4.3071e-06	6.78902e-05	WT_Stim.vs.WT_Unstim
Ccdc69	ENSMUSG00000049588	-1.10037	3.87647	29.4942	4.37385e-06	6.88825e-05	WT_Stim.vs.WT_Unstim
Setdb2	ENSMUSG00000071350	-0.755646	4.55082	29.4889	4.38031e-06	6.89243e-05	WT_Stim.vs.WT_Unstim
Polg2	ENSMUSG00000020718	-0.76673	5.73122	29.4849	4.38527e-06	6.89424e-05	WT_Stim.vs.WT_Unstim
Nphp4	ENSMUSG00000039577	0.903333	4.00676	29.4431	4.4368e-06	6.96921e-05	WT_Stim.vs.WT_Unstim
Rpl10a-ps1	ENSMUSG00000084416	-0.894046	7.24441	29.4233	4.46137e-06	7.00172e-05	WT_Stim.vs.WT_Unstim
Ncoa7	ENSMUSG00000039697	-0.770325	5.71747	29.4023	4.48768e-06	7.03692e-05	WT_Stim.vs.WT_Unstim
Atp8b2	ENSMUSG00000060671	-0.817777	7.1708	29.3568	4.54515e-06	7.12087e-05	WT_Stim.vs.WT_Unstim
Ddx24	ENSMUSG00000041645	-0.873473	7.55227	29.3537	4.54917e-06	7.12101e-05	WT_Stim.vs.WT_Unstim
E130308A19Rik	ENSMUSG00000045071	0.769078	6.05493	29.3077	4.60813e-06	7.20706e-05	WT_Stim.vs.WT_Unstim
Cenpa	ENSMUSG00000029177	-0.840845	5.18315	29.4719	4.64856e-06	7.26403e-05	WT_Stim.vs.WT_Unstim
SNORA57	ENSMUSG00000070167	-1.44553	3.318	29.8003	4.66271e-06	7.27986e-05	WT_Stim.vs.WT_Unstim
Parp9	ENSMUSG00000022906	-0.741785	5.92665	29.2613	4.66841e-06	7.28248e-05	WT_Stim.vs.WT_Unstim
Lrrc33	ENSMUSG00000052384	-0.75668	5.25758	29.2508	4.68225e-06	7.29778e-05	WT_Stim.vs.WT_Unstim
H2-DMa	ENSMUSG00000037649	-1.03711	4.03892	29.2172	4.72652e-06	7.36045e-05	WT_Stim.vs.WT_Unstim
Casz1	ENSMUSG00000028977	0.725761	5.36017	29.208	4.73879e-06	7.37322e-05	WT_Stim.vs.WT_Unstim
Cmc1	ENSMUSG00000039163	-1.4346	2.74349	29.2004	4.74887e-06	7.38256e-05	WT_Stim.vs.WT_Unstim
Impdh1	ENSMUSG00000003500	-0.821875	5.57271	29.1944	4.75694e-06	7.38875e-05	WT_Stim.vs.WT_Unstim
Wdr7	ENSMUSG00000040560	-0.720483	5.53143	29.1842	4.77055e-06	7.40355e-05	WT_Stim.vs.WT_Unstim
Daxx	ENSMUSG00000002307	-0.753449	5.88767	29.1625	4.79974e-06	7.42975e-05	WT_Stim.vs.WT_Unstim
Ncapd3	ENSMUSG00000035024	-0.751794	6.26881	29.164	4.79775e-06	7.42975e-05	WT_Stim.vs.WT_Unstim
Man2a2	ENSMUSG00000038886	-0.760084	5.91522	29.1662	4.79475e-06	7.42975e-05	WT_Stim.vs.WT_Unstim
Fgf13	ENSMUSG00000031137	-1.13599	3.53741	29.1291	4.84495e-06	7.49333e-05	WT_Stim.vs.WT_Unstim
Camk2g	ENSMUSG00000021820	-0.747106	5.66226	29.0654	4.93248e-06	7.6157e-05	WT_Stim.vs.WT_Unstim
Dclk2	ENSMUSG00000028078	0.794036	4.64326	29.0675	4.92957e-06	7.6157e-05	WT_Stim.vs.WT_Unstim
Rps2	ENSMUSG00000044533	-0.955186	6.43004	29.7624	4.94731e-06	7.63208e-05	WT_Stim.vs.WT_Unstim
Dennd2d	ENSMUSG00000027901	-0.799243	6.10331	29.0384	4.97013e-06	7.65751e-05	WT_Stim.vs.WT_Unstim
Camk1d	ENSMUSG00000039145	-0.818715	5.64674	29.0369	4.97225e-06	7.65751e-05	WT_Stim.vs.WT_Unstim
Rab8b	ENSMUSG00000036943	0.954635	8.24436	29.032	4.97905e-06	7.66148e-05	WT_Stim.vs.WT_Unstim
Gm4604	ENSMUSG00000091845	-0.849477	4.69709	29.0258	4.98782e-06	7.66846e-05	WT_Stim.vs.WT_Unstim
Rpl7	ENSMUSG00000043716	-0.953805	8.04539	29.0189	4.99746e-06	7.67675e-05	WT_Stim.vs.WT_Unstim
Derl1	ENSMUSG00000022365	-0.764177	6.27685	28.965	5.0739e-06	7.78758e-05	WT_Stim.vs.WT_Unstim
Gart	ENSMUSG00000022962	-0.721514	5.46007	28.9409	5.10852e-06	7.83408e-05	WT_Stim.vs.WT_Unstim
6430527G18Rik	ENSMUSG00000034168	-0.787338	6.50047	28.9287	5.12617e-06	7.85449e-05	WT_Stim.vs.WT_Unstim
Uvrag	ENSMUSG00000035354	-0.765881	5.62286	28.9254	5.13082e-06	7.85497e-05	WT_Stim.vs.WT_Unstim
Me2	ENSMUSG00000024556	-0.781111	5.32563	28.9167	5.14348e-06	7.8677e-05	WT_Stim.vs.WT_Unstim
Nufip1	ENSMUSG00000022009	-0.758007	4.76455	28.9047	5.16097e-06	7.8878e-05	WT_Stim.vs.WT_Unstim
Anp32e	ENSMUSG00000015749	-0.81782	6.20593	28.8911	5.18073e-06	7.91132e-05	WT_Stim.vs.WT_Unstim
BC056474	ENSMUSG00000059355	-0.893085	4.26105	28.8764	5.20226e-06	7.9375e-05	WT_Stim.vs.WT_Unstim
Tsr1	ENSMUSG00000038335	-0.73871	5.84069	28.869	5.21323e-06	7.94754e-05	WT_Stim.vs.WT_Unstim
Arrdc3	ENSMUSG00000074794	-0.901776	6.09552	29.3681	5.24553e-06	7.99006e-05	WT_Stim.vs.WT_Unstim
Cul7	ENSMUSG00000038545	0.727166	5.68297	28.8419	5.2532e-06	7.99502e-05	WT_Stim.vs.WT_Unstim
Spint2	ENSMUSG00000074227	-0.800085	4.78539	28.7643	5.3696e-06	8.16531e-05	WT_Stim.vs.WT_Unstim
Gm12183	ENSMUSG00000082454	-1.00462	7.24679	29.2459	5.3982e-06	8.20191e-05	WT_Stim.vs.WT_Unstim
H2-T10	ENSMUSG00000079491	-0.723215	5.12626	28.7316	5.41957e-06	8.22748e-05	WT_Stim.vs.WT_Unstim
Hexa	ENSMUSG00000025232	-0.866973	4.22848	28.6977	5.47172e-06	8.29969e-05	WT_Stim.vs.WT_Unstim
Cdkn2aip	ENSMUSG00000038069	-0.817838	5.13661	28.6977	5.49872e-06	8.33367e-05	WT_Stim.vs.WT_Unstim
Mospd3	ENSMUSG00000037221	-0.823869	4.37599	28.6765	5.50471e-06	8.33578e-05	WT_Stim.vs.WT_Unstim
SNORA26	ENSMUSG00000077505	-2.1134	1.68084	28.6734	5.50952e-06	8.33609e-05	WT_Stim.vs.WT_Unstim
1110018G07Rik	ENSMUSG00000042350	0.818042	6.82873	28.6552	5.53807e-06	8.37229e-05	WT_Stim.vs.WT_Unstim
Ptbp1	ENSMUSG00000006498	-1.01181	9.046	28.646	5.55254e-06	8.38715e-05	WT_Stim.vs.WT_Unstim
2810417H13Rik	ENSMUSG00000040204	-1.04981	4.49069	30.6038	5.56916e-06	8.40526e-05	WT_Stim.vs.WT_Unstim
Gm6969	ENSMUSG00000066553	-1.25465	3.16145	28.6081	5.61238e-06	8.46343e-05	WT_Stim.vs.WT_Unstim
4930473A06Rik	ENSMUSG00000052407	-0.788212	4.37845	28.5893	5.64239e-06	8.50161e-05	WT_Stim.vs.WT_Unstim
Tmem128	ENSMUSG00000067365	-0.724956	4.70695	28.5729	5.66872e-06	8.53418e-05	WT_Stim.vs.WT_Unstim
Ivns1abp	ENSMUSG00000023150	-0.919316	7.54081	28.5656	5.68056e-06	8.54491e-05	WT_Stim.vs.WT_Unstim
Bcl9l	ENSMUSG00000063382	-0.858942	6.87939	28.4979	5.79066e-06	8.69607e-05	WT_Stim.vs.WT_Unstim
SNORA55	ENSMUSG00000065778	-2.12453	1.48902	28.4989	5.78904e-06	8.69607e-05	WT_Stim.vs.WT_Unstim
Mir706	ENSMUSG00000090388	-0.878244	4.4403	28.435	5.89511e-06	8.8456e-05	WT_Stim.vs.WT_Unstim
Rftn1	ENSMUSG00000039316	-0.831687	6.09521	28.4265	5.90947e-06	8.8598e-05	WT_Stim.vs.WT_Unstim
Nup85	ENSMUSG00000020739	-0.732105	4.69807	28.4181	5.92344e-06	8.8734e-05	WT_Stim.vs.WT_Unstim
Acat1	ENSMUSG00000032047	-0.776528	4.69134	28.4101	5.93708e-06	8.88648e-05	WT_Stim.vs.WT_Unstim
Raph1	ENSMUSG00000026014	0.907281	4.13352	28.3834	5.98229e-06	8.94677e-05	WT_Stim.vs.WT_Unstim
Mrpl23-ps1	ENSMUSG00000075279	-1.21029	3.12591	28.3776	5.99222e-06	8.95421e-05	WT_Stim.vs.WT_Unstim
Tnfsf9	ENSMUSG00000035678	1.41939	2.92223	28.3646	6.01435e-06	8.97988e-05	WT_Stim.vs.WT_Unstim
Gm10269	ENSMUSG00000091449	-0.911541	4.71769	28.9671	6.02654e-06	8.99066e-05	WT_Stim.vs.WT_Unstim
Ndufb11	ENSMUSG00000031059	-0.753329	4.89657	28.351	6.03764e-06	8.99981e-05	WT_Stim.vs.WT_Unstim
Lphn1	ENSMUSG00000013033	-0.803953	6.70372	28.3388	6.05865e-06	9.0237e-05	WT_Stim.vs.WT_Unstim
Rps28	ENSMUSG00000067288	-0.883724	4.1049	28.2962	6.13266e-06	9.12643e-05	WT_Stim.vs.WT_Unstim
Zfp317	ENSMUSG00000057551	-0.733184	4.85488	28.293	6.13826e-06	9.12726e-05	WT_Stim.vs.WT_Unstim
Rps15a	ENSMUSG00000008683	-0.78455	6.6798	28.2745	6.17076e-06	9.16806e-05	WT_Stim.vs.WT_Unstim
Gatad1	ENSMUSG00000007415	0.706588	4.96063	28.2158	6.27488e-06	9.31511e-05	WT_Stim.vs.WT_Unstim
Lysmd3	ENSMUSG00000035840	-0.755063	4.95727	28.2086	6.28774e-06	9.32656e-05	WT_Stim.vs.WT_Unstim
Tspyl2	ENSMUSG00000041096	-0.862372	5.04089	28.6958	6.31086e-06	9.35319e-05	WT_Stim.vs.WT_Unstim
Arhgef10	ENSMUSG00000071176	-0.751034	5.55968	28.1742	6.34977e-06	9.40316e-05	WT_Stim.vs.WT_Unstim
Kbtbd11	ENSMUSG00000055675	-0.946563	8.69341	28.1594	6.37672e-06	9.43536e-05	WT_Stim.vs.WT_Unstim
Rpl10a	ENSMUSG00000037805	-0.790149	5.65792	28.1279	6.43443e-06	9.51298e-05	WT_Stim.vs.WT_Unstim
Chaf1b	ENSMUSG00000022945	-0.819503	4.45528	28.1201	6.44884e-06	9.52651e-05	WT_Stim.vs.WT_Unstim
Gnl3	ENSMUSG00000042354	-0.737798	5.52737	28.0638	6.55345e-06	9.67315e-05	WT_Stim.vs.WT_Unstim
Traf5	ENSMUSG00000026637	-0.785463	5.13682	28.0434	6.59183e-06	9.72188e-05	WT_Stim.vs.WT_Unstim
Klf13	ENSMUSG00000052040	-1.01492	8.48964	28.0308	6.61568e-06	9.74911e-05	WT_Stim.vs.WT_Unstim
Pvr	ENSMUSG00000040511	-0.927016	6.66669	28.4138	6.68675e-06	9.84584e-05	WT_Stim.vs.WT_Unstim
Pnpla8	ENSMUSG00000036257	-0.845349	5.59141	28.3328	6.71881e-06	9.885e-05	WT_Stim.vs.WT_Unstim
Gm5529	ENSMUSG00000067106	-1.12374	3.48167	27.935	6.79957e-06	9.9957e-05	WT_Stim.vs.WT_Unstim
Pdha1	ENSMUSG00000031299	-0.858112	6.3993	27.9021	6.86412e-06	0.000100824	WT_Stim.vs.WT_Unstim
Zc3h4	ENSMUSG00000059273	-0.808222	7.14385	27.8031	7.06198e-06	0.000103646	WT_Stim.vs.WT_Unstim
Galnt6	ENSMUSG00000037280	-0.780428	6.78724	27.784	7.1008e-06	0.000104132	WT_Stim.vs.WT_Unstim
Tpst2	ENSMUSG00000029344	-0.740931	5.10542	27.7751	7.11914e-06	0.000104316	WT_Stim.vs.WT_Unstim
Supt4h1	ENSMUSG00000020485	-0.780539	4.80962	27.7627	7.14452e-06	0.00010448	WT_Stim.vs.WT_Unstim
Gls	ENSMUSG00000026103	-0.932117	8.1588	27.7654	7.13896e-06	0.00010448	WT_Stim.vs.WT_Unstim
Dtnb	ENSMUSG00000071454	-0.72035	6.09211	27.7612	7.14764e-06	0.00010448	WT_Stim.vs.WT_Unstim
Uqcrfs1	ENSMUSG00000038462	-0.775519	5.2565	27.7347	7.2023e-06	0.000105194	WT_Stim.vs.WT_Unstim
Sfmbt2	ENSMUSG00000061186	-0.687154	5.04024	27.7257	7.22092e-06	0.000105381	WT_Stim.vs.WT_Unstim
Wdr5b	ENSMUSG00000034379	-1.03716	3.54071	27.7166	7.23983e-06	0.000105572	WT_Stim.vs.WT_Unstim
Trbv19	ENSMUSG00000076475	-1.14532	4.02823	28.5683	7.25281e-06	0.000105676	WT_Stim.vs.WT_Unstim
Rab5a	ENSMUSG00000017831	-0.762359	5.99303	27.6659	7.34641e-06	0.000106868	WT_Stim.vs.WT_Unstim
5730419I09Rik	ENSMUSG00000030279	-0.732096	5.91447	27.6661	7.34596e-06	0.000106868	WT_Stim.vs.WT_Unstim
Gpr171	ENSMUSG00000050075	0.799954	5.39423	27.6724	7.36696e-06	0.000107081	WT_Stim.vs.WT_Unstim
Slc29a1	ENSMUSG00000023942	-0.723239	6.11928	27.626	7.43118e-06	0.000107928	WT_Stim.vs.WT_Unstim
Cpm	ENSMUSG00000020183	-0.849368	5.53003	28.1185	7.44211e-06	0.000108	WT_Stim.vs.WT_Unstim
Jrk	ENSMUSG00000046380	0.880609	4.32191	27.5955	7.49694e-06	0.000108709	WT_Stim.vs.WT_Unstim
Pigl	ENSMUSG00000014245	-0.906476	3.94036	27.587	7.51533e-06	0.000108888	WT_Stim.vs.WT_Unstim
Epc2	ENSMUSG00000069495	-0.83973	6.42643	27.578	7.53488e-06	0.000109084	WT_Stim.vs.WT_Unstim
Slc22a15	ENSMUSG00000033147	0.723337	5.40591	27.5532	7.58896e-06	0.000109779	WT_Stim.vs.WT_Unstim
Zfyve28	ENSMUSG00000037224	-0.819125	4.38347	27.5389	7.62038e-06	0.000110146	WT_Stim.vs.WT_Unstim
Rpl15	ENSMUSG00000012405	-0.870227	4.26642	27.5084	7.68782e-06	0.000111032	WT_Stim.vs.WT_Unstim
B230312A22Rik	ENSMUSG00000036002	0.744534	4.48601	27.5038	7.69787e-06	0.000111089	WT_Stim.vs.WT_Unstim
A830007P12Rik	ENSMUSG00000059555	0.819083	5.60979	27.5988	7.70468e-06	0.000111098	WT_Stim.vs.WT_Unstim
Ikzf5	ENSMUSG00000040167	-0.706784	5.17977	27.4948	7.718e-06	0.000111202	WT_Stim.vs.WT_Unstim
Fli1	ENSMUSG00000016087	-0.800272	6.52943	27.4806	7.74979e-06	0.000111571	WT_Stim.vs.WT_Unstim
Os9	ENSMUSG00000040462	-0.774488	6.82415	27.4128	7.90312e-06	0.000113688	WT_Stim.vs.WT_Unstim
Thumpd1	ENSMUSG00000030942	-0.734114	5.35468	27.3923	7.95013e-06	0.000114274	WT_Stim.vs.WT_Unstim
Gm8995	ENSMUSG00000063286	-0.848011	6.43335	27.3889	7.95799e-06	0.000114296	WT_Stim.vs.WT_Unstim
Lyrm4	ENSMUSG00000046573	-1.12333	3.2698	27.3807	7.97682e-06	0.000114476	WT_Stim.vs.WT_Unstim
Xrn2	ENSMUSG00000027433	-0.859359	7.33824	27.3675	8.0073e-06	0.000114822	WT_Stim.vs.WT_Unstim
Ptprn	ENSMUSG00000026204	1.22125	3.26898	27.3575	8.03055e-06	0.000115064	WT_Stim.vs.WT_Unstim
Fkbp5	ENSMUSG00000024222	-0.681726	5.39713	27.3391	8.0736e-06	0.000115498	WT_Stim.vs.WT_Unstim
Tapbp	ENSMUSG00000024308	-0.876306	7.98753	27.3409	8.06939e-06	0.000115498	WT_Stim.vs.WT_Unstim
Psap	ENSMUSG00000004207	-0.892598	7.76592	27.3349	8.08337e-06	0.000115547	WT_Stim.vs.WT_Unstim
Vipr1	ENSMUSG00000032528	-0.809777	4.22807	27.3061	8.15106e-06	0.000116423	WT_Stim.vs.WT_Unstim
Pcgf3	ENSMUSG00000033623	0.726804	5.38033	27.268	8.24149e-06	0.000117529	WT_Stim.vs.WT_Unstim
Gm8730	ENSMUSG00000063696	-0.828294	6.61571	27.2701	8.23661e-06	0.000117529	WT_Stim.vs.WT_Unstim
Kit	ENSMUSG00000005672	0.985065	3.76799	27.2292	8.33481e-06	0.000118766	WT_Stim.vs.WT_Unstim
Rpsa	ENSMUSG00000032518	-0.7989	7.20674	27.2182	8.36155e-06	0.000119053	WT_Stim.vs.WT_Unstim
Bambi	ENSMUSG00000024232	-1.08385	3.55323	27.2058	8.39176e-06	0.000119296	WT_Stim.vs.WT_Unstim
Ythdc1	ENSMUSG00000035851	-0.886173	8.23721	27.207	8.38887e-06	0.000119296	WT_Stim.vs.WT_Unstim
Gm8017	ENSMUSG00000063427	-1.04043	7.77693	27.6884	8.59903e-06	0.000122147	WT_Stim.vs.WT_Unstim
Gm16069	ENSMUSG00000086718	-1.63618	2.14095	27.0974	8.66028e-06	0.00012292	WT_Stim.vs.WT_Unstim
Rps6ka1	ENSMUSG00000003644	-0.788844	6.72754	27.0912	8.67583e-06	0.000123045	WT_Stim.vs.WT_Unstim
Pml	ENSMUSG00000036986	-0.816347	6.73603	27.0665	8.73832e-06	0.000123737	WT_Stim.vs.WT_Unstim
Trp53i11	ENSMUSG00000068735	-0.751235	6.21758	27.0676	8.73562e-06	0.000123737	WT_Stim.vs.WT_Unstim
Ldb1	ENSMUSG00000025223	-0.867591	7.64914	27.049	8.78312e-06	0.000124183	WT_Stim.vs.WT_Unstim
Pcf11	ENSMUSG00000041328	-0.798152	7.2292	27.0488	8.78351e-06	0.000124183	WT_Stim.vs.WT_Unstim
Tap2	ENSMUSG00000024339	-0.785784	7.05893	26.9972	8.91655e-06	0.000125965	WT_Stim.vs.WT_Unstim
Ksr2	ENSMUSG00000061578	-0.927864	3.89542	26.9939	8.92506e-06	0.000125987	WT_Stim.vs.WT_Unstim
Vasp	ENSMUSG00000030403	-0.850987	7.42095	26.9277	9.09908e-06	0.000128344	WT_Stim.vs.WT_Unstim
Sod2	ENSMUSG00000006818	-0.76367	5.17544	26.9143	9.13458e-06	0.000128744	WT_Stim.vs.WT_Unstim
Fzr1	ENSMUSG00000020235	0.710995	5.58776	26.8709	9.25115e-06	0.000130286	WT_Stim.vs.WT_Unstim
Tmem222	ENSMUSG00000028857	-0.784658	4.87363	26.8653	9.26616e-06	0.000130396	WT_Stim.vs.WT_Unstim
Cnr2	ENSMUSG00000062585	-0.962338	3.75939	26.8624	9.2742e-06	0.000130408	WT_Stim.vs.WT_Unstim
Tbc1d10c	ENSMUSG00000040247	-0.742024	6.70908	26.8507	9.30589e-06	0.000130752	WT_Stim.vs.WT_Unstim
Adarb1	ENSMUSG00000020262	0.814378	4.6863	26.8235	9.38017e-06	0.000131652	WT_Stim.vs.WT_Unstim
Magoh	ENSMUSG00000028609	-0.850949	5.02355	27.3773	9.38449e-06	0.000131652	WT_Stim.vs.WT_Unstim
Rpl3-ps1	ENSMUSG00000084349	-0.76809	6.68239	26.7942	9.46068e-06	0.000132618	WT_Stim.vs.WT_Unstim
Chrac1	ENSMUSG00000068391	-0.864698	4.41823	26.786	9.48347e-06	0.000132835	WT_Stim.vs.WT_Unstim
Selplg	ENSMUSG00000048163	-0.856533	7.63978	26.7555	9.56852e-06	0.000133922	WT_Stim.vs.WT_Unstim
Usp22	ENSMUSG00000042506	-0.776588	6.54578	26.733	9.63164e-06	0.000134702	WT_Stim.vs.WT_Unstim
Dhx58	ENSMUSG00000017830	-0.870056	4.17822	26.7028	9.71707e-06	0.000135687	WT_Stim.vs.WT_Unstim
Rpl35	ENSMUSG00000062997	-0.916768	3.85276	26.7037	9.71469e-06	0.000135687	WT_Stim.vs.WT_Unstim
Cpt1a	ENSMUSG00000024900	-0.78346	5.635	26.6898	9.75411e-06	0.00013601	WT_Stim.vs.WT_Unstim
Cpsf3	ENSMUSG00000054309	-0.697547	5.60901	26.6895	9.7552e-06	0.00013601	WT_Stim.vs.WT_Unstim
Gm11223	ENSMUSG00000046341	-1.18208	3.44408	26.6863	9.76428e-06	0.000136032	WT_Stim.vs.WT_Unstim
Tor1b	ENSMUSG00000026848	-0.654392	5.43743	26.6779	9.78835e-06	0.000136262	WT_Stim.vs.WT_Unstim
Sil1	ENSMUSG00000024357	-1.10838	3.40479	26.6712	9.80745e-06	0.000136423	WT_Stim.vs.WT_Unstim
Cry2	ENSMUSG00000068742	-0.781233	5.46939	26.6537	9.85785e-06	0.000137019	WT_Stim.vs.WT_Unstim
Dem1	ENSMUSG00000028629	0.948068	3.71527	26.6282	9.9319e-06	0.000137773	WT_Stim.vs.WT_Unstim
Atg7	ENSMUSG00000030314	-0.756042	4.4586	26.6272	9.93496e-06	0.000137773	WT_Stim.vs.WT_Unstim
Parp10	ENSMUSG00000063268	-0.676751	5.54289	26.6317	9.92181e-06	0.000137773	WT_Stim.vs.WT_Unstim
Fbxl17	ENSMUSG00000023965	-0.711328	5.73338	26.613	9.97625e-06	0.00013824	WT_Stim.vs.WT_Unstim
Gprasp1	ENSMUSG00000043384	-0.703503	5.30462	26.5842	1.0061e-05	0.000139308	WT_Stim.vs.WT_Unstim
Prkdc	ENSMUSG00000022672	-0.717191	6.57805	26.5804	1.00722e-05	0.000139356	WT_Stim.vs.WT_Unstim
Rps4x	ENSMUSG00000031320	-0.899219	7.64051	26.5712	1.00993e-05	0.000139624	WT_Stim.vs.WT_Unstim
Tsg101	ENSMUSG00000014402	0.710191	5.20672	26.5397	1.01933e-05	0.000140709	WT_Stim.vs.WT_Unstim
Hnrnpk	ENSMUSG00000021546	-0.874357	8.24211	26.5413	1.01885e-05	0.000140709	WT_Stim.vs.WT_Unstim
Leprotl1	ENSMUSG00000031513	-0.771743	6.41024	26.5049	1.02981e-05	0.000142048	WT_Stim.vs.WT_Unstim
Rpsa-ps2	ENSMUSG00000045055	-1.33708	3.2069	26.4961	1.03247e-05	0.000142306	WT_Stim.vs.WT_Unstim
Csf1	ENSMUSG00000014599	-0.709609	5.3715	26.4838	1.0362e-05	0.000142712	WT_Stim.vs.WT_Unstim
Mctp2	ENSMUSG00000032776	-0.857822	4.16014	26.4745	1.03904e-05	0.000142994	WT_Stim.vs.WT_Unstim
Zfp110	ENSMUSG00000058638	-0.722981	5.89947	26.4689	1.04076e-05	0.000143122	WT_Stim.vs.WT_Unstim
Bcl7b	ENSMUSG00000029681	-0.795544	4.89207	26.4636	1.04236e-05	0.000143234	WT_Stim.vs.WT_Unstim
Tmem86a	ENSMUSG00000010307	-1.18113	3.02407	26.4478	1.04722e-05	0.000143792	WT_Stim.vs.WT_Unstim
Ncs1	ENSMUSG00000062661	1.01794	3.77921	26.4449	1.04812e-05	0.000143806	WT_Stim.vs.WT_Unstim
Ksr1	ENSMUSG00000018334	-0.728814	6.33243	26.4348	1.05123e-05	0.000144015	WT_Stim.vs.WT_Unstim
Nmt2	ENSMUSG00000026643	-0.758432	6.19529	26.4351	1.05115e-05	0.000144015	WT_Stim.vs.WT_Unstim
2021-03-05	ENSMUSG00000023307	-0.72754	5.13067	26.4253	1.05418e-05	0.00014431	WT_Stim.vs.WT_Unstim
Fchsd2	ENSMUSG00000030691	-0.756598	6.04554	26.3952	1.06356e-05	0.000145484	WT_Stim.vs.WT_Unstim
S100a13	ENSMUSG00000042312	-1.05016	3.77704	26.3789	1.06867e-05	0.000146073	WT_Stim.vs.WT_Unstim
Serinc1	ENSMUSG00000019877	-0.88634	7.4869	26.3758	1.06966e-05	0.000146099	WT_Stim.vs.WT_Unstim
Csgalnact2	ENSMUSG00000042042	-0.787515	4.27681	26.3688	1.07186e-05	0.000146289	WT_Stim.vs.WT_Unstim
Esyt1	ENSMUSG00000025366	-0.807152	7.5434	26.3445	1.07957e-05	0.000147229	WT_Stim.vs.WT_Unstim
Ndufa10	ENSMUSG00000026260	-0.736127	5.41407	26.3117	1.09006e-05	0.000148437	WT_Stim.vs.WT_Unstim
Eea1	ENSMUSG00000036499	0.841937	7.49567	26.3131	1.08961e-05	0.000148437	WT_Stim.vs.WT_Unstim
Acox1	ENSMUSG00000020777	-0.694287	5.30826	26.3061	1.09187e-05	0.000148571	WT_Stim.vs.WT_Unstim
Rpl19	ENSMUSG00000017404	-0.73675	4.77051	26.2577	1.10755e-05	0.000150592	WT_Stim.vs.WT_Unstim
Imp4	ENSMUSG00000026127	-0.732636	5.91577	26.2406	1.11315e-05	0.00015124	WT_Stim.vs.WT_Unstim
Dbr1	ENSMUSG00000032469	-0.728872	4.86114	26.2334	1.11552e-05	0.000151448	WT_Stim.vs.WT_Unstim
Nsdhl	ENSMUSG00000031349	-1.0098	3.71636	26.2144	1.12181e-05	0.000152188	WT_Stim.vs.WT_Unstim
Zfp251	ENSMUSG00000022526	0.748141	4.41941	26.208	1.12392e-05	0.00015236	WT_Stim.vs.WT_Unstim
Gm6548	ENSMUSG00000091549	-0.750298	5.00577	26.1972	1.12751e-05	0.000152732	WT_Stim.vs.WT_Unstim
Fxyd5	ENSMUSG00000009687	-0.824585	7.96595	26.1799	1.13329e-05	0.000153401	WT_Stim.vs.WT_Unstim
Ipcef1	ENSMUSG00000064065	-0.839975	8.16929	26.1752	1.13489e-05	0.000153428	WT_Stim.vs.WT_Unstim
Rps15a-ps5	ENSMUSG00000067058	-1.01571	3.70241	26.1743	1.13519e-05	0.000153428	WT_Stim.vs.WT_Unstim
Slain2	ENSMUSG00000036087	-0.763704	6.6146	26.1658	1.13804e-05	0.000153698	WT_Stim.vs.WT_Unstim
Aff3	ENSMUSG00000037138	-0.804882	7.57902	26.1201	1.15351e-05	0.000155672	WT_Stim.vs.WT_Unstim
Parvg	ENSMUSG00000022439	-0.75558	6.38424	26.1165	1.15476e-05	0.000155724	WT_Stim.vs.WT_Unstim
Rrm1	ENSMUSG00000030978	-0.772244	5.81014	26.06	1.1742e-05	0.000158229	WT_Stim.vs.WT_Unstim
Ppp3cc	ENSMUSG00000022092	-0.797039	5.37408	26.1857	1.17821e-05	0.000158651	WT_Stim.vs.WT_Unstim
Ube2j1	ENSMUSG00000028277	-0.889416	7.11556	26.0254	1.18632e-05	0.000159625	WT_Stim.vs.WT_Unstim
Cnbp	ENSMUSG00000030057	-0.933489	8.19511	26.0034	1.19407e-05	0.000160311	WT_Stim.vs.WT_Unstim
Fam122b	ENSMUSG00000036022	-0.902983	3.93394	26.0055	1.19334e-05	0.000160311	WT_Stim.vs.WT_Unstim
Rnf103	ENSMUSG00000052656	-0.772034	5.65961	26.0061	1.19313e-05	0.000160311	WT_Stim.vs.WT_Unstim
SNORD12	ENSMUSG00000077565	-1.89853	1.43381	25.9964	1.19656e-05	0.000160526	WT_Stim.vs.WT_Unstim
Eif5	ENSMUSG00000021282	-0.874969	8.58228	25.9808	1.2021e-05	0.000161149	WT_Stim.vs.WT_Unstim
S100pbp	ENSMUSG00000040928	0.722153	5.9739	25.9709	1.20565e-05	0.000161295	WT_Stim.vs.WT_Unstim
Tgoln1	ENSMUSG00000056429	-0.893944	8.31349	25.9703	1.20586e-05	0.000161295	WT_Stim.vs.WT_Unstim
SCARNA20	ENSMUSG00000088008	-2.03381	4.37086	45.9116	1.2053e-05	0.000161295	WT_Stim.vs.WT_Unstim
Gm15772	ENSMUSG00000062353	-0.904599	4.50685	26.4725	1.21341e-05	0.000162186	WT_Stim.vs.WT_Unstim
Sytl1	ENSMUSG00000028860	-1.04558	3.60998	25.8927	1.23396e-05	0.000164811	WT_Stim.vs.WT_Unstim
Brd2	ENSMUSG00000024335	-0.910619	8.52311	25.8871	1.23599e-05	0.00016496	WT_Stim.vs.WT_Unstim
Ddx19a	ENSMUSG00000015023	-0.728834	5.09888	25.8709	1.24198e-05	0.000165637	WT_Stim.vs.WT_Unstim
Bnip3l	ENSMUSG00000022051	-0.85219	6.0531	26.2936	1.24399e-05	0.000165782	WT_Stim.vs.WT_Unstim
Cebpa	ENSMUSG00000034957	-0.962346	3.81272	25.8417	1.25281e-05	0.000166835	WT_Stim.vs.WT_Unstim
Trbv5	ENSMUSG00000076465	-1.14955	4.36993	29.6854	1.25423e-05	0.000166902	WT_Stim.vs.WT_Unstim
Spag9	ENSMUSG00000020859	0.878886	7.44949	25.8085	1.2652e-05	0.000168239	WT_Stim.vs.WT_Unstim
Gm14586	ENSMUSG00000083621	-0.868216	5.78193	26.6812	1.27267e-05	0.000169107	WT_Stim.vs.WT_Unstim
4831426I19Rik	ENSMUSG00000054150	-0.696833	5.70482	25.7342	1.29351e-05	0.00017175	WT_Stim.vs.WT_Unstim
Ampd3	ENSMUSG00000005686	-0.760337	4.49492	25.7273	1.29617e-05	0.000171978	WT_Stim.vs.WT_Unstim
Matr3	ENSMUSG00000037236	-0.884719	7.40267	25.7211	1.29858e-05	0.000172171	WT_Stim.vs.WT_Unstim
Pkn1	ENSMUSG00000057672	-0.762574	7.01536	25.6703	1.3184e-05	0.000174671	WT_Stim.vs.WT_Unstim
Oasl2	ENSMUSG00000029561	-0.935477	3.94655	25.6589	1.32287e-05	0.000175135	WT_Stim.vs.WT_Unstim
Polk	ENSMUSG00000021668	0.754433	4.62554	25.6517	1.32573e-05	0.000175386	WT_Stim.vs.WT_Unstim
Dcaf5	ENSMUSG00000049106	-0.74697	6.75022	25.6256	1.33607e-05	0.000176625	WT_Stim.vs.WT_Unstim
Gm9762	ENSMUSG00000037096	-0.792699	5.07645	25.7891	1.35492e-05	0.00017895	WT_Stim.vs.WT_Unstim
2310015A10Rik	ENSMUSG00000085644	0.718591	4.75729	25.5769	1.35564e-05	0.00017895	WT_Stim.vs.WT_Unstim
Ttf1	ENSMUSG00000026803	0.669526	5.02072	25.5609	1.36215e-05	0.000179679	WT_Stim.vs.WT_Unstim
Fam105b	ENSMUSG00000046034	-0.782792	4.82063	25.5554	1.36438e-05	0.000179842	WT_Stim.vs.WT_Unstim
Eef2k	ENSMUSG00000035064	-0.84591	4.25656	25.5421	1.36981e-05	0.000180427	WT_Stim.vs.WT_Unstim
Jmy	ENSMUSG00000021690	-1.07641	6.57776	28.9817	1.38489e-05	0.00018228	WT_Stim.vs.WT_Unstim
Rps17	ENSMUSG00000061787	-0.897718	4.91493	26.9256	1.39111e-05	0.000182966	WT_Stim.vs.WT_Unstim
Abca1	ENSMUSG00000015243	-0.661318	5.69897	25.4866	1.39275e-05	0.000183048	WT_Stim.vs.WT_Unstim
Zeb2	ENSMUSG00000026872	0.718097	5.50971	25.474	1.39799e-05	0.000183604	WT_Stim.vs.WT_Unstim
Isyna1	ENSMUSG00000019139	-0.701537	5.51336	25.4591	1.40427e-05	0.000184256	WT_Stim.vs.WT_Unstim
Pex3	ENSMUSG00000019809	-0.696153	4.55865	25.4573	1.40499e-05	0.000184256	WT_Stim.vs.WT_Unstim
Fam108c	ENSMUSG00000038459	-0.709032	5.37551	25.4449	1.41024e-05	0.000184811	WT_Stim.vs.WT_Unstim
Pdcd10	ENSMUSG00000027835	-0.850062	4.47164	25.4516	1.41329e-05	0.000185076	WT_Stim.vs.WT_Unstim
Tmed9	ENSMUSG00000058569	-0.697445	5.61905	25.4168	1.42214e-05	0.0001861	WT_Stim.vs.WT_Unstim
Zfp91	ENSMUSG00000024695	-0.815123	7.56783	25.4046	1.42735e-05	0.000186648	WT_Stim.vs.WT_Unstim
Zfp27	ENSMUSG00000062040	0.941285	3.75212	25.3989	1.42978e-05	0.000186831	WT_Stim.vs.WT_Unstim
Rtel1	ENSMUSG00000038685	-0.652897	5.1851	25.3883	1.43434e-05	0.000187291	WT_Stim.vs.WT_Unstim
Cd3g	ENSMUSG00000002033	-0.864481	7.85081	25.383	1.43663e-05	0.000187455	WT_Stim.vs.WT_Unstim
Rps9	ENSMUSG00000006333	-0.979874	8.18102	25.4618	1.43896e-05	0.000187625	WT_Stim.vs.WT_Unstim
Btf3l4	ENSMUSG00000028568	-0.830027	3.95628	25.3698	1.4423e-05	0.000187924	WT_Stim.vs.WT_Unstim
Hnrpdl	ENSMUSG00000029328	-0.805612	7.42784	25.362	1.44569e-05	0.000188231	WT_Stim.vs.WT_Unstim
Slc25a45	ENSMUSG00000024818	-0.766774	4.53711	25.3499	1.45096e-05	0.000188781	WT_Stim.vs.WT_Unstim
Rnf19b	ENSMUSG00000028793	-0.866365	7.25758	25.3324	1.45858e-05	0.000189636	WT_Stim.vs.WT_Unstim
Araf	ENSMUSG00000001127	-0.757634	6.26041	25.3238	1.46235e-05	0.000189956	WT_Stim.vs.WT_Unstim
Prpf38a	ENSMUSG00000063800	-0.69218	5.37768	25.322	1.46314e-05	0.000189956	WT_Stim.vs.WT_Unstim
Pigo	ENSMUSG00000028454	-0.721144	5.09099	25.3188	1.46453e-05	0.000190001	WT_Stim.vs.WT_Unstim
Ngly1	ENSMUSG00000021785	-0.661512	4.98222	25.2996	1.47302e-05	0.000190965	WT_Stim.vs.WT_Unstim
Rpl23	ENSMUSG00000071415	-0.816249	5.25315	25.695	1.48568e-05	0.000192469	WT_Stim.vs.WT_Unstim
1600014C10Rik	ENSMUSG00000054676	-0.69498	5.22001	25.2502	1.49501e-05	0.000193539	WT_Stim.vs.WT_Unstim
Pabpc1	ENSMUSG00000022283	-0.957212	9.99974	25.2286	1.50474e-05	0.000194521	WT_Stim.vs.WT_Unstim
Tpt1	ENSMUSG00000060126	-1.28967	8.39405	29.1826	1.5039e-05	0.000194521	WT_Stim.vs.WT_Unstim
Eef1d	ENSMUSG00000055762	-0.750308	6.12486	25.1531	1.53933e-05	0.00019885	WT_Stim.vs.WT_Unstim
Nampt	ENSMUSG00000020572	-0.835373	7.21788	25.1261	1.55189e-05	0.000200329	WT_Stim.vs.WT_Unstim
Cdk4	ENSMUSG00000006728	-0.739283	5.89494	25.0494	1.58817e-05	0.00020485	WT_Stim.vs.WT_Unstim
Prex1	ENSMUSG00000039621	-0.834275	7.66548	25.0473	1.58917e-05	0.00020485	WT_Stim.vs.WT_Unstim
Zmym6	ENSMUSG00000042408	-0.690134	4.58629	25.025	1.59991e-05	0.000206087	WT_Stim.vs.WT_Unstim
Scp2	ENSMUSG00000028603	-0.783437	4.23947	25.0065	1.60887e-05	0.000207095	WT_Stim.vs.WT_Unstim
Dut	ENSMUSG00000027203	-0.783175	4.54339	24.9863	1.61866e-05	0.000208207	WT_Stim.vs.WT_Unstim
Dock8	ENSMUSG00000052085	-0.885954	8.65885	24.9461	1.63847e-05	0.000210606	WT_Stim.vs.WT_Unstim
Tmem154	ENSMUSG00000056498	-0.700479	5.70997	24.9278	1.64755e-05	0.000211622	WT_Stim.vs.WT_Unstim
Nop58	ENSMUSG00000026020	-0.7592	5.61306	24.8702	1.67646e-05	0.000215184	WT_Stim.vs.WT_Unstim
Rps24	ENSMUSG00000025290	-0.85459	5.83568	25.6673	1.68159e-05	0.000215689	WT_Stim.vs.WT_Unstim
AW011738	ENSMUSG00000078349	-1.0233	3.86361	24.8307	1.69662e-05	0.000217463	WT_Stim.vs.WT_Unstim
Ttc39b	ENSMUSG00000038172	-0.787472	7.60738	24.8159	1.70426e-05	0.000218287	WT_Stim.vs.WT_Unstim
U2af1	ENSMUSG00000061613	-0.907342	3.73973	24.8054	1.70969e-05	0.000218828	WT_Stim.vs.WT_Unstim
2610019E17Rik	ENSMUSG00000093565	-1.20619	3.2985	24.7574	1.73475e-05	0.000221878	WT_Stim.vs.WT_Unstim
Gm10254	ENSMUSG00000069011	-0.756138	4.62356	24.6965	1.76706e-05	0.000225853	WT_Stim.vs.WT_Unstim
Galnt1	ENSMUSG00000000420	-0.704544	6.10536	24.6872	1.77208e-05	0.000226334	WT_Stim.vs.WT_Unstim
Cep57l1	ENSMUSG00000019813	-1.1474	3.31956	24.6761	1.77803e-05	0.000226934	WT_Stim.vs.WT_Unstim
4933421E11Rik	ENSMUSG00000056260	-0.693347	5.23572	24.6668	1.78307e-05	0.000227417	WT_Stim.vs.WT_Unstim
Eef1b2	ENSMUSG00000025967	-0.880211	7.36144	24.6572	1.78829e-05	0.000227922	WT_Stim.vs.WT_Unstim
mt-Tm	ENSMUSG00000064344	-0.959312	4.00007	24.6546	1.78971e-05	0.000227942	WT_Stim.vs.WT_Unstim
Brcc3	ENSMUSG00000031201	-0.704458	5.12142	24.641	1.79709e-05	0.000228721	WT_Stim.vs.WT_Unstim
Insig2	ENSMUSG00000003721	0.97915	3.76384	24.6336	1.80114e-05	0.000229077	WT_Stim.vs.WT_Unstim
Smc1a	ENSMUSG00000041133	-0.747516	6.63616	24.628	1.80421e-05	0.000229306	WT_Stim.vs.WT_Unstim
Rufy3	ENSMUSG00000029291	0.70465	4.4636	24.6149	1.81138e-05	0.000229733	WT_Stim.vs.WT_Unstim
6330503K22Rik	ENSMUSG00000033904	0.668709	4.90401	24.6163	1.81062e-05	0.000229733	WT_Stim.vs.WT_Unstim
Nap1l1	ENSMUSG00000058799	-0.759328	5.7438	24.6186	1.80937e-05	0.000229733	WT_Stim.vs.WT_Unstim
Exosc10	ENSMUSG00000017264	-0.714388	6.52212	24.593	1.82352e-05	0.000231026	WT_Stim.vs.WT_Unstim
Sirt1	ENSMUSG00000020063	-0.711289	5.94816	24.5919	1.82413e-05	0.000231026	WT_Stim.vs.WT_Unstim
Abi3	ENSMUSG00000018381	-0.7659	4.50681	24.5837	1.82866e-05	0.000231277	WT_Stim.vs.WT_Unstim
Rpl5	ENSMUSG00000058558	-0.712287	4.92397	24.5857	1.82754e-05	0.000231277	WT_Stim.vs.WT_Unstim
H2afz	ENSMUSG00000037894	-0.821879	5.93238	24.9245	1.85584e-05	0.000234551	WT_Stim.vs.WT_Unstim
Zbtb26	ENSMUSG00000050714	1.03805	3.46351	24.5123	1.86879e-05	0.000236023	WT_Stim.vs.WT_Unstim
Wdr82	ENSMUSG00000020257	-0.797705	7.6635	24.4934	1.8796e-05	0.000237058	WT_Stim.vs.WT_Unstim
Mycbp2	ENSMUSG00000033004	-0.914664	9.29943	24.4952	1.87859e-05	0.000237058	WT_Stim.vs.WT_Unstim
Azi2	ENSMUSG00000039285	-0.705691	6.24243	24.4605	1.89851e-05	0.000239276	WT_Stim.vs.WT_Unstim
Oat	ENSMUSG00000030934	-0.820745	5.29011	25.0279	1.90272e-05	0.000239501	WT_Stim.vs.WT_Unstim
Ppp1r9b	ENSMUSG00000038976	-0.785931	7.71228	24.4529	1.90295e-05	0.000239501	WT_Stim.vs.WT_Unstim
Sh3glb2	ENSMUSG00000026860	-0.656248	5.58788	24.4363	1.91259e-05	0.000240548	WT_Stim.vs.WT_Unstim
Tln1	ENSMUSG00000028465	-0.898059	9.30996	24.4325	1.91479e-05	0.000240658	WT_Stim.vs.WT_Unstim
Pou2f2	ENSMUSG00000008496	0.747665	6.31827	24.3909	1.93927e-05	0.000243502	WT_Stim.vs.WT_Unstim
Ippk	ENSMUSG00000021385	-0.784945	4.16233	24.3895	1.94011e-05	0.000243502	WT_Stim.vs.WT_Unstim
Apaf1	ENSMUSG00000019979	0.654115	6.24598	24.3658	1.95418e-05	0.000244952	WT_Stim.vs.WT_Unstim
Trmt2b	ENSMUSG00000067369	-0.76417	4.54559	24.3655	1.95437e-05	0.000244952	WT_Stim.vs.WT_Unstim
Clip1	ENSMUSG00000049550	-0.726083	6.87532	24.3266	1.97769e-05	0.000247704	WT_Stim.vs.WT_Unstim
Gmip	ENSMUSG00000036246	-0.731925	6.77443	24.3199	1.98176e-05	0.000248042	WT_Stim.vs.WT_Unstim
Crebzf	ENSMUSG00000051451	-0.748739	6.88259	24.3124	1.98629e-05	0.000248437	WT_Stim.vs.WT_Unstim
Cd151	ENSMUSG00000025510	1.05155	3.23875	24.306	1.99019e-05	0.000248754	WT_Stim.vs.WT_Unstim
Zfp84	ENSMUSG00000046185	0.631131	5.07896	24.3007	1.99339e-05	0.00024881	WT_Stim.vs.WT_Unstim
D130062J21Rik	ENSMUSG00000090278	-1.341	5.70842	34.5815	1.99211e-05	0.00024881	WT_Stim.vs.WT_Unstim
Eif3s6-ps2	ENSMUSG00000091697	-0.975271	3.64764	24.2924	1.99851e-05	0.000249277	WT_Stim.vs.WT_Unstim
Cd9	ENSMUSG00000030342	0.7429	5.4527	24.2643	2.01574e-05	0.00025108	WT_Stim.vs.WT_Unstim
Pycard	ENSMUSG00000030793	-0.946896	3.85487	24.2646	2.01551e-05	0.00025108	WT_Stim.vs.WT_Unstim
Use1	ENSMUSG00000002395	-0.689475	5.71776	24.2429	2.02898e-05	0.000252555	WT_Stim.vs.WT_Unstim
Cars	ENSMUSG00000010755	0.772942	5.09088	24.4236	2.03621e-05	0.000253108	WT_Stim.vs.WT_Unstim
She	ENSMUSG00000046280	-0.869822	4.13437	24.2326	2.03534e-05	0.000253108	WT_Stim.vs.WT_Unstim
Gm6180	ENSMUSG00000053038	-1.21699	5.69015	32.33	2.04483e-05	0.000254005	WT_Stim.vs.WT_Unstim
Haus3	ENSMUSG00000079555	-0.703248	5.20578	24.2139	2.04702e-05	0.000254103	WT_Stim.vs.WT_Unstim
Tbrg4	ENSMUSG00000000384	-0.710416	5.96241	24.2071	2.05131e-05	0.000254461	WT_Stim.vs.WT_Unstim
Bmpr2	ENSMUSG00000067336	0.755928	5.95963	24.1929	2.06027e-05	0.000255398	WT_Stim.vs.WT_Unstim
Gm4759	ENSMUSG00000053541	-0.709282	6.33726	24.1884	2.06311e-05	0.000255575	WT_Stim.vs.WT_Unstim
Ppm1m	ENSMUSG00000020253	-0.624082	4.84028	24.1814	2.06755e-05	0.00025595	WT_Stim.vs.WT_Unstim
Vav1	ENSMUSG00000034116	-0.766617	6.64153	24.152	2.08624e-05	0.00025802	WT_Stim.vs.WT_Unstim
Pgpep1	ENSMUSG00000056204	1.3726	2.72957	24.1506	2.08713e-05	0.00025802	WT_Stim.vs.WT_Unstim
Mfap1a	ENSMUSG00000068479	-0.677964	4.59038	24.1021	2.11838e-05	0.000261705	WT_Stim.vs.WT_Unstim
Cebpz	ENSMUSG00000024081	-0.730406	6.01969	24.0933	2.12413e-05	0.000262237	WT_Stim.vs.WT_Unstim
9430016H08Rik	ENSMUSG00000025971	-0.837624	4.01228	24.0553	2.14903e-05	0.00026513	WT_Stim.vs.WT_Unstim
Scrt1	ENSMUSG00000048385	1.10585	3.35775	24.0363	2.16165e-05	0.000266505	WT_Stim.vs.WT_Unstim
Ppp2r2d	ENSMUSG00000041769	-0.682642	5.94665	24.0259	2.1685e-05	0.000267167	WT_Stim.vs.WT_Unstim
Samd8	ENSMUSG00000021770	-0.713371	6.03359	23.9881	2.19387e-05	0.000270111	WT_Stim.vs.WT_Unstim
Il4ra	ENSMUSG00000030748	-0.939738	8.37104	23.9742	2.20324e-05	0.000271079	WT_Stim.vs.WT_Unstim
Snip1	ENSMUSG00000050213	-0.693892	4.89076	23.9618	2.2117e-05	0.000271935	WT_Stim.vs.WT_Unstim
Ncl	ENSMUSG00000026234	-0.884394	8.8716	23.9074	2.24898e-05	0.000275957	WT_Stim.vs.WT_Unstim
Mrfap1	ENSMUSG00000055302	-0.779178	5.79977	24.095	2.24811e-05	0.000275957	WT_Stim.vs.WT_Unstim
Rrp1b	ENSMUSG00000058392	-0.646278	5.74354	23.9115	2.24617e-05	0.000275957	WT_Stim.vs.WT_Unstim
Plekho2	ENSMUSG00000050721	-0.711778	5.72953	23.9011	2.25336e-05	0.00027619	WT_Stim.vs.WT_Unstim
Arfgap3	ENSMUSG00000054277	0.810914	3.97753	23.9003	2.25393e-05	0.00027619	WT_Stim.vs.WT_Unstim
Ubqln2	ENSMUSG00000050148	-0.72201	6.074	23.8679	2.27654e-05	0.000278584	WT_Stim.vs.WT_Unstim
Trav14-1	ENSMUSG00000076840	-1.54197	2.34368	23.8697	2.27528e-05	0.000278584	WT_Stim.vs.WT_Unstim
Msh3	ENSMUSG00000014850	-0.627544	5.47135	23.8155	2.3136e-05	0.000282928	WT_Stim.vs.WT_Unstim
Smug1	ENSMUSG00000036061	1.05886	3.44635	23.802	2.32327e-05	0.000283919	WT_Stim.vs.WT_Unstim
Midn	ENSMUSG00000035621	-0.787093	7.54361	23.7894	2.33226e-05	0.000284825	WT_Stim.vs.WT_Unstim
Bcat2	ENSMUSG00000030826	-0.651209	5.04662	23.769	2.34706e-05	0.000286439	WT_Stim.vs.WT_Unstim
Nrm	ENSMUSG00000059791	-1.07903	3.41483	23.7188	2.3837e-05	0.000290715	WT_Stim.vs.WT_Unstim
Calca	ENSMUSG00000030669	2.17391	1.70552	23.7227	2.38987e-05	0.000291272	WT_Stim.vs.WT_Unstim
Ppp1r15b	ENSMUSG00000046062	-0.812687	7.70638	23.681	2.41172e-05	0.000293737	WT_Stim.vs.WT_Unstim
Akap8	ENSMUSG00000024045	-0.794897	7.05692	23.6661	2.42284e-05	0.000294893	WT_Stim.vs.WT_Unstim
Ncf4	ENSMUSG00000071715	-0.655006	5.06098	23.605	2.46908e-05	0.000300319	WT_Stim.vs.WT_Unstim
Trat1	ENSMUSG00000030775	-0.74817	6.2173	23.5974	2.47485e-05	0.000300819	WT_Stim.vs.WT_Unstim
Tex10	ENSMUSG00000028345	-0.70509	6.05396	23.5739	2.49297e-05	0.000302818	WT_Stim.vs.WT_Unstim
Rnf113a2	ENSMUSG00000045546	-1.01887	3.53336	23.5171	2.53724e-05	0.000307836	WT_Stim.vs.WT_Unstim
Npm3-ps1	ENSMUSG00000081669	-1.2932	2.93313	23.5165	2.53768e-05	0.000307836	WT_Stim.vs.WT_Unstim
Hook3	ENSMUSG00000037234	0.666045	6.25473	23.4877	2.56042e-05	0.000310387	WT_Stim.vs.WT_Unstim
Itga4	ENSMUSG00000027009	-0.856853	9.23773	23.4802	2.56646e-05	0.000310911	WT_Stim.vs.WT_Unstim
8430427H17Rik	ENSMUSG00000061411	-0.634974	5.12212	23.4746	2.5709e-05	0.000311241	WT_Stim.vs.WT_Unstim
Mllt10	ENSMUSG00000026743	-0.715024	6.37309	23.4555	2.5862e-05	0.000312818	WT_Stim.vs.WT_Unstim
Zswim4	ENSMUSG00000035671	0.753323	6.32064	23.454	2.58739e-05	0.000312818	WT_Stim.vs.WT_Unstim
Ikzf1	ENSMUSG00000018654	-0.832084	8.04853	23.4471	2.59292e-05	0.000313249	WT_Stim.vs.WT_Unstim
Sp2	ENSMUSG00000018678	-0.700072	5.97914	23.4453	2.59441e-05	0.000313249	WT_Stim.vs.WT_Unstim
Eif5a	ENSMUSG00000078812	-0.814578	7.862	23.4422	2.59689e-05	0.00031334	WT_Stim.vs.WT_Unstim
Anxa7	ENSMUSG00000021814	0.719149	5.04898	23.4392	2.59927e-05	0.000313418	WT_Stim.vs.WT_Unstim
Dazap2	ENSMUSG00000000346	-0.828053	7.9224	23.3883	2.64075e-05	0.000318207	WT_Stim.vs.WT_Unstim
Trac	ENSMUSG00000076928	-0.804206	8.09825	23.3834	2.64473e-05	0.000318476	WT_Stim.vs.WT_Unstim
Strap	ENSMUSG00000030224	-0.672901	5.95563	23.3755	2.65129e-05	0.000319053	WT_Stim.vs.WT_Unstim
Btbd11	ENSMUSG00000020042	-0.650421	5.79999	23.3648	2.6601e-05	0.000319692	WT_Stim.vs.WT_Unstim
Gm15800	ENSMUSG00000042744	-0.783107	7.5546	23.3648	2.66013e-05	0.000319692	WT_Stim.vs.WT_Unstim
Atxn7l2	ENSMUSG00000048997	-0.651866	4.97998	23.3568	2.66669e-05	0.000320268	WT_Stim.vs.WT_Unstim
Rpl34-ps1	ENSMUSG00000068396	-0.922924	4.27646	23.7309	2.67782e-05	0.000321391	WT_Stim.vs.WT_Unstim
Pogk	ENSMUSG00000040596	0.683182	5.80399	23.2991	2.71502e-05	0.000325641	WT_Stim.vs.WT_Unstim
Kif18a	ENSMUSG00000027115	-0.738989	4.4215	23.2558	2.75188e-05	0.000329625	WT_Stim.vs.WT_Unstim
Klhl17	ENSMUSG00000078484	-0.669889	4.60488	23.257	2.75087e-05	0.000329625	WT_Stim.vs.WT_Unstim
Cd3d	ENSMUSG00000032094	-0.77742	6.80742	23.2362	2.76874e-05	0.000331426	WT_Stim.vs.WT_Unstim
Ezr	ENSMUSG00000052397	-0.87988	8.08784	23.223	2.78017e-05	0.000332574	WT_Stim.vs.WT_Unstim
Mthfd1	ENSMUSG00000021048	-0.694369	5.08519	23.2163	2.78602e-05	0.000333053	WT_Stim.vs.WT_Unstim
Zc3h12d	ENSMUSG00000039981	0.706879	6.93564	23.1701	2.82638e-05	0.000337655	WT_Stim.vs.WT_Unstim
Gpr132	ENSMUSG00000021298	-0.91526	8.35114	23.1656	2.83041e-05	0.000337913	WT_Stim.vs.WT_Unstim
Ppp1r16a	ENSMUSG00000033819	0.646114	4.75774	23.1537	2.84093e-05	0.000338947	WT_Stim.vs.WT_Unstim
Gng2	ENSMUSG00000043004	-0.685718	5.72906	23.1044	2.885e-05	0.000343978	WT_Stim.vs.WT_Unstim
Sfpq	ENSMUSG00000028820	-0.915448	9.20555	23.0348	2.94847e-05	0.000351314	WT_Stim.vs.WT_Unstim
Hrh2	ENSMUSG00000034987	-1.16654	3.17912	23.0237	2.9587e-05	0.000352301	WT_Stim.vs.WT_Unstim
Ptpn18	ENSMUSG00000026126	-0.66647	5.08306	22.997	2.98359e-05	0.000354798	WT_Stim.vs.WT_Unstim
Ccdc71	ENSMUSG00000049305	0.658868	4.72054	22.998	2.98267e-05	0.000354798	WT_Stim.vs.WT_Unstim
Nrp1	ENSMUSG00000025810	-0.785272	7.87046	22.9943	2.98605e-05	0.000354858	WT_Stim.vs.WT_Unstim
Cd38	ENSMUSG00000029084	-0.753776	4.37278	22.9674	3.01136e-05	0.000357397	WT_Stim.vs.WT_Unstim
B230206F22Rik	ENSMUSG00000086370	-0.86792	3.90028	22.9692	3.00969e-05	0.000357397	WT_Stim.vs.WT_Unstim
Rps15a-ps7	ENSMUSG00000081087	-0.693671	4.98335	22.9009	3.07477e-05	0.000364683	WT_Stim.vs.WT_Unstim
Pola1	ENSMUSG00000006678	-0.750096	4.68809	22.8945	3.08092e-05	0.000365174	WT_Stim.vs.WT_Unstim
Gzmb	ENSMUSG00000015437	-1.70056	2.22675	22.8949	3.09174e-05	0.000366217	WT_Stim.vs.WT_Unstim
Snora33	ENSMUSG00000070063	-1.71169	1.76118	22.8802	3.09477e-05	0.000366335	WT_Stim.vs.WT_Unstim
Gm16378	ENSMUSG00000074046	-1.15866	6.19165	29.0552	3.11066e-05	0.000367977	WT_Stim.vs.WT_Unstim
Capza2	ENSMUSG00000015733	-0.75783	7.05808	22.842	3.13215e-05	0.000370276	WT_Stim.vs.WT_Unstim
Crk	ENSMUSG00000017776	0.643711	5.62525	22.8139	3.15988e-05	0.000372826	WT_Stim.vs.WT_Unstim
Btf3	ENSMUSG00000021660	-0.697065	5.57788	22.8139	3.15989e-05	0.000372826	WT_Stim.vs.WT_Unstim
Gab3	ENSMUSG00000032750	-1.21195	2.73228	22.8177	3.15618e-05	0.000372826	WT_Stim.vs.WT_Unstim
Tet1	ENSMUSG00000047146	-0.624967	4.91782	22.7864	3.18736e-05	0.000375822	WT_Stim.vs.WT_Unstim
Frrs1	ENSMUSG00000033386	-0.758699	4.08909	22.7825	3.19125e-05	0.000376036	WT_Stim.vs.WT_Unstim
Tut1	ENSMUSG00000071645	0.654922	4.91586	22.7525	3.22151e-05	0.000379355	WT_Stim.vs.WT_Unstim
Itga3	ENSMUSG00000001507	0.732306	4.3301	22.737	3.23728e-05	0.000380948	WT_Stim.vs.WT_Unstim
Tmc8	ENSMUSG00000050106	-0.731402	6.0404	22.735	3.23925e-05	0.000380948	WT_Stim.vs.WT_Unstim
Adrbk1	ENSMUSG00000024858	-0.794451	8.1255	22.7185	3.25612e-05	0.000382436	WT_Stim.vs.WT_Unstim
Coro7	ENSMUSG00000039637	-0.7537	7.0443	22.7191	3.25552e-05	0.000382436	WT_Stim.vs.WT_Unstim
Uimc1	ENSMUSG00000025878	-0.665834	5.75606	22.6998	3.27538e-05	0.000384448	WT_Stim.vs.WT_Unstim
Gab2	ENSMUSG00000004508	0.933204	3.84657	22.6818	3.29403e-05	0.000386387	WT_Stim.vs.WT_Unstim
Atg3	ENSMUSG00000022663	-0.656504	5.30719	22.6491	3.32807e-05	0.000390127	WT_Stim.vs.WT_Unstim
Gm11609	ENSMUSG00000083118	-1.72369	1.71865	22.6382	3.33954e-05	0.000391218	WT_Stim.vs.WT_Unstim
Josd1	ENSMUSG00000022426	-0.930649	5.25561	25.416	3.3453e-05	0.00039164	WT_Stim.vs.WT_Unstim
Commd10	ENSMUSG00000042705	-0.917347	3.6168	22.6247	3.35379e-05	0.00039238	WT_Stim.vs.WT_Unstim
Kif11	ENSMUSG00000012443	-0.748415	5.16028	22.6908	3.36985e-05	0.000394005	WT_Stim.vs.WT_Unstim
Zfp169	ENSMUSG00000050954	0.626165	5.62608	22.6005	3.37952e-05	0.000394881	WT_Stim.vs.WT_Unstim
AI480526	ENSMUSG00000090086	0.680311	5.5948	22.5761	3.40557e-05	0.000397668	WT_Stim.vs.WT_Unstim
Gm15163	ENSMUSG00000085711	-1.17933	2.67133	22.5606	3.42235e-05	0.00039937	WT_Stim.vs.WT_Unstim
Gdap2	ENSMUSG00000027865	-0.693797	4.52254	22.5554	3.4279e-05	0.000399503	WT_Stim.vs.WT_Unstim
SNORA8	ENSMUSG00000065226	-2.20029	3.9125	37.6082	3.42707e-05	0.000399503	WT_Stim.vs.WT_Unstim
Gm12141	ENSMUSG00000058809	-0.836976	4.3609	22.6185	3.43334e-05	0.000399879	WT_Stim.vs.WT_Unstim
Tmx4	ENSMUSG00000034723	-0.675626	5.97879	22.5443	3.43998e-05	0.000400395	WT_Stim.vs.WT_Unstim
Inf2	ENSMUSG00000037679	0.724449	6.52799	22.5276	3.45817e-05	0.000402039	WT_Stim.vs.WT_Unstim
Gm1840	ENSMUSG00000043192	-0.707951	6.02085	22.5272	3.45855e-05	0.000402039	WT_Stim.vs.WT_Unstim
Kdm1b	ENSMUSG00000038080	0.658376	5.82218	22.5245	3.46158e-05	0.000402134	WT_Stim.vs.WT_Unstim
Fmnl3	ENSMUSG00000023008	-0.680571	6.06262	22.5029	3.4852e-05	0.000404618	WT_Stim.vs.WT_Unstim
Snapc3	ENSMUSG00000028483	0.695122	5.44135	22.4995	3.48894e-05	0.000404793	WT_Stim.vs.WT_Unstim
Nsmce1	ENSMUSG00000030750	-0.79812	4.24088	22.4849	3.50518e-05	0.000406157	WT_Stim.vs.WT_Unstim
SNORA40	ENSMUSG00000077711	-2.07274	1.43341	22.4854	3.50454e-05	0.000406157	WT_Stim.vs.WT_Unstim
Foxo3	ENSMUSG00000048756	-0.747176	7.02654	22.4691	3.52271e-05	0.000407927	WT_Stim.vs.WT_Unstim
Gm15440	ENSMUSG00000051107	-1.16432	2.92103	22.4561	3.53717e-05	0.00040934	WT_Stim.vs.WT_Unstim
Elmo1	ENSMUSG00000041112	-0.841903	7.57267	22.4286	3.56815e-05	0.000412661	WT_Stim.vs.WT_Unstim
Rbm3	ENSMUSG00000031167	-1.18408	5.4111	30.0849	3.57687e-05	0.000413242	WT_Stim.vs.WT_Unstim
Mboat1	ENSMUSG00000038732	-0.78886	3.98146	22.4201	3.57774e-05	0.000413242	WT_Stim.vs.WT_Unstim
U4	ENSMUSG00000075998	-1.65444	7.34689	33.9748	3.58536e-05	0.000413859	WT_Stim.vs.WT_Unstim
2210013O21Rik	ENSMUSG00000086316	-0.992167	3.40909	22.4096	3.58965e-05	0.00041409	WT_Stim.vs.WT_Unstim
Pkp4	ENSMUSG00000026991	0.731565	6.40601	22.3921	3.60957e-05	0.000416123	WT_Stim.vs.WT_Unstim
Abcb7	ENSMUSG00000031333	-0.673074	5.44005	22.3404	3.66921e-05	0.00042273	WT_Stim.vs.WT_Unstim
Syne1	ENSMUSG00000019769	-0.686474	7.17295	22.3179	3.69544e-05	0.00042548	WT_Stim.vs.WT_Unstim
Bscl2	ENSMUSG00000071657	-0.66512	5.1627	22.2932	3.72458e-05	0.000428563	WT_Stim.vs.WT_Unstim
Faf1	ENSMUSG00000010517	-0.685958	5.00749	22.2585	3.76584e-05	0.000433035	WT_Stim.vs.WT_Unstim
Trbj2-1	ENSMUSG00000076492	-1.37531	2.83658	22.2289	3.81467e-05	0.000438372	WT_Stim.vs.WT_Unstim
Gpx1	ENSMUSG00000063856	-0.717314	5.81887	22.1772	3.86428e-05	0.000443792	WT_Stim.vs.WT_Unstim
Gm9000	ENSMUSG00000059751	-0.908247	3.97213	22.1733	3.86917e-05	0.000444072	WT_Stim.vs.WT_Unstim
Ptpn2	ENSMUSG00000024539	-0.688507	5.89878	22.1692	3.87422e-05	0.00044437	WT_Stim.vs.WT_Unstim
Sgms1	ENSMUSG00000040451	-0.72886	6.26744	22.1531	3.89404e-05	0.000446037	WT_Stim.vs.WT_Unstim
Impdh2	ENSMUSG00000062867	-0.701474	4.47761	22.1514	3.89615e-05	0.000446037	WT_Stim.vs.WT_Unstim
Malat1	ENSMUSG00000092341	-1.1049	13.4585	22.1538	3.89316e-05	0.000446037	WT_Stim.vs.WT_Unstim
Epb4.1l2	ENSMUSG00000019978	0.715448	6.48931	22.1355	3.91595e-05	0.000447738	WT_Stim.vs.WT_Unstim
Tanc1	ENSMUSG00000035168	-0.632309	5.53575	22.1375	3.9135e-05	0.000447738	WT_Stim.vs.WT_Unstim
Actr5	ENSMUSG00000037761	-0.619125	5.3326	22.1203	3.93492e-05	0.000449624	WT_Stim.vs.WT_Unstim
Cnot10	ENSMUSG00000056167	-0.673674	5.61992	22.1134	3.94363e-05	0.000450335	WT_Stim.vs.WT_Unstim
Actr3	ENSMUSG00000026341	-0.776842	7.50364	22.0781	3.98821e-05	0.000455138	WT_Stim.vs.WT_Unstim
Idh3g	ENSMUSG00000002010	-0.706345	6.45357	22.0687	4.00008e-05	0.000456205	WT_Stim.vs.WT_Unstim
Nfkbie	ENSMUSG00000023947	-0.798459	6.81687	22.0585	4.01311e-05	0.000457403	WT_Stim.vs.WT_Unstim
Qdpr	ENSMUSG00000015806	-0.731835	4.19791	22.0494	4.02476e-05	0.000458315	WT_Stim.vs.WT_Unstim
Rexo2	ENSMUSG00000032026	-0.850601	4.79909	23.306	4.02617e-05	0.000458315	WT_Stim.vs.WT_Unstim
Etfa	ENSMUSG00000032314	-0.818903	3.97485	22.0338	4.0449e-05	0.000459944	WT_Stim.vs.WT_Unstim
Utp14a	ENSMUSG00000063785	-0.713852	4.73756	22.0333	4.04556e-05	0.000459944	WT_Stim.vs.WT_Unstim
Hist1h4b	ENSMUSG00000069266	0.971525	4.34252	23.5956	4.04848e-05	0.000459988	WT_Stim.vs.WT_Unstim
Zwint	ENSMUSG00000019923	-0.654386	5.89463	22.0226	4.05936e-05	0.000460934	WT_Stim.vs.WT_Unstim
Nkrf	ENSMUSG00000044149	-0.742267	4.61421	22.0059	4.08101e-05	0.000462702	WT_Stim.vs.WT_Unstim
Camk2d	ENSMUSG00000053819	-0.793239	7.45574	22.0047	4.08259e-05	0.000462702	WT_Stim.vs.WT_Unstim
H2-Q6	ENSMUSG00000073409	-0.802565	8.41752	22.0064	4.08043e-05	0.000462702	WT_Stim.vs.WT_Unstim
Gm13835	ENSMUSG00000086922	-0.705937	4.98101	22.0022	4.08579e-05	0.000462775	WT_Stim.vs.WT_Unstim
Ttc37	ENSMUSG00000033991	-0.604328	5.45249	21.9948	4.09553e-05	0.000463589	WT_Stim.vs.WT_Unstim
Gm5805	ENSMUSG00000061848	-0.830785	6.71986	22.2994	4.11446e-05	0.000465441	WT_Stim.vs.WT_Unstim
Ttn	ENSMUSG00000051747	-0.906915	10.1494	21.9759	4.12026e-05	0.000465805	WT_Stim.vs.WT_Unstim
Dnttip2	ENSMUSG00000039756	-0.691373	6.31494	21.9144	4.20197e-05	0.000474747	WT_Stim.vs.WT_Unstim
Naf1	ENSMUSG00000014907	-0.76055	4.3094	21.9092	4.20905e-05	0.00047525	WT_Stim.vs.WT_Unstim
5730494N06Rik	ENSMUSG00000027341	-0.766577	4.14359	21.9024	4.21817e-05	0.000475687	WT_Stim.vs.WT_Unstim
Taf9b	ENSMUSG00000047242	-0.788811	3.96863	21.9036	4.21655e-05	0.000475687	WT_Stim.vs.WT_Unstim
Zfp703	ENSMUSG00000085795	-0.725669	6.49067	21.8675	4.26551e-05	0.000480726	WT_Stim.vs.WT_Unstim
Edem1	ENSMUSG00000030104	-0.768267	7.60963	21.861	4.27434e-05	0.000481422	WT_Stim.vs.WT_Unstim
Pold2	ENSMUSG00000020471	-0.674941	4.78976	21.8524	4.2862e-05	0.000482213	WT_Stim.vs.WT_Unstim
Gsta4	ENSMUSG00000032348	-1.06383	3.19691	21.852	4.2867e-05	0.000482213	WT_Stim.vs.WT_Unstim
Nsa2	ENSMUSG00000060739	-0.752342	4.76269	21.9319	4.31171e-05	0.000484726	WT_Stim.vs.WT_Unstim
Hist1h2bp	ENSMUSG00000069308	-1.76494	1.73438	21.8251	4.32386e-05	0.00048579	WT_Stim.vs.WT_Unstim
Vat1	ENSMUSG00000034993	0.825221	3.94243	21.7728	4.39678e-05	0.000493677	WT_Stim.vs.WT_Unstim
Hnrnph2	ENSMUSG00000045427	-0.673985	5.75291	21.7544	4.4228e-05	0.000496291	WT_Stim.vs.WT_Unstim
St6gal1	ENSMUSG00000022885	-0.72489	7.31695	21.7326	4.45385e-05	0.000499465	WT_Stim.vs.WT_Unstim
Exoc8	ENSMUSG00000074030	0.6199	5.16579	21.7286	4.45957e-05	0.000499798	WT_Stim.vs.WT_Unstim
Utp11l	ENSMUSG00000028907	0.65725	4.45413	21.6901	4.51505e-05	0.000505702	WT_Stim.vs.WT_Unstim
Smcr8	ENSMUSG00000049323	-0.751155	7.49603	21.6774	4.53344e-05	0.000507448	WT_Stim.vs.WT_Unstim
Gtf3c4	ENSMUSG00000035666	0.635456	4.89965	21.6545	4.56697e-05	0.000510885	WT_Stim.vs.WT_Unstim
Taf11	ENSMUSG00000024218	-0.723294	4.26412	21.6518	4.57084e-05	0.000511003	WT_Stim.vs.WT_Unstim
Cyba	ENSMUSG00000006519	-0.6907	4.87296	21.6434	4.5833e-05	0.00051208	WT_Stim.vs.WT_Unstim
Ssr3	ENSMUSG00000027828	-0.737854	6.9551	21.6397	4.58863e-05	0.000512359	WT_Stim.vs.WT_Unstim
Slc35d1	ENSMUSG00000028521	-0.681296	6.39321	21.6261	4.60882e-05	0.000514296	WT_Stim.vs.WT_Unstim
Rcc2	ENSMUSG00000040945	-0.759385	7.41896	21.6119	4.62981e-05	0.000516321	WT_Stim.vs.WT_Unstim
Rpl14-ps1	ENSMUSG00000046721	-0.917075	7.25371	22.325	4.65704e-05	0.000519038	WT_Stim.vs.WT_Unstim
SNORA36	ENSMUSG00000064410	-2.25628	3.06944	30.0325	4.66305e-05	0.000519388	WT_Stim.vs.WT_Unstim
Gata3	ENSMUSG00000015619	-0.849317	8.30499	21.5778	4.6809e-05	0.000521055	WT_Stim.vs.WT_Unstim
Adcy3	ENSMUSG00000020654	-0.613315	5.29972	21.5537	4.71737e-05	0.000524793	WT_Stim.vs.WT_Unstim
Rpa2	ENSMUSG00000028884	-0.667072	4.65076	21.5488	4.72478e-05	0.000525295	WT_Stim.vs.WT_Unstim
Cdk5rap2	ENSMUSG00000039298	-0.625103	6.03391	21.5442	4.73184e-05	0.000525756	WT_Stim.vs.WT_Unstim
Evpl	ENSMUSG00000034282	0.814365	4.05866	21.5421	4.73498e-05	0.000525783	WT_Stim.vs.WT_Unstim
Itfg2	ENSMUSG00000001518	-0.676252	4.65664	21.5297	4.75394e-05	0.000527487	WT_Stim.vs.WT_Unstim
Ipmk	ENSMUSG00000060733	-0.683435	6.16073	21.5283	4.75615e-05	0.000527487	WT_Stim.vs.WT_Unstim
Hps6	ENSMUSG00000074811	-0.673855	4.83049	21.4987	4.80164e-05	0.000532206	WT_Stim.vs.WT_Unstim
9130020K20Rik	ENSMUSG00000086568	1.38971	2.18424	21.4949	4.80746e-05	0.000532526	WT_Stim.vs.WT_Unstim
Zfp324	ENSMUSG00000004500	0.907835	3.73914	21.4848	4.82317e-05	0.000533668	WT_Stim.vs.WT_Unstim
Dapl1	ENSMUSG00000026989	-1.45387	2.23365	21.4826	4.82662e-05	0.000533668	WT_Stim.vs.WT_Unstim
C78339	ENSMUSG00000069237	0.65606	4.93204	21.4837	4.82497e-05	0.000533668	WT_Stim.vs.WT_Unstim
Prdx1	ENSMUSG00000028691	-0.717247	6.42248	21.4754	4.8379e-05	0.000534589	WT_Stim.vs.WT_Unstim
Net1	ENSMUSG00000021215	-0.605795	4.93062	21.4696	4.84684e-05	0.000535251	WT_Stim.vs.WT_Unstim
Tdg	ENSMUSG00000034674	-0.687773	5.08821	21.455	4.86983e-05	0.000537461	WT_Stim.vs.WT_Unstim
Tmem20	ENSMUSG00000044026	-0.689615	4.67836	21.4393	4.89443e-05	0.000539848	WT_Stim.vs.WT_Unstim
Plekhf2	ENSMUSG00000049969	-0.63879	5.01864	21.4307	4.90806e-05	0.000541022	WT_Stim.vs.WT_Unstim
Slc39a11	ENSMUSG00000041654	-0.744153	4.09303	21.4222	4.92149e-05	0.000542172	WT_Stim.vs.WT_Unstim
Ndrg3	ENSMUSG00000027634	-0.672292	6.21039	21.3702	5.0048e-05	0.000551015	WT_Stim.vs.WT_Unstim
Kidins220	ENSMUSG00000036333	-0.732988	7.00909	21.3671	5.00986e-05	0.000551237	WT_Stim.vs.WT_Unstim
Ephb6	ENSMUSG00000029869	-0.619292	5.09108	21.3583	5.02413e-05	0.000552471	WT_Stim.vs.WT_Unstim
Ifit3	ENSMUSG00000074896	-1.16803	3.26755	21.3549	5.02964e-05	0.000552742	WT_Stim.vs.WT_Unstim
Poli	ENSMUSG00000038425	-0.65272	4.62233	21.3449	5.04594e-05	0.000553861	WT_Stim.vs.WT_Unstim
Cpeb2	ENSMUSG00000039782	-0.708437	5.47142	21.3552	5.04574e-05	0.000553861	WT_Stim.vs.WT_Unstim
Glrx	ENSMUSG00000021591	-0.830057	4.49028	21.6312	5.07183e-05	0.000556365	WT_Stim.vs.WT_Unstim
Col4a3bp	ENSMUSG00000021669	0.782757	7.30143	21.3193	5.08782e-05	0.000557782	WT_Stim.vs.WT_Unstim
Acap2	ENSMUSG00000049076	-0.666783	6.49797	21.3046	5.11218e-05	0.000560113	WT_Stim.vs.WT_Unstim
Tusc3	ENSMUSG00000039530	-0.730032	4.53382	21.2905	5.13557e-05	0.000561996	WT_Stim.vs.WT_Unstim
Mars2	ENSMUSG00000046994	-0.86612	3.68799	21.2919	5.13316e-05	0.000561996	WT_Stim.vs.WT_Unstim
Muc4	ENSMUSG00000079620	0.885642	3.98601	21.2766	5.15861e-05	0.000564177	WT_Stim.vs.WT_Unstim
Shank3	ENSMUSG00000022623	0.831536	4.14188	21.2552	5.19451e-05	0.00056776	WT_Stim.vs.WT_Unstim
Mfap1b	ENSMUSG00000048222	-0.925926	3.7769	21.2412	5.21806e-05	0.00056999	WT_Stim.vs.WT_Unstim
Sik2	ENSMUSG00000037112	0.779799	6.91859	21.2379	5.22372e-05	0.000570264	WT_Stim.vs.WT_Unstim
Pacs2	ENSMUSG00000021143	-0.6427	5.82268	21.2277	5.24091e-05	0.000571795	WT_Stim.vs.WT_Unstim
Gm8822	ENSMUSG00000082319	-0.746508	6.91206	21.2245	5.24639e-05	0.00057205	WT_Stim.vs.WT_Unstim
Ppp3ca	ENSMUSG00000028161	-0.620903	5.75686	21.221	5.25228e-05	0.000572347	WT_Stim.vs.WT_Unstim
Cox10	ENSMUSG00000042148	-0.728296	4.34358	21.2138	5.26452e-05	0.000573336	WT_Stim.vs.WT_Unstim
SNORA48	ENSMUSG00000087819	-1.27736	4.41624	28.0784	5.35617e-05	0.000582966	WT_Stim.vs.WT_Unstim
Rapgef2	ENSMUSG00000062232	-0.648551	6.47436	21.1561	5.36402e-05	0.00058347	WT_Stim.vs.WT_Unstim
SNORA70	ENSMUSG00000064994	-1.51067	2.08802	21.1352	5.40048e-05	0.000587083	WT_Stim.vs.WT_Unstim
Ifi30	ENSMUSG00000031838	-0.982526	3.69972	21.1233	5.42141e-05	0.000589006	WT_Stim.vs.WT_Unstim
Pcbd2	ENSMUSG00000021496	-1.44469	2.10898	21.1101	5.44473e-05	0.000591184	WT_Stim.vs.WT_Unstim
Ctnnb1	ENSMUSG00000006932	0.763382	7.33246	21.0765	5.5044e-05	0.000597305	WT_Stim.vs.WT_Unstim
Stx5a	ENSMUSG00000010110	-0.718031	6.80951	21.0472	5.55711e-05	0.000602663	WT_Stim.vs.WT_Unstim
Dleu2	ENSMUSG00000087313	0.654664	5.62088	21.0397	5.57062e-05	0.000603767	WT_Stim.vs.WT_Unstim
Gtf2h1	ENSMUSG00000006599	-0.694402	5.457	21.0252	5.59694e-05	0.000606257	WT_Stim.vs.WT_Unstim
Commd8	ENSMUSG00000029213	-0.683019	4.8574	21.0138	5.61778e-05	0.000608151	WT_Stim.vs.WT_Unstim
Il6st	ENSMUSG00000021756	-0.816945	7.97872	21.0081	5.62818e-05	0.000608912	WT_Stim.vs.WT_Unstim
Lonp2	ENSMUSG00000047866	-0.606635	6.05823	21.006	5.63195e-05	0.000608956	WT_Stim.vs.WT_Unstim
Gbp2	ENSMUSG00000028270	0.894862	7.55403	21.2948	5.64098e-05	0.000609569	WT_Stim.vs.WT_Unstim
Pmf1	ENSMUSG00000028066	-0.970344	3.6575	20.9965	5.6495e-05	0.000609762	WT_Stim.vs.WT_Unstim
Cables1	ENSMUSG00000040957	1.23157	2.84225	20.997	5.64851e-05	0.000609762	WT_Stim.vs.WT_Unstim
Fam55c	ENSMUSG00000075033	-0.68001	6.22762	20.9757	5.68778e-05	0.000613528	WT_Stim.vs.WT_Unstim
Dusp2	ENSMUSG00000027368	-0.721295	7.0228	20.9732	5.69248e-05	0.000613669	WT_Stim.vs.WT_Unstim
Slc25a12	ENSMUSG00000027010	-0.609576	5.6043	20.968	5.70209e-05	0.00061434	WT_Stim.vs.WT_Unstim
Gm7027	ENSMUSG00000067121	-0.667981	5.03256	20.9661	5.70557e-05	0.000614349	WT_Stim.vs.WT_Unstim
Unc13d	ENSMUSG00000057948	-0.644336	6.45959	20.961	5.71512e-05	0.000615012	WT_Stim.vs.WT_Unstim
Mpi	ENSMUSG00000032306	0.839461	3.76906	20.9315	5.77035e-05	0.000620586	WT_Stim.vs.WT_Unstim
Gm15675	ENSMUSG00000086825	-0.978925	3.48213	20.9199	5.79212e-05	0.000622558	WT_Stim.vs.WT_Unstim
Wdr45l	ENSMUSG00000025173	-0.66698	5.59836	20.9158	5.79979e-05	0.000623013	WT_Stim.vs.WT_Unstim
Twsg1	ENSMUSG00000024098	0.718004	7.02862	20.8792	5.8694e-05	0.000629743	WT_Stim.vs.WT_Unstim
Phtf2	ENSMUSG00000039987	-0.641161	5.57246	20.8787	5.87038e-05	0.000629743	WT_Stim.vs.WT_Unstim
4930518I15Rik	ENSMUSG00000074629	1.48951	2.06786	20.8774	5.87287e-05	0.000629743	WT_Stim.vs.WT_Unstim
Eif3f	ENSMUSG00000031029	-0.779953	7.51913	20.8594	5.9075e-05	0.000633044	WT_Stim.vs.WT_Unstim
Rplp0	ENSMUSG00000067274	-0.868591	9.32879	20.8578	5.91065e-05	0.000633044	WT_Stim.vs.WT_Unstim
U2	ENSMUSG00000065232	-1.11774	3.21223	20.8557	5.91459e-05	0.000633092	WT_Stim.vs.WT_Unstim
7SK	ENSMUSG00000065824	-1.56313	1.90555	20.8519	5.9219e-05	0.0006335	WT_Stim.vs.WT_Unstim
Usp25	ENSMUSG00000022867	-0.69917	7.2378	20.8446	5.93611e-05	0.000634302	WT_Stim.vs.WT_Unstim
Rnf139	ENSMUSG00000037075	-0.636236	5.74605	20.8444	5.9364e-05	0.000634302	WT_Stim.vs.WT_Unstim
Casp1	ENSMUSG00000025888	-0.971487	3.67212	20.8147	5.99427e-05	0.000640107	WT_Stim.vs.WT_Unstim
Zkscan3	ENSMUSG00000021327	0.654125	5.58517	20.8117	6.00019e-05	0.000640362	WT_Stim.vs.WT_Unstim
Calr	ENSMUSG00000003814	-0.801804	8.5534	20.7906	6.04167e-05	0.00064441	WT_Stim.vs.WT_Unstim
Ntrk3	ENSMUSG00000059146	0.872745	4.29595	21.0703	6.0766e-05	0.000647754	WT_Stim.vs.WT_Unstim
Prkag1	ENSMUSG00000067713	-0.675259	5.36114	20.7709	6.08065e-05	0.000647803	WT_Stim.vs.WT_Unstim
Gm12481	ENSMUSG00000043770	-0.861745	4.50397	21.7218	6.14052e-05	0.000653798	WT_Stim.vs.WT_Unstim
Abhd4	ENSMUSG00000040997	0.672697	4.91756	20.7238	6.17515e-05	0.000657099	WT_Stim.vs.WT_Unstim
Atp6ap2	ENSMUSG00000031007	-0.65346	4.96775	20.686	6.25185e-05	0.000664615	WT_Stim.vs.WT_Unstim
Exoc6	ENSMUSG00000053799	-0.621554	5.30086	20.6854	6.25313e-05	0.000664615	WT_Stim.vs.WT_Unstim
Mrpl3	ENSMUSG00000032563	-0.618792	4.89971	20.6817	6.26077e-05	0.000665037	WT_Stim.vs.WT_Unstim
Bend3	ENSMUSG00000038214	0.644217	4.94323	20.6763	6.27172e-05	0.00066581	WT_Stim.vs.WT_Unstim
Uqcrq	ENSMUSG00000044894	-0.618997	4.93525	20.672	6.28069e-05	0.000666372	WT_Stim.vs.WT_Unstim
Plxnc1	ENSMUSG00000074785	0.662538	5.94404	20.6614	6.30257e-05	0.000668301	WT_Stim.vs.WT_Unstim
Elac2	ENSMUSG00000020549	-0.642283	5.24737	20.6395	6.34782e-05	0.000672705	WT_Stim.vs.WT_Unstim
Kdm6a	ENSMUSG00000037369	-0.76431	7.16526	20.6368	6.35348e-05	0.000672911	WT_Stim.vs.WT_Unstim
Eif3j	ENSMUSG00000027236	-0.614524	4.54515	20.617	6.39496e-05	0.000676513	WT_Stim.vs.WT_Unstim
Lrrc28	ENSMUSG00000030556	-0.72317	4.32547	20.6187	6.39124e-05	0.000676513	WT_Stim.vs.WT_Unstim
Ints9	ENSMUSG00000021975	-0.629693	5.48577	20.6048	6.42056e-05	0.000678826	WT_Stim.vs.WT_Unstim
Thoc1	ENSMUSG00000024287	-0.627304	5.29115	20.5982	6.43439e-05	0.000679891	WT_Stim.vs.WT_Unstim
Hip1r	ENSMUSG00000000915	0.649183	6.51393	20.5934	6.44445e-05	0.000680556	WT_Stim.vs.WT_Unstim
Fcho1	ENSMUSG00000070000	-0.64291	6.51726	20.5795	6.47402e-05	0.000683281	WT_Stim.vs.WT_Unstim
Tubb5	ENSMUSG00000001525	-0.841551	9.2255	20.5751	6.48336e-05	0.000683868	WT_Stim.vs.WT_Unstim
Pglyrp1	ENSMUSG00000030413	-1.00639	3.43624	20.5377	6.56337e-05	0.000691904	WT_Stim.vs.WT_Unstim
Rinl	ENSMUSG00000051735	-0.70892	6.51662	20.5213	6.59887e-05	0.000695242	WT_Stim.vs.WT_Unstim
Traf3ip2	ENSMUSG00000019842	-0.615958	5.82036	20.4981	6.64923e-05	0.000700141	WT_Stim.vs.WT_Unstim
Dio3os	ENSMUSG00000090962	1.8023	1.72383	20.4913	6.66416e-05	0.000701305	WT_Stim.vs.WT_Unstim
Ola1	ENSMUSG00000027108	-0.623903	4.8612	20.4796	6.68997e-05	0.000703612	WT_Stim.vs.WT_Unstim
Pak1ip1	ENSMUSG00000038683	-0.644405	5.57932	20.4427	6.77145e-05	0.000711769	WT_Stim.vs.WT_Unstim
3110043O21Rik	ENSMUSG00000028300	0.95323	6.11984	23.3546	6.78327e-05	0.000712597	WT_Stim.vs.WT_Unstim
Bbc3	ENSMUSG00000002083	-0.782797	4.36889	20.4357	6.80819e-05	0.000714801	WT_Stim.vs.WT_Unstim
Serinc3	ENSMUSG00000017707	-0.816674	8.54163	20.3966	6.875e-05	0.000721397	WT_Stim.vs.WT_Unstim
Gm9843	ENSMUSG00000050299	-0.869778	7.91011	20.5311	6.88937e-05	0.000722486	WT_Stim.vs.WT_Unstim
Rnf114	ENSMUSG00000006418	-0.703313	6.66942	20.3875	6.89565e-05	0.000722726	WT_Stim.vs.WT_Unstim
Ptpn1	ENSMUSG00000027540	-0.741614	7.48836	20.3827	6.90658e-05	0.000723035	WT_Stim.vs.WT_Unstim
9930022D16Rik	ENSMUSG00000045065	-1.23873	2.62858	20.3844	6.90279e-05	0.000723035	WT_Stim.vs.WT_Unstim
Prdx2	ENSMUSG00000005161	-0.634662	5.28924	20.3673	6.94181e-05	0.000726304	WT_Stim.vs.WT_Unstim
Hspa1b	ENSMUSG00000090877	-4.65548	6.78489	53.6066	6.95148e-05	0.000726895	WT_Stim.vs.WT_Unstim
Chd2	ENSMUSG00000078671	-0.916846	9.20843	20.3497	6.98206e-05	0.000729671	WT_Stim.vs.WT_Unstim
Tgif1	ENSMUSG00000047407	-0.800912	8.2882	20.3425	6.99872e-05	0.000730991	WT_Stim.vs.WT_Unstim
Chn2	ENSMUSG00000004633	-0.808432	3.8831	20.3388	7.00712e-05	0.000731208	WT_Stim.vs.WT_Unstim
Zscan22	ENSMUSG00000054715	0.861214	3.74345	20.3381	7.00887e-05	0.000731208	WT_Stim.vs.WT_Unstim
Gpr89	ENSMUSG00000028096	-0.652022	4.68046	20.3233	7.04324e-05	0.000734371	WT_Stim.vs.WT_Unstim
2010111I01Rik	ENSMUSG00000021458	-0.692632	6.26144	20.3193	7.05248e-05	0.000734911	WT_Stim.vs.WT_Unstim
Abcc4	ENSMUSG00000032849	-0.640838	5.6286	20.2945	7.11027e-05	0.000740356	WT_Stim.vs.WT_Unstim
Dpp4	ENSMUSG00000035000	-0.618589	6.46477	20.2934	7.11291e-05	0.000740356	WT_Stim.vs.WT_Unstim
Rsad2	ENSMUSG00000020641	-1.00241	3.50462	20.2914	7.1177e-05	0.000740429	WT_Stim.vs.WT_Unstim
Gm4204	ENSMUSG00000079139	-0.819893	4.57196	20.8646	7.12695e-05	0.000740965	WT_Stim.vs.WT_Unstim
Pnp	ENSMUSG00000021871	-0.912459	3.47291	20.276	7.15383e-05	0.000742907	WT_Stim.vs.WT_Unstim
2610002J02Rik	ENSMUSG00000073684	-0.698128	4.34076	20.2766	7.15254e-05	0.000742907	WT_Stim.vs.WT_Unstim
Cox6b1	ENSMUSG00000036751	-0.654077	5.76432	20.2734	7.16012e-05	0.000743134	WT_Stim.vs.WT_Unstim
Trim44	ENSMUSG00000027189	-0.643118	6.39627	20.2714	7.1647e-05	0.000743183	WT_Stim.vs.WT_Unstim
Fbxo8	ENSMUSG00000038206	-0.781683	4.49377	20.5092	7.20152e-05	0.000746576	WT_Stim.vs.WT_Unstim
Ctsa	ENSMUSG00000017760	-0.623067	6.1359	20.2373	7.24586e-05	0.000750742	WT_Stim.vs.WT_Unstim
Rfx1	ENSMUSG00000031706	-0.691801	6.28994	20.2132	7.3037e-05	0.000755935	WT_Stim.vs.WT_Unstim
Ramp3	ENSMUSG00000041046	2.284	5.92916	43.3708	7.30433e-05	0.000755935	WT_Stim.vs.WT_Unstim
Cdc42se2	ENSMUSG00000052298	-0.733711	7.49931	20.203	7.32842e-05	0.000757996	WT_Stim.vs.WT_Unstim
Gltp	ENSMUSG00000011884	-0.726157	6.9554	20.1863	7.369e-05	0.000761758	WT_Stim.vs.WT_Unstim
Ninj1	ENSMUSG00000037966	-0.733847	4.60391	20.1795	7.38564e-05	0.000763042	WT_Stim.vs.WT_Unstim
Zfp760	ENSMUSG00000067928	1.15461	3.14596	20.1619	7.42874e-05	0.000767058	WT_Stim.vs.WT_Unstim
Nr2f6	ENSMUSG00000002393	1.11648	2.92043	20.1561	7.44308e-05	0.000768101	WT_Stim.vs.WT_Unstim
Myo6	ENSMUSG00000033577	-0.614039	5.15464	20.1521	7.45285e-05	0.000768671	WT_Stim.vs.WT_Unstim
Luzp1	ENSMUSG00000001089	0.613919	4.85346	20.1298	7.50798e-05	0.000773916	WT_Stim.vs.WT_Unstim
Trbv13-1	ENSMUSG00000076467	-1.20393	3.33012	20.5269	7.52357e-05	0.000775082	WT_Stim.vs.WT_Unstim
Sell	ENSMUSG00000026581	-0.729712	7.85823	20.1208	7.5305e-05	0.000775355	WT_Stim.vs.WT_Unstim
Itm2b	ENSMUSG00000022108	-0.776546	7.39044	20.1058	7.56789e-05	0.000778761	WT_Stim.vs.WT_Unstim
Gm1966	ENSMUSG00000073902	-0.663624	6.42789	20.0933	7.5993e-05	0.000781549	WT_Stim.vs.WT_Unstim
Pip4k2b	ENSMUSG00000018547	-0.639709	6.43531	20.0726	7.65158e-05	0.000786034	WT_Stim.vs.WT_Unstim
Cox8a	ENSMUSG00000035885	-0.70425	6.2757	20.0737	7.64895e-05	0.000786034	WT_Stim.vs.WT_Unstim
Nin	ENSMUSG00000021068	-0.694416	7.06831	20.0503	7.70837e-05	0.000791143	WT_Stim.vs.WT_Unstim
Pacsin1	ENSMUSG00000040276	-0.615009	5.97995	20.048	7.71442e-05	0.000791143	WT_Stim.vs.WT_Unstim
Gm11399	ENSMUSG00000087111	0.765865	4.82671	20.4096	7.7144e-05	0.000791143	WT_Stim.vs.WT_Unstim
Eif3k	ENSMUSG00000053565	-0.676668	6.41518	20.0224	7.78007e-05	0.000797424	WT_Stim.vs.WT_Unstim
Cnnm4	ENSMUSG00000037408	-0.670342	4.95671	20.0082	7.81688e-05	0.000800743	WT_Stim.vs.WT_Unstim
Tmem161b	ENSMUSG00000035762	-0.721327	4.19709	19.9829	7.88273e-05	0.000807033	WT_Stim.vs.WT_Unstim
Apol7e	ENSMUSG00000071716	-1.16302	2.98921	19.9626	7.93612e-05	0.00081204	WT_Stim.vs.WT_Unstim
Tmem26	ENSMUSG00000060044	1.15051	2.75622	19.9592	7.94507e-05	0.000812496	WT_Stim.vs.WT_Unstim
Rab5b	ENSMUSG00000000711	0.681125	5.10405	19.938	8.00116e-05	0.000817771	WT_Stim.vs.WT_Unstim
Rbbp7	ENSMUSG00000031353	-0.636077	6.19959	19.9321	8.01681e-05	0.000818908	WT_Stim.vs.WT_Unstim
Sh2d1a	ENSMUSG00000005696	0.781457	5.50557	20.8998	8.02402e-05	0.000819183	WT_Stim.vs.WT_Unstim
Fbxl22	ENSMUSG00000050503	-0.738426	3.97859	19.9122	8.07007e-05	0.00082342	WT_Stim.vs.WT_Unstim
Gsdmd	ENSMUSG00000022575	-0.647426	4.71036	19.9043	8.09136e-05	0.000825127	WT_Stim.vs.WT_Unstim
Hps3	ENSMUSG00000027615	-0.619744	5.85112	19.898	8.10832e-05	0.000826392	WT_Stim.vs.WT_Unstim
A930006K02Rik	ENSMUSG00000084866	-1.08469	2.91367	19.8807	8.15521e-05	0.000830703	WT_Stim.vs.WT_Unstim
Hddc2	ENSMUSG00000000295	-0.932338	3.36018	19.8753	8.16971e-05	0.000831712	WT_Stim.vs.WT_Unstim
Inpp5b	ENSMUSG00000028894	-0.642019	6.31023	19.8682	8.18918e-05	0.000833226	WT_Stim.vs.WT_Unstim
Itk	ENSMUSG00000020395	-0.929132	8.95445	20.0459	8.20538e-05	0.000834406	WT_Stim.vs.WT_Unstim
Cmpk2	ENSMUSG00000020638	-0.928733	3.56273	19.86	8.21143e-05	0.000834552	WT_Stim.vs.WT_Unstim
Rmnd5b	ENSMUSG00000001054	-0.702364	4.49495	19.8488	8.24226e-05	0.000836278	WT_Stim.vs.WT_Unstim
Prdx3	ENSMUSG00000024997	-0.727859	4.36752	19.8519	8.23358e-05	0.000836278	WT_Stim.vs.WT_Unstim
Uba7	ENSMUSG00000032596	-0.707241	6.84453	19.8488	8.2421e-05	0.000836278	WT_Stim.vs.WT_Unstim
4732471D19Rik	ENSMUSG00000043183	-0.867702	5.79568	21.9175	8.25286e-05	0.000836885	WT_Stim.vs.WT_Unstim
Pten	ENSMUSG00000013663	-0.737128	7.23437	19.8418	8.26128e-05	0.00083727	WT_Stim.vs.WT_Unstim
Gm10221	ENSMUSG00000067719	-1.11239	3.18822	19.8383	8.27107e-05	0.000837792	WT_Stim.vs.WT_Unstim
Ppp1r3f	ENSMUSG00000039556	-0.664776	4.45625	19.8211	8.31852e-05	0.000842128	WT_Stim.vs.WT_Unstim
Hsp90ab1	ENSMUSG00000023944	-0.860148	10.1828	19.8192	8.32367e-05	0.000842178	WT_Stim.vs.WT_Unstim
Cdkn1b	ENSMUSG00000003031	-0.782533	8.16981	19.812	8.34386e-05	0.000843394	WT_Stim.vs.WT_Unstim
6030446N20Rik	ENSMUSG00000049411	-0.826133	3.96626	19.8116	8.345e-05	0.000843394	WT_Stim.vs.WT_Unstim
Pde4b	ENSMUSG00000028525	-0.758806	7.72108	19.8063	8.35958e-05	0.000844397	WT_Stim.vs.WT_Unstim
Nedd8	ENSMUSG00000010376	-0.669732	4.40978	19.7989	8.38016e-05	0.000846004	WT_Stim.vs.WT_Unstim
2410002F23Rik	ENSMUSG00000045411	-0.678524	6.37826	19.7966	8.38663e-05	0.000846185	WT_Stim.vs.WT_Unstim
Mmp10	ENSMUSG00000047562	-1.38203	2.0974	19.79	8.40523e-05	0.000847589	WT_Stim.vs.WT_Unstim
Npnt	ENSMUSG00000040998	0.889962	3.64341	19.7868	8.41405e-05	0.000848007	WT_Stim.vs.WT_Unstim
Zufsp	ENSMUSG00000039531	-0.586964	5.31295	19.7822	8.42713e-05	0.000848853	WT_Stim.vs.WT_Unstim
Galm	ENSMUSG00000035473	-0.738416	4.36509	19.7794	8.43498e-05	0.000849171	WT_Stim.vs.WT_Unstim
Coro1b	ENSMUSG00000024835	-0.701708	7.12766	19.763	8.48111e-05	0.000853341	WT_Stim.vs.WT_Unstim
Tbc1d15	ENSMUSG00000020130	-0.728206	6.3514	19.7737	8.48652e-05	0.000853411	WT_Stim.vs.WT_Unstim
Slc30a7	ENSMUSG00000054414	0.60151	6.08135	19.7466	8.52778e-05	0.000857084	WT_Stim.vs.WT_Unstim
Dctn6	ENSMUSG00000031516	-0.647477	4.83339	19.7399	8.54687e-05	0.000858527	WT_Stim.vs.WT_Unstim
Gm5045	ENSMUSG00000025922	-1.07828	2.88374	19.733	8.56648e-05	0.000860019	WT_Stim.vs.WT_Unstim
Gm10288	ENSMUSG00000070343	-0.7606	5.4442	20.4791	8.58994e-05	0.000861419	WT_Stim.vs.WT_Unstim
Commd6	ENSMUSG00000075486	-1.06653	3.30522	19.7257	8.58729e-05	0.000861419	WT_Stim.vs.WT_Unstim
Fsd1l	ENSMUSG00000054752	-0.765598	4.08062	19.7161	8.61491e-05	0.000863446	WT_Stim.vs.WT_Unstim
Stat5a	ENSMUSG00000004043	0.860897	8.49566	19.7081	8.63783e-05	0.000865264	WT_Stim.vs.WT_Unstim
Psma2	ENSMUSG00000015671	-0.644182	5.51834	19.6731	8.73964e-05	0.000874978	WT_Stim.vs.WT_Unstim
Krr1	ENSMUSG00000063334	-0.602999	5.46951	19.6624	8.77088e-05	0.000877622	WT_Stim.vs.WT_Unstim
G430095P16Rik	ENSMUSG00000074203	-1.50989	1.65128	19.6358	8.84916e-05	0.000884964	WT_Stim.vs.WT_Unstim
Rngtt	ENSMUSG00000028274	-0.600887	5.65291	19.6325	8.859e-05	0.000884971	WT_Stim.vs.WT_Unstim
4933421O10Rik	ENSMUSG00000085037	-0.873693	3.7712	19.6329	8.85768e-05	0.000884971	WT_Stim.vs.WT_Unstim
Vti1a	ENSMUSG00000024983	-0.609076	5.15826	19.6197	8.89695e-05	0.000888273	WT_Stim.vs.WT_Unstim
Rpl27	ENSMUSG00000063316	-0.907731	3.51538	19.6131	8.91668e-05	0.000889752	WT_Stim.vs.WT_Unstim
Cct7	ENSMUSG00000030007	-0.686612	6.41426	19.6085	8.93043e-05	0.000890633	WT_Stim.vs.WT_Unstim
Rnf41	ENSMUSG00000025373	0.596097	5.2475	19.5952	8.97025e-05	0.000893621	WT_Stim.vs.WT_Unstim
Zfp82	ENSMUSG00000058447	1.169	2.87753	19.5965	8.96629e-05	0.000893621	WT_Stim.vs.WT_Unstim
4930572J05Rik	ENSMUSG00000056665	-0.976166	3.35709	19.5863	8.99696e-05	0.000895789	WT_Stim.vs.WT_Unstim
Gmps	ENSMUSG00000027823	-0.622472	6.22255	19.5799	9.01619e-05	0.00089721	WT_Stim.vs.WT_Unstim
Usp40	ENSMUSG00000005501	0.621139	4.63295	19.5774	9.02366e-05	0.00089746	WT_Stim.vs.WT_Unstim
Ypel4	ENSMUSG00000034059	0.756155	4.17645	19.57	9.04611e-05	0.000899199	WT_Stim.vs.WT_Unstim
Kras	ENSMUSG00000030265	0.753832	7.13795	19.5625	9.06892e-05	0.000900972	WT_Stim.vs.WT_Unstim
Gm1848	ENSMUSG00000083892	-0.965715	3.48999	19.5361	9.14952e-05	0.000908481	WT_Stim.vs.WT_Unstim
Mfng	ENSMUSG00000018169	-0.614797	5.56464	19.5242	9.1858e-05	0.000911584	WT_Stim.vs.WT_Unstim
Atf7ip	ENSMUSG00000053935	-0.589113	5.05466	19.5194	9.2008e-05	0.000912573	WT_Stim.vs.WT_Unstim
Zfp790	ENSMUSG00000011427	0.675247	4.54393	19.5077	9.23697e-05	0.000915658	WT_Stim.vs.WT_Unstim
Chd1l	ENSMUSG00000028089	-0.593031	5.01428	19.5042	9.24768e-05	0.000916218	WT_Stim.vs.WT_Unstim
Nod1	ENSMUSG00000038058	-0.618403	5.78186	19.4951	9.27614e-05	0.000918536	WT_Stim.vs.WT_Unstim
BC067068	ENSMUSG00000036009	-0.946868	3.4725	19.4656	9.36809e-05	0.000927134	WT_Stim.vs.WT_Unstim
Ctif	ENSMUSG00000052928	0.681387	4.90422	19.4552	9.40093e-05	0.000929875	WT_Stim.vs.WT_Unstim
Plekhg2	ENSMUSG00000037552	-0.673947	7.25015	19.4525	9.40938e-05	0.000930203	WT_Stim.vs.WT_Unstim
Scarna2	ENSMUSG00000088185	-0.939696	9.4078	19.578	9.4232e-05	0.000931062	WT_Stim.vs.WT_Unstim
Pot1a	ENSMUSG00000029676	0.594516	5.12258	19.424	9.49993e-05	0.000938131	WT_Stim.vs.WT_Unstim
2700081O15Rik	ENSMUSG00000053080	0.781514	4.02592	19.418	9.51905e-05	0.000939507	WT_Stim.vs.WT_Unstim
Mapk8	ENSMUSG00000021936	-0.620773	5.97953	19.3896	9.61029e-05	0.000947996	WT_Stim.vs.WT_Unstim
Pecam1	ENSMUSG00000020717	-0.69819	7.05059	19.3779	9.6481e-05	0.00095075	WT_Stim.vs.WT_Unstim
Spopl	ENSMUSG00000026771	0.599813	4.87897	19.3778	9.64871e-05	0.00095075	WT_Stim.vs.WT_Unstim
Mepce	ENSMUSG00000029726	-0.689138	6.75242	19.3714	9.6693e-05	0.000951743	WT_Stim.vs.WT_Unstim
Dnajc12	ENSMUSG00000036764	0.964822	3.25237	19.373	9.66416e-05	0.000951743	WT_Stim.vs.WT_Unstim
Dhcr7	ENSMUSG00000058454	-0.601396	4.80368	19.3521	9.7323e-05	0.000957424	WT_Stim.vs.WT_Unstim
1810026J23Rik	ENSMUSG00000048429	-0.631784	5.48195	19.3417	9.76624e-05	0.000960241	WT_Stim.vs.WT_Unstim
Aebp2	ENSMUSG00000030232	0.764575	7.7901	19.3309	9.80191e-05	0.000963226	WT_Stim.vs.WT_Unstim
Rb1cc1	ENSMUSG00000025907	-0.738411	7.15808	19.3151	9.85417e-05	0.000967835	WT_Stim.vs.WT_Unstim
Mesdc1	ENSMUSG00000070462	0.624504	4.82916	19.306	9.88454e-05	0.000970292	WT_Stim.vs.WT_Unstim
Zfp738	ENSMUSG00000048280	0.872232	3.61568	19.2966	9.91569e-05	0.000972823	WT_Stim.vs.WT_Unstim
Slu7	ENSMUSG00000020409	-0.621068	6.10951	19.2768	9.98206e-05	0.000978804	WT_Stim.vs.WT_Unstim
1700020I14Rik	ENSMUSG00000085438	0.661946	7.01772	19.2544	0.000100577	0.000985683	WT_Stim.vs.WT_Unstim
2610018G03Rik	ENSMUSG00000031112	-0.617923	5.8003	19.2507	0.000100702	0.000986375	WT_Stim.vs.WT_Unstim
Mif4gd	ENSMUSG00000020743	0.707048	6.37954	19.2332	0.000101299	0.000991693	WT_Stim.vs.WT_Unstim
Gm7964	ENSMUSG00000063902	-0.705969	7.13201	19.2309	0.000101376	0.000991903	WT_Stim.vs.WT_Unstim
Rpl22l1	ENSMUSG00000039221	-1.04512	3.25438	19.2243	0.000101601	0.00099357	WT_Stim.vs.WT_Unstim
Iqsec1	ENSMUSG00000034312	-0.681956	6.56846	19.2122	0.000102016	0.000997093	WT_Stim.vs.WT_Unstim
Map4k1	ENSMUSG00000037337	-0.695131	6.52094	19.2096	0.000102106	0.000997432	WT_Stim.vs.WT_Unstim
Rragd	ENSMUSG00000028278	-0.686517	5.17621	19.2179	0.000102353	0.000999312	WT_Stim.vs.WT_Unstim
Mfsd1	ENSMUSG00000027775	-0.631899	5.23942	19.1971	0.000102538	0.00100057	WT_Stim.vs.WT_Unstim
Hspa1a	ENSMUSG00000091971	-4.57072	6.52583	48.1708	0.000102724	0.00100185	WT_Stim.vs.WT_Unstim
SNORA73	ENSMUSG00000064380	-0.694508	5.9298	19.2676	0.000102785	0.00100191	WT_Stim.vs.WT_Unstim
Gm6768	ENSMUSG00000021908	-0.783268	4.03111	19.1775	0.000103219	0.00100559	WT_Stim.vs.WT_Unstim
Npc2	ENSMUSG00000021242	-0.725529	6.94632	19.169	0.000103515	0.00100794	WT_Stim.vs.WT_Unstim
Tia1	ENSMUSG00000071337	0.601593	5.94575	19.161	0.000103797	0.00101014	WT_Stim.vs.WT_Unstim
Rps3	ENSMUSG00000030744	-0.863375	9.06598	19.152	0.000104111	0.00101265	WT_Stim.vs.WT_Unstim
C130039O16Rik	ENSMUSG00000042507	-0.862589	7.8365	19.3965	0.000104245	0.00101341	WT_Stim.vs.WT_Unstim
Obfc2a	ENSMUSG00000026107	-0.709335	6.80311	19.135	0.000104711	0.0010174	WT_Stim.vs.WT_Unstim
Gm11932	ENSMUSG00000087049	-1.0695	3.35516	19.1243	0.000105091	0.00102053	WT_Stim.vs.WT_Unstim
Rltpr	ENSMUSG00000050357	-0.680406	7.13411	19.0918	0.00010625	0.00103124	WT_Stim.vs.WT_Unstim
Prkd2	ENSMUSG00000041187	-0.708162	7.55587	19.0879	0.000106393	0.00103207	WT_Stim.vs.WT_Unstim
Max	ENSMUSG00000059436	-0.702221	6.54656	19.0844	0.000106515	0.00103271	WT_Stim.vs.WT_Unstim
Eef1a1	ENSMUSG00000037742	-0.952548	11.8618	19.0813	0.00010663	0.00103326	WT_Stim.vs.WT_Unstim
Dek	ENSMUSG00000021377	-0.675169	6.46865	19.0674	0.00010713	0.00103756	WT_Stim.vs.WT_Unstim
Uhrf1	ENSMUSG00000001228	-0.653142	5.13729	19.0496	0.000107777	0.00104281	WT_Stim.vs.WT_Unstim
Med10	ENSMUSG00000021598	-0.796753	4.31585	19.2202	0.000107787	0.00104281	WT_Stim.vs.WT_Unstim
Rfng	ENSMUSG00000025158	-0.87204	3.56429	19.036	0.000108277	0.00104699	WT_Stim.vs.WT_Unstim
Slc25a23	ENSMUSG00000046329	-0.725469	4.36201	19.0298	0.000108501	0.0010486	WT_Stim.vs.WT_Unstim
Prkch	ENSMUSG00000021108	-0.783215	8.72559	19.0014	0.000109551	0.00105818	WT_Stim.vs.WT_Unstim
Cops8	ENSMUSG00000034432	-0.653552	5.36062	18.9983	0.000109668	0.00105874	WT_Stim.vs.WT_Unstim
Psmb10	ENSMUSG00000031897	-0.648327	5.15559	18.9857	0.000110136	0.00106269	WT_Stim.vs.WT_Unstim
Snd1	ENSMUSG00000001424	-0.687989	6.99181	18.9834	0.000110221	0.00106294	WT_Stim.vs.WT_Unstim
D15Ertd621e	ENSMUSG00000037119	-0.698941	6.67499	18.956	0.000111251	0.00107174	WT_Stim.vs.WT_Unstim
Lmtk2	ENSMUSG00000038970	-0.693659	7.21141	18.956	0.000111251	0.00107174	WT_Stim.vs.WT_Unstim
Dpysl2	ENSMUSG00000022048	-0.716337	7.21772	18.9493	0.000111503	0.00107359	WT_Stim.vs.WT_Unstim
Zbtb7b	ENSMUSG00000028042	-0.66139	6.70385	18.9371	0.000111965	0.00107689	WT_Stim.vs.WT_Unstim
Gstp1	ENSMUSG00000060803	-0.959412	4.08267	19.96	0.000111912	0.00107689	WT_Stim.vs.WT_Unstim
Eif3m	ENSMUSG00000027170	-0.602627	5.44077	18.9282	0.000112304	0.00107959	WT_Stim.vs.WT_Unstim
Suclg2	ENSMUSG00000061838	-0.820825	3.93104	18.9263	0.000112375	0.00107969	WT_Stim.vs.WT_Unstim
Rfc1	ENSMUSG00000029191	-0.594341	5.69565	18.9066	0.000113131	0.00108638	WT_Stim.vs.WT_Unstim
7SK	ENSMUSG00000065037	-1.06598	14.0917	18.8433	0.000115587	0.00110937	WT_Stim.vs.WT_Unstim
Atp5c1	ENSMUSG00000025781	-0.635847	5.5369	18.8396	0.000115733	0.00111019	WT_Stim.vs.WT_Unstim
Atrx	ENSMUSG00000031229	-0.742855	8.35549	18.8223	0.000116415	0.00111614	WT_Stim.vs.WT_Unstim
Zfp113	ENSMUSG00000037007	0.706662	4.36279	18.8176	0.000116604	0.00111736	WT_Stim.vs.WT_Unstim
Basp1	ENSMUSG00000045763	1.25013	2.6433	18.8133	0.000116773	0.00111839	WT_Stim.vs.WT_Unstim
Ganc	ENSMUSG00000062646	-0.596365	4.75469	18.8071	0.00011702	0.00112017	WT_Stim.vs.WT_Unstim
Srcin1	ENSMUSG00000038453	0.770656	4.2097	18.8038	0.000117153	0.00112084	WT_Stim.vs.WT_Unstim
Dip2a	ENSMUSG00000020231	0.599529	4.91414	18.7661	0.000118663	0.0011347	WT_Stim.vs.WT_Unstim
Ipo11	ENSMUSG00000078933	-1.4263	1.87738	18.7637	0.000118761	0.00113503	WT_Stim.vs.WT_Unstim
Taf1b	ENSMUSG00000059669	-0.635365	4.36427	18.7462	0.000119469	0.00114119	WT_Stim.vs.WT_Unstim
Ppp1r13b	ENSMUSG00000021285	-0.615395	5.90465	18.7421	0.000119638	0.0011422	WT_Stim.vs.WT_Unstim
Lin7c	ENSMUSG00000027162	-0.631966	5.84774	18.7373	0.000119833	0.00114303	WT_Stim.vs.WT_Unstim
Zfp710	ENSMUSG00000048897	-0.583638	5.59068	18.7353	0.000119913	0.00114303	WT_Stim.vs.WT_Unstim
Zfp456	ENSMUSG00000078995	0.909538	3.73057	18.7355	0.000119908	0.00114303	WT_Stim.vs.WT_Unstim
Fam111a	ENSMUSG00000024691	-0.591069	4.92491	18.7177	0.000120634	0.00114869	WT_Stim.vs.WT_Unstim
Gm13268	ENSMUSG00000070271	-0.606253	5.05309	18.7179	0.000120627	0.00114869	WT_Stim.vs.WT_Unstim
Trbv13-3	ENSMUSG00000076470	-1.03135	3.33896	18.7011	0.000121318	0.00115459	WT_Stim.vs.WT_Unstim
Yeats4	ENSMUSG00000020171	-0.630507	4.72745	18.6948	0.00012158	0.00115644	WT_Stim.vs.WT_Unstim
Phgdh	ENSMUSG00000053398	-0.712307	4.67126	18.8127	0.00012164	0.00115644	WT_Stim.vs.WT_Unstim
Gm8203	ENSMUSG00000060214	0.695381	6.31196	18.6883	0.00012185	0.00115783	WT_Stim.vs.WT_Unstim
Znf512b	ENSMUSG00000000823	-0.585266	5.68273	18.6833	0.000122058	0.00115872	WT_Stim.vs.WT_Unstim
Ccny	ENSMUSG00000024286	-0.611115	6.52778	18.683	0.000122071	0.00115872	WT_Stim.vs.WT_Unstim
Rnf4	ENSMUSG00000029110	-0.720256	7.18069	18.6645	0.000122841	0.00116481	WT_Stim.vs.WT_Unstim
Ndfip2	ENSMUSG00000053253	-0.642024	6.23393	18.6651	0.000122816	0.00116481	WT_Stim.vs.WT_Unstim
Armc10	ENSMUSG00000038525	-0.594644	4.88967	18.6343	0.000124117	0.00117629	WT_Stim.vs.WT_Unstim
Zfp949	ENSMUSG00000032425	0.718797	4.14685	18.6185	0.000124786	0.001182	WT_Stim.vs.WT_Unstim
Mapkapk3	ENSMUSG00000032577	0.608177	6.22068	18.6025	0.000125471	0.00118787	WT_Stim.vs.WT_Unstim
Atic	ENSMUSG00000026192	-0.629008	6.15718	18.5966	0.000125722	0.00118963	WT_Stim.vs.WT_Unstim
Bckdhb	ENSMUSG00000032263	-1.03137	3.0281	18.5919	0.000125927	0.00119095	WT_Stim.vs.WT_Unstim
Dok2	ENSMUSG00000022102	-0.598154	5.9476	18.5881	0.00012609	0.00119186	WT_Stim.vs.WT_Unstim
Mnat1	ENSMUSG00000021103	-0.747784	3.78038	18.5807	0.00012641	0.00119427	WT_Stim.vs.WT_Unstim
Fars2	ENSMUSG00000021420	-0.713109	4.19811	18.5777	0.000126537	0.00119485	WT_Stim.vs.WT_Unstim
Kif3a	ENSMUSG00000018395	0.782981	3.87271	18.555	0.000127524	0.00120354	WT_Stim.vs.WT_Unstim
Smad3	ENSMUSG00000032402	-0.647106	6.59188	18.5521	0.000127651	0.0012041	WT_Stim.vs.WT_Unstim
Arl4d	ENSMUSG00000034936	-1.22901	2.59989	18.5496	0.00012776	0.00120451	WT_Stim.vs.WT_Unstim
Tmem129	ENSMUSG00000019295	0.919787	3.31783	18.5475	0.000127852	0.00120475	WT_Stim.vs.WT_Unstim
Evi2a	ENSMUSG00000078771	-0.882896	3.63632	18.5181	0.000129141	0.00121627	WT_Stim.vs.WT_Unstim
Sh3pxd2b	ENSMUSG00000040711	1.07659	3.85328	19.7919	0.000129822	0.00122204	WT_Stim.vs.WT_Unstim
Phf11	ENSMUSG00000044703	-1.44806	1.80095	18.4951	0.000130163	0.00122461	WT_Stim.vs.WT_Unstim
Mfsd10	ENSMUSG00000001082	-0.622283	4.58202	18.485	0.000130615	0.00122759	WT_Stim.vs.WT_Unstim
Zbtb42	ENSMUSG00000037638	0.911402	3.54515	18.4861	0.000130565	0.00122759	WT_Stim.vs.WT_Unstim
E430025E21Rik	ENSMUSG00000022350	-0.633884	5.6907	18.4626	0.000131619	0.00123639	WT_Stim.vs.WT_Unstim
Erap1	ENSMUSG00000021583	-0.621759	6.50668	18.4519	0.000132104	0.0012403	WT_Stim.vs.WT_Unstim
Lancl1	ENSMUSG00000026000	-0.705	4.11628	18.4474	0.000132308	0.00124157	WT_Stim.vs.WT_Unstim
Vamp2	ENSMUSG00000020894	-0.622469	6.54155	18.4401	0.000132637	0.00124401	WT_Stim.vs.WT_Unstim
Fam103a1	ENSMUSG00000038646	-0.636693	4.40026	18.4307	0.000133068	0.00124722	WT_Stim.vs.WT_Unstim
B230354K17Rik	ENSMUSG00000073393	0.739539	4.02474	18.4296	0.000133117	0.00124722	WT_Stim.vs.WT_Unstim
Grina	ENSMUSG00000022564	-0.67068	5.88124	18.4099	0.000134021	0.00125504	WT_Stim.vs.WT_Unstim
Usp21	ENSMUSG00000053483	0.561168	5.14242	18.4034	0.00013432	0.0012572	WT_Stim.vs.WT_Unstim
Tagln2	ENSMUSG00000026547	-0.630585	6.40467	18.3862	0.000135114	0.00126397	WT_Stim.vs.WT_Unstim
Ufc1	ENSMUSG00000062963	-0.605113	4.6431	18.3786	0.000135465	0.0012666	WT_Stim.vs.WT_Unstim
Fam132a	ENSMUSG00000023571	0.861855	3.66086	18.356	0.000136521	0.00127582	WT_Stim.vs.WT_Unstim
1700019B03Rik	ENSMUSG00000040340	-1.44462	2.16618	18.35	0.000136802	0.00127778	WT_Stim.vs.WT_Unstim
Pfdn5	ENSMUSG00000001289	-0.717647	5.09749	18.8073	0.000137089	0.00127964	WT_Stim.vs.WT_Unstim
Nrbp1	ENSMUSG00000029148	-0.625996	6.52936	18.3428	0.000137143	0.00127964	WT_Stim.vs.WT_Unstim
Gng12	ENSMUSG00000036402	-0.672953	4.35831	18.3344	0.000137537	0.00128266	WT_Stim.vs.WT_Unstim
Map2k6	ENSMUSG00000020623	-0.736779	3.86216	18.3236	0.000138051	0.00128679	WT_Stim.vs.WT_Unstim
Bsdc1	ENSMUSG00000040859	-0.641366	6.4906	18.3009	0.000139129	0.00129618	WT_Stim.vs.WT_Unstim
Ulk2	ENSMUSG00000004798	-0.540929	5.42812	18.2958	0.000139375	0.00129757	WT_Stim.vs.WT_Unstim
Rpl32	ENSMUSG00000057841	-0.872402	7.78251	18.7615	0.000139422	0.00129757	WT_Stim.vs.WT_Unstim
Cyth2	ENSMUSG00000003269	-0.59388	5.66644	18.2821	0.000140031	0.00130257	WT_Stim.vs.WT_Unstim
Myh9	ENSMUSG00000022443	-0.813038	10.5017	18.2693	0.00014065	0.00130765	WT_Stim.vs.WT_Unstim
Tmem63b	ENSMUSG00000036026	0.609309	5.38699	18.2631	0.00014095	0.0013091	WT_Stim.vs.WT_Unstim
BC031781	ENSMUSG00000038806	-0.606465	5.33626	18.264	0.000140905	0.0013091	WT_Stim.vs.WT_Unstim
Pex6	ENSMUSG00000002763	-0.531491	5.15826	18.2599	0.000141106	0.00130929	WT_Stim.vs.WT_Unstim
Arid1a	ENSMUSG00000007880	-0.768199	9.5301	18.2597	0.000141115	0.00130929	WT_Stim.vs.WT_Unstim
Taldo1	ENSMUSG00000025503	-0.622513	5.08473	18.2352	0.000142307	0.00131968	WT_Stim.vs.WT_Unstim
Zfp595	ENSMUSG00000057842	0.718744	4.11602	18.2315	0.000142489	0.00132068	WT_Stim.vs.WT_Unstim
Hspa14	ENSMUSG00000051396	-0.556354	5.49786	18.2239	0.000142866	0.0013235	WT_Stim.vs.WT_Unstim
Trim25	ENSMUSG00000000275	-0.673229	6.50707	18.2124	0.000143432	0.00132777	WT_Stim.vs.WT_Unstim
Ldlr	ENSMUSG00000032193	-0.637025	5.50615	18.2115	0.000143473	0.00132777	WT_Stim.vs.WT_Unstim
Hist1h1c	ENSMUSG00000036181	-0.82698	8.35931	18.2058	0.000144134	0.00133321	WT_Stim.vs.WT_Unstim
Rap1gds1	ENSMUSG00000028149	-0.690086	7.04866	18.1955	0.000144266	0.00133375	WT_Stim.vs.WT_Unstim
Polr2d	ENSMUSG00000024258	-0.797621	3.87964	18.1663	0.000145726	0.00134655	WT_Stim.vs.WT_Unstim
Myl6	ENSMUSG00000090841	-0.72601	4.48168	18.2693	0.000146237	0.00135059	WT_Stim.vs.WT_Unstim
Dtd1	ENSMUSG00000027430	-0.813641	3.76112	18.15	0.000146548	0.00135277	WT_Stim.vs.WT_Unstim
Fam76a	ENSMUSG00000028878	-0.605145	4.82999	18.1337	0.000147375	0.00135902	WT_Stim.vs.WT_Unstim
Gm16581	ENSMUSG00000089670	-0.85213	3.72666	18.1345	0.000147336	0.00135902	WT_Stim.vs.WT_Unstim
Pcmtd2	ENSMUSG00000027589	0.578008	5.65298	18.1247	0.000147836	0.00136257	WT_Stim.vs.WT_Unstim
Vcl	ENSMUSG00000021823	0.666171	4.51834	18.102	0.000148994	0.00137255	WT_Stim.vs.WT_Unstim
Capg	ENSMUSG00000056737	-0.629558	5.87076	18.0861	0.000149818	0.00137943	WT_Stim.vs.WT_Unstim
Orai2	ENSMUSG00000039747	-0.609794	5.7847	18.0714	0.000150579	0.00138574	WT_Stim.vs.WT_Unstim
Ikzf4	ENSMUSG00000002578	0.720564	8.06905	18.0698	0.000150663	0.00138581	WT_Stim.vs.WT_Unstim
Nfkbiz	ENSMUSG00000035356	-0.769476	8.86619	18.0366	0.000152399	0.00140106	WT_Stim.vs.WT_Unstim
Akap8l	ENSMUSG00000002625	-0.624559	5.7018	18.0187	0.000153345	0.00140905	WT_Stim.vs.WT_Unstim
Acsl4	ENSMUSG00000031278	0.665145	6.75043	18.004	0.000154127	0.00141552	WT_Stim.vs.WT_Unstim
Dus3l	ENSMUSG00000007603	-0.627852	4.78362	18.0002	0.000154331	0.00141667	WT_Stim.vs.WT_Unstim
Dtx3l	ENSMUSG00000049502	-0.678971	7.29057	17.9977	0.000154463	0.00141717	WT_Stim.vs.WT_Unstim
Sec11a	ENSMUSG00000025724	-0.560659	5.63958	17.9908	0.000154831	0.00141982	WT_Stim.vs.WT_Unstim
Hjurp	ENSMUSG00000044783	-0.652058	8.00484	17.9695	0.000155978	0.00142961	WT_Stim.vs.WT_Unstim
Rpf1	ENSMUSG00000028187	-0.68197	4.95455	18.1699	0.000156688	0.0014354	WT_Stim.vs.WT_Unstim
2810407C02Rik	ENSMUSG00000075700	-0.632452	6.38725	17.9378	0.0001577	0.00144394	WT_Stim.vs.WT_Unstim
Gm13050	ENSMUSG00000082575	-0.598395	5.82629	17.9305	0.000158099	0.00144685	WT_Stim.vs.WT_Unstim
Tubb2b	ENSMUSG00000045136	1.03993	2.79803	17.9231	0.000158506	0.00144985	WT_Stim.vs.WT_Unstim
Gm13127	ENSMUSG00000070610	-0.946497	3.63157	17.9054	0.000159479	0.00145801	WT_Stim.vs.WT_Unstim
Tmed10	ENSMUSG00000021248	-0.592384	6.19574	17.901	0.000159724	0.00145895	WT_Stim.vs.WT_Unstim
Uqcrh	ENSMUSG00000063882	-0.648717	5.34329	17.9112	0.000159742	0.00145895	WT_Stim.vs.WT_Unstim
Dopey1	ENSMUSG00000034973	-0.583962	5.98566	17.8964	0.000159977	0.0014597	WT_Stim.vs.WT_Unstim
Ube2s	ENSMUSG00000060860	-0.938882	3.14969	17.8963	0.000159985	0.0014597	WT_Stim.vs.WT_Unstim
Abi2	ENSMUSG00000026782	-0.542561	5.18922	17.8821	0.000160774	0.00146615	WT_Stim.vs.WT_Unstim
Thrap3	ENSMUSG00000043962	-0.705559	7.92349	17.8553	0.000162276	0.0014777	WT_Stim.vs.WT_Unstim
4933433P14Rik	ENSMUSG00000044715	0.712543	3.98747	17.8551	0.000162285	0.0014777	WT_Stim.vs.WT_Unstim
Rapgef4	ENSMUSG00000049044	-0.616315	4.39643	17.8565	0.000162209	0.0014777	WT_Stim.vs.WT_Unstim
Cd82	ENSMUSG00000027215	-0.71329	7.75817	17.8492	0.000162619	0.00147999	WT_Stim.vs.WT_Unstim
Trbv20	ENSMUSG00000076476	-0.95629	3.8503	18.1744	0.000162847	0.00148132	WT_Stim.vs.WT_Unstim
Mis12	ENSMUSG00000040599	0.717367	4.10088	17.8424	0.000163003	0.00148201	WT_Stim.vs.WT_Unstim
Txndc16	ENSMUSG00000021830	-0.55523	5.03607	17.8333	0.000163518	0.00148593	WT_Stim.vs.WT_Unstim
Batf	ENSMUSG00000034266	-0.588402	4.92081	17.8286	0.000163785	0.00148762	WT_Stim.vs.WT_Unstim
Atp6v0b	ENSMUSG00000033379	0.639324	4.52662	17.8199	0.000164282	0.00149138	WT_Stim.vs.WT_Unstim
Spop	ENSMUSG00000057522	-0.576121	5.63417	17.8168	0.000164457	0.00149223	WT_Stim.vs.WT_Unstim
Plxna3	ENSMUSG00000031398	-0.741797	4.15727	17.815	0.000164561	0.00149242	WT_Stim.vs.WT_Unstim
Uncx	ENSMUSG00000029546	1.19541	2.76365	17.8053	0.000165116	0.00149671	WT_Stim.vs.WT_Unstim
[truncated: 106,668 more rows]

## Sheet: alphabetical gene list
gene_name	F	FDR
March7	12.4979	0.0314142
Sept7	16.3134	0.0115877
Sept8	44.6831	2.75594e-05
Sept8	27.2397	0.000775751
1110002B05Rik	15.1737	0.0162865
1110067D22Rik	26.1981	0.00101255
1110067D22Rik	25.7632	0.00111662
1190002N15Rik	11.329	0.0419696
1810030O07Rik	11.141	0.0440254
1810055G02Rik	13.1057	0.0301413
2010002N04Rik	15.2954	0.016654
2010016I18Rik	35.367	0.000120766
2210010C17Rik	13.1981	0.0294557
2310001H17Rik	20.0517	0.00436426
2410006H16Rik	12.3274	0.0380711
2410066E13Rik	15.5112	0.0143602
2610018G03Rik	34.2647	0.00015042
2610019F03Rik	79.3248	1.29262e-07
2610019F03Rik	22.9973	0.00219355
2700081O15Rik	11.9427	0.036239
2900026A02Rik	123.225	1.0645e-09
2900026A02Rik	29.4652	0.000458963
3110043O21Rik	16.534	0.0164718
4632428N05Rik	15.947	0.0126998
4930420K17Rik	18.2306	0.00705316
4930453N24Rik	13.654	0.022844
4930481A15Rik	13.1551	0.0259214
4930524L23Rik	15.2103	0.0155886
4933403F05Rik	15.788	0.0133115
5430417L22Rik	29.956	0.000454922
6330578E17Rik	17.1044	0.00939028
6430527G18Rik	14.9323	0.0164439
6720401G13Rik	34.0789	0.000155714
6720401G13Rik	33.9048	0.000199283
8430410K20Rik	12.5061	0.0359466
8430427H17Rik	51.9015	7.35194e-06
9330175E14Rik	17.5583	0.00833519
9830001H06Rik	10.8472	0.047309
9930111J21Rik2	23.9158	0.00175872
A430078G23Rik	60.5304	1.37247e-06
A430078G23Rik	20.3303	0.00422811
A430093F15Rik	21.5058	0.00303983
A530040E14Rik	10.6709	0.0495606
A630033H20Rik	17.8767	0.008264
A630033H20Rik	12.0183	0.0354551
A630091E08Rik	24.1576	0.00164711
A930024E05Rik	22.0506	0.00267888
AB124611	10.8589	0.0471368
Abca1	21.0613	0.0033846
Abcb1b	13.2376	0.0253948
Abcb9	50.4611	7.05052e-06
Abcb9	19.9258	0.00472401
Abcc3	14.9006	0.0184279
Abcg1	33.2706	0.000189785
Abcg3	12.4273	0.0366669
Abhd4	62.8271	1.1667e-06
Abhd8	17.7368	0.0079751
Abi2	29.4883	0.000495917
Ablim1	11.3299	0.0419696
Abtb2	24.62	0.00145579
AC120136.3	16.5911	0.0108902
Acer2	26.0801	0.00103121
Acot2	13.4541	0.0277023
Acot7	13.4017	0.0277304
Acot9	12.4176	0.0321368
Acox1	11.3679	0.0499749
Acp5	19.7067	0.00529392
Acsbg1	77.851	1.1995e-07
Acsbg1	21.6447	0.00308452
Acss2	12.5593	0.0353224
Actg2	14.7047	0.0194391
Acvr1	15.2223	0.0169534
Acvr1b	13.4742	0.0273413
Adam19	17.8264	0.00783259
Adamts6	13.3878	0.0245556
Adamtsl4	27.717	0.000690026
Adck3	29.4982	0.000495917
Add3	16.4084	0.0113555
Add3	11.6987	0.0450883
Adipor2	16.0361	0.0124341
Adk	32.2389	0.000234866
Adrb2	14.128	0.0229562
Agrn	11.0766	0.0448042
Ahnak	31.47	0.000328703
Ahr	32.7552	0.000246905
Ahr	13.3499	0.0247543
AI467606	15.0922	0.0164439
AI480526	22.903	0.00222606
AI504432	20.3558	0.0040841
Alms1	19.1944	0.00568425
Als2cl	23.4276	0.00199347
Anapc5	11.1251	0.0441666
Angptl2	84.0242	1.1054e-07
Angptl2	48.2876	1.28085e-05
Angptl4	12.4256	0.0366669
Ank	19.4069	0.00515021
Ankrd10	11.8155	0.0374607
Ankrd46	16.6176	0.0108655
Ankrd54	10.6599	0.0496897
Ano10	15.2776	0.0154198
Ano6	13.221	0.0254493
Anp32-ps	12.9693	0.0273017
Anp32a	11.0488	0.0453488
Anxa1	22.5633	0.0024003
Anxa2	36.0277	0.000124938
Anxa4	11.8782	0.0425014
Ap1s2	10.8819	0.0468015
Arglu1	11.7322	0.038065
Arhgap15	12.1726	0.0338922
Arhgap18	14.1634	0.0201483
Arhgap21	41.9664	4.05528e-05
Arhgap21	25.083	0.00130014
Arhgap25	12.2931	0.032879
Arhgap39	14.6416	0.0196913
Arhgef1	16.2263	0.011794
Arhgef10	11.2812	0.0424554
Arhgef12	15.7857	0.0145653
Arhgef18	38.085	7.16679e-05
Arhgef18	13.8714	0.0244555
Arhgef3	21.2637	0.00323516
Arhgef5	112.616	2.50152e-09
Arhgef5	70.0047	3.697e-07
Arl5b	16.3922	0.0113943
Arl5c	37.6332	7.68574e-05
Arl8b	11.4861	0.0483274
Arpc5l	11.0488	0.0450065
Asah2	19.5964	0.00510381
Aspm	26.7865	0.000871728
Atad5	13.5356	0.0269514
Atf3	18.839	0.00616828
Atf4	15.1702	0.017068
Atg12	11.2334	0.0430527
Atg9b	15.4438	0.0160271
Atn1	20.6597	0.00374866
Atn1	13.0261	0.0309189
Atp10d	38.0533	7.16679e-05
Atp1b3	20.7639	0.00366707
Atp2b4	36.1903	0.000121004
Atp6v1d	11.0002	0.0453488
Atxn1	15.4116	0.0161798
Atxn10	13.3517	0.0247543
Auh	20.6867	0.00373603
Auh	15.7656	0.0145895
Aven	25.1699	0.00130357
AW112010	11.969	0.036059
Axl	226.249	4.76403e-13
Axl	97.9932	1.1363e-08
AY036118	11.5487	0.040881
B4galnt1	39.0017	6.15962e-05
B930095G15Rik	19.5488	0.00515627
Bach2	13.4732	0.0239603
Bag3	23.0337	0.00216268
Bahcc1	14.0717	0.0205708
Bambi-ps1	20.0063	0.00439938
BC094916	18.3188	0.00738741
Bcat1	14.2237	0.0221877
Bcl2	30.2377	0.000376852
Bcl2l11	48.1458	1.07141e-05
Bcl6	62.6802	1.50372e-06
Bcr	14.2445	0.0221045
Bend4	34.8892	0.000130393
Bhlhb9	11.5214	0.0405717
Bhlhe40	28.6379	0.000566244
Bicd1	18.6254	0.00633341
Bin1	29.4944	0.000458963
Blcap	21.1026	0.00356854
Bmp2	11.149	0.0440254
Bmpr2	64.4852	8.24809e-07
Bmpr2	33.6983	0.000205228
Btla	11.4188	0.041204
C1galt1	13.7894	0.0221537
C1qtnf6	123.657	1.0645e-09
C1qtnf6	72.4682	2.67514e-07
C2cd3	11.6435	0.0389293
C2cd4b	10.9129	0.0464241
C530028O21Rik	18.4529	0.00711811
C78197	22.3	0.00259884
Cacna1d	104.236	6.50599e-09
Cacna1d	10.697	0.0492835
Cacna1h	12.6386	0.0311743
Cacnb3	18.1193	0.00777517
Cacnb3	14.0008	0.0209806
Cage1	18.3017	0.00690156
Calhm2	17.1163	0.0102031
Camk2g	11.3781	0.0415885
Car2	65.3265	8.99307e-07
Car2	59.3765	1.63417e-06
Card6	18.7861	0.00607794
Carhsp1	13.7781	0.0251418
Caskin2	49.1147	9.09734e-06
Caskin2	44.0051	3.06819e-05
Casp3	49.1499	1.18906e-05
Cbx2	13.7489	0.0223218
Ccdc117	31.878	0.000305366
Ccdc141	28.7632	0.000566244
Ccdc141	14.159	0.0201483
Ccdc28b	12.7161	0.0334465
Ccdc64	38.1989	7.03526e-05
Ccl1	60.807	1.35141e-06
Ccng2	16.3715	0.011427
Ccr4	28.5138	0.00102974
Ccr5	11.3808	0.0415885
Ccr6	12.1657	0.0396331
Ccr7	17.5245	0.00881939
Ccrl2	38.0872	8.6166e-05
Cd160	11.8774	0.0425014
Cd22	13.386	0.0277795
Cd248	12.8061	0.0283897
Cd27	54.5552	3.55466e-06
Cd274	16.6129	0.0118164
Cd28	17.5054	0.00840352
Cd300lf	12.0774	0.0402573
Cd3d	19.1968	0.00548391
Cd44	12.6748	0.0339334
Cd48	14.547	0.0183131
Cd5	23.1874	0.00208664
Cd52	11.2008	0.0434375
Cd55	38.1257	0.000113868
Cd69	11.0974	0.0448042
Cd74	46.6362	1.93835e-05
Cd74	25.4364	0.00122069
Cd79b	11.4761	0.0409582
Cd80	48.5561	1.66448e-05
Cd80	20.2987	0.00436973
Cd81	13.1879	0.0294636
Cd82	14.565	0.0201774
Cd86	20.2984	0.00720045
Cd86	20.2317	0.00778288
Cd9	13.4735	0.0273413
Cdc25b	15.1705	0.0157217
Cdc25b	14.7523	0.0192807
Cdc42ep3	13.3658	0.0247241
Cdk17	13.476	0.0239603
Cdk2ap2	23.4	0.00200218
Cdk6	15.8133	0.0132721
Cdkn1a	44.5111	3.52564e-05
Cdkn2aipnl	12.1719	0.0338922
Cebpa	11.7382	0.0446314
Cebpb	14.9779	0.0163447
Cenpa	17.8338	0.00796756
Cep192	15.2332	0.0155221
Cerk	21.0783	0.00337735
Chic2	12.6225	0.0300936
Chka	11.9614	0.0414251
Chmp1b	15.3604	0.0150632
Chrm4	14.2273	0.0221877
Chst10	17.9736	0.00810609
Chst10	11.0328	0.0451595
Chst11	37.3646	9.82323e-05
Chst11	16.4509	0.0112626
Chst15	12.6412	0.0342652
Chst2	28.4938	0.000580024
Chsy1	28.724	0.000566244
Cilp2	13.0271	0.0276895
Cish	31.7918	0.000257263
Cish	15.0643	0.0175358
Cit	13.2649	0.0288106
Cited2	16.5398	0.0110342
Ckb	15.5512	0.0155177
Clcf1	17.9434	0.00839427
Clec2d	11.6905	0.0387017
Clec2i	30.9252	0.000320378
Clic4	16.9426	0.0107601
Clip3	15.7767	0.0145653
Cmah	37.352	8.10567e-05
Cmtm7	20.0782	0.00436347
Cnn2	12.8288	0.0282253
Cnn3	15.9437	0.01397
Cnnm1	11.0318	0.0451595
Cnot2	11.5885	0.0396436
Cnot6	10.8823	0.0468015
Cnr2	22.2733	0.00261083
Cntln	21.2129	0.00347166
Cobll1	23.3726	0.00201092
Col11a2	11.8641	0.0369376
Colq	26.2324	0.00101046
Cotl1	15.2521	0.0155108
Cpd	93.1159	2.63615e-08
Cpd	32.872	0.000206693
Cpeb4	13.5302	0.0269557
Cpm	45.3315	2.98944e-05
Cpm	36.2487	0.000119354
Creb3l2	41.3772	4.33711e-05
Crebl2	10.9998	0.0453488
Crip1	29.2506	0.00048459
Crip1	23.3856	0.00201092
Crlf3	22.5478	0.00239356
Crlf3	21.728	0.0030317
Csda	12.13	0.0398713
Cse1l	11.8008	0.0375537
Csf1	25.9177	0.00107684
Csf1	20.1906	0.00424427
Csnk1e	13.1657	0.029503
Csnk1e	11.3165	0.0419696
Cstf2t	12.1092	0.0345311
Ctdsp2	23.5226	0.00196883
Ctdspl	16.5657	0.0119858
Ctif	40.5273	5.23755e-05
Ctif	17.4322	0.00853631
Ctnna1	21.7194	0.0030317
Ctnnd1	183.354	7.04002e-11
Ctnnd1	145.896	1.0645e-09
Ctps2	14.0649	0.0205865
Ctsd	11.4239	0.041204
Ctse	10.748	0.0486081
Ctsw	39.2864	6.76996e-05
Ctsw	33.8642	0.000224636
Cttn	12.3269	0.0327339
Cul7	12.2868	0.0382169
Cx3cl1	65.0246	8.99307e-07
Cxcl10	41.9165	4.05528e-05
Cxcl10	35.5046	0.000119223
Cxcr3	55.7617	3.75641e-06
Cxcr5	15.9711	0.0126733
Cybb	12.3183	0.0379953
Cyfip1	24.8419	0.00139836
Cyfip1	18.9896	0.0058037
Cyp4f16	28.9896	0.000553081
Cyp4f16	16.226	0.011794
Cyp4x1	11.1454	0.0440254
Cyth4	15.1242	0.015858
D14Abb1e	16.5977	0.0108902
D17H6S56E-5	20.942	0.00369315
D17H6S56E-5	12.6249	0.0300936
D19Wsu162e	10.9216	0.0463366
D630039A03Rik	89.8213	2.94732e-08
Dab2ip	22.8123	0.00227213
Dab2ip	20.516	0.00408597
Dapl1	11.6994	0.0384164
Dars	11.1569	0.0440071
Dchs1	11.4672	0.0409582
Dck	52.4718	6.42116e-06
Ddi2	12.4628	0.0317566
Ddit3	21.9026	0.00290004
Ddn	12.7141	0.0292954
Ddr1	18.983	0.0058037
Ddx10	14.8595	0.016745
Dennd2d	35.0875	0.000126611
Dennd2d	12.2214	0.0388964
Dennd4c	12.4566	0.0317872
Dgat2	13.6014	0.0232069
Dgka	40.8548	4.74124e-05
Dgkd	18.8746	0.00596906
Dgkd	11.4845	0.0483274
Dgke	12.8707	0.032265
Dgkh	25.7196	0.00114219
Dgkz	14.5039	0.0185403
Dhx40	11.6821	0.0385312
Diap3	16.1886	0.0130604
Diexf	14.2137	0.0198506
Dkkl1	47.4087	1.66448e-05
Dkkl1	25.5183	0.00118894
Dleu2	20.1808	0.00439822
Dna2	19.194	0.00548391
Dnajb4	14.4895	0.018881
Dnajb5	21.2233	0.00347166
Dnajc10	13.1583	0.0259214
Dnase1l3	17.9261	0.0124896
Dock6	12.1897	0.0338715
Dph5	14.6874	0.0194716
Drg1	12.8362	0.0281862
Dst	14.0948	0.0231054
Dstyk	33.29	0.000189785
Dstyk	33.7145	0.000205228
Dtl	15.2854	0.0166773
Dtx3	11.6883	0.045208
Dtx3l	22.4822	0.00243432
Dtx4	22.1781	0.00280383
Dusp10	18.2204	0.00871455
Dusp14	91.188	3.03979e-08
Dusp2	18.0984	0.00730219
Dusp3	19.1038	0.00580765
E130308A19Rik	25.1368	0.00130916
Ebi3	52.185	8.80378e-06
Ebi3	39.2201	6.72591e-05
Eea1	26.2886	0.000974369
Egr4	12.3382	0.0327339
Ehbp1	10.9498	0.0458859
Ehd1	41.449	4.3139e-05
Ehd3	11.9454	0.036239
Eif2ak2	14.9948	0.0163447
Eif2c1	15.7274	0.0135711
Eif2c2	17.0509	0.00952219
Eif4a2	11.1438	0.0440254
Ell2	11.0815	0.0453697
Elovl5	14.1288	0.0202398
Elovl6	40.5883	4.77347e-05
Emb	23.7017	0.00202767
Eml5	21.3395	0.0031787
Emp1	56.8795	4.02915e-06
Endod1	12.8001	0.0328672
Eng	20.4459	0.00412487
Enpp4	12.8782	0.0322285
Entpd1	22.6003	0.00236332
Entpd4	40.1043	5.10264e-05
Epas1	12.656	0.0300936
Epb4.1l2	18.3364	0.00685471
Ephx1	62.6343	1.05064e-06
Errfi1	12.2885	0.032879
Etaa1	20.9686	0.00345314
Etv6	13.8771	0.0244508
Etv6	13.3974	0.024506
Evi2b	102.91	6.34236e-09
Evpl	11.1243	0.0441666
Exosc8	16.22	0.011794
Eya3	12.627	0.0300936
Ezh2	49.1048	9.09734e-06
F2r	16.0116	0.0137348
F2r	12.5121	0.0312852
F2rl1	25.5049	0.00118894
F730043M19Rik	23.5431	0.0019648
F730043M19Rik	22.0723	0.00267888
F830016B08Rik	109.546	3.13974e-09
F830016B08Rik	21.2098	0.00347166
Faah	12.2685	0.0330652
Fam101b	91.6864	2.19104e-08
Fam101b	42.1944	3.94493e-05
Fam102b	40.6078	4.77347e-05
Fam102b	25.1033	0.00131627
Fam105a	68.4569	4.67907e-07
Fam110a	53.8829	5.12077e-06
Fam113b	32.1573	0.000237574
Fam113b	24.1991	0.00167006
Fam129b	14.9326	0.0182669
Fam132a	17.8625	0.00781385
Fam132a	17.2469	0.00981738
Fam134b	35.172	0.000125643
Fam160a1	15.6878	0.0136819
Fam168b	12.1117	0.0345311
Fam169b	16.4683	0.0112451
Fam19a3	23.5899	0.00191177
Fam46a	21.1211	0.00345314
Fam46c	19.0951	0.00562033
Fam46c	15.1968	0.0169994
Fam65b	16.0288	0.0124391
Fam65b	14.0744	0.0231908
Fam69a	12.1508	0.0398024
Fam76b	14.4699	0.0186657
Fam78a	20.6183	0.00377094
Fam78a	12.4746	0.0362088
Farp1	44.3133	2.94907e-05
Fat4	11.7986	0.0380113
Fbn1	12.5104	0.0326932
Fbxw8	11.7058	0.0450302
Fem1b	13.0163	0.0309809
Fgd1	17.5186	0.00839427
Fgd3	15.722	0.0135711
Fgd6	31.2357	0.000347778
Fgf13	11.4357	0.0489905
Filip1l	14.3179	0.0215906
Fli1	11.2743	0.0425234
Flnc	12.0187	0.036059
Fndc3a	12.1785	0.0338922
Fndc3b	17.0057	0.00962863
Fntb	13.5078	0.0271374
Foxc1	12.3001	0.0328417
Foxd3	10.6954	0.0492835
Foxm1	13.4123	0.0277294
Foxo6	13.9051	0.0215276
Foxp1	13.8202	0.0220406
Foxp3	21.1935	0.0032832
Frat2	23.4575	0.00215293
Frem2	13.1264	0.0260926
Frmd4a	10.8234	0.0478688
Frmd4b	27.5236	0.000725776
Frmd4b	15.9295	0.013979
Frmd8	16.3348	0.0115254
Furin	16.6536	0.0116766
Fxyd5	14.6778	0.0176299
Fzd7	13.704	0.0225307
G530011O06Rik	37.3892	0.000130065
Gabrr2	14.03	0.0234886
Galnt6	32.99	0.000201662
Gapdh	19.6309	0.00506399
Gas1	15.6714	0.0137343
Gas2l1	30.3438	0.000422856
Gas2l1	27.8138	0.000678235
Gas2l3	29.3718	0.000506007
Gas2l3	19.4623	0.00507041
Gata1	12.9227	0.0275455
Gata3	14.7128	0.0175129
Gatsl2	19.9834	0.00441921
Gbp10	41.1003	4.52502e-05
Gbp2	89.6638	3.86772e-08
Gbp3	15.11	0.0158811
Gbp4	23.2165	0.00208489
Gbp5	89.8362	2.60408e-08
Gbp6	86.0098	3.86772e-08
Gbp7	25.5235	0.00118894
Gbp8	18.5095	0.0065032
Gcap14	12.484	0.0315391
Gdap10	13.0369	0.0268443
Gdpd5	20.9101	0.00371856
Gfi1	39.7723	5.36392e-05
Gfod1	11.443	0.0489852
Ggta1	13.883	0.0216708
Gimap6	12.1717	0.0396043
Gjb2	34.3793	0.000205228
Glrx	12.5488	0.0366389
Gls2	25.9579	0.00106926
Gm10119	13.1516	0.0259214
Gm10159	20.376	0.00407024
Gm10159	13.7371	0.0253893
Gm10345	14.5036	0.0205511
Gm10354	28.8135	0.000566244
Gm10497	13.2544	0.0288752
Gm10543	11.1524	0.0440254
Gm11609	11.1649	0.0439162
Gm11974	13.4643	0.024002
Gm12185	32.4346	0.000227686
Gm12250	94.0345	8.91692e-08
Gm13369	13.0641	0.0305212
Gm13410	10.9203	0.0463366
Gm13680	12.7303	0.0294111
Gm13910	11.0037	0.0453488
Gm14029	12.7174	0.0334465
Gm14085	43.3315	3.42363e-05
Gm14085	12.7847	0.0285844
Gm14446	51.8688	9.40121e-06
Gm14446	10.7442	0.0496897
Gm14586	12.1002	0.036795
Gm14730	19.8385	0.00481626
Gm15247	23.1081	0.00215293
Gm15675	21.2268	0.00347166
Gm15726	26.0012	0.00130357
Gm15726	12.251	0.0353239
Gm15832	13.8942	0.0243589
Gm15971	16.7251	0.0114429
Gm16120	15.3484	0.0150982
Gm16565	13.1726	0.0294784
Gm16586	17.4347	0.00853631
Gm16867	25.2761	0.00137188
Gm16953	37.6301	0.000106831
Gm16953	11.5656	0.0499749
Gm17475	11.4571	0.0410004
Gm17550	11.4717	0.0409582
Gm17709	20.3948	0.00979769
Gm1848	23.0935	0.00213992
Gm1848	13.6346	0.0260985
Gm3788	13.0101	0.0269982
Gm4841	91.3227	3.23956e-08
Gm4951	148.591	1.16721e-10
Gm4951	16.5337	0.0120922
Gm4955	19.1129	0.00580735
Gm5970	119.561	1.20583e-09
Gm5970	20.7659	0.00384349
Gm8369	14.788	0.019115
Gm8482	14.9768	0.0180329
Gm8759	18.2102	0.00762364
Gm8759	16.0713	0.012332
Gm9493	13.7534	0.0253302
Gm9758	13.0358	0.0328672
Gna12	15.4291	0.0170399
Gnaq	17.6538	0.0086841
Gng12	20.6455	0.00374972
Gp49a	21.8373	0.00281595
Gpcpd1	16.2754	0.0116665
Gpd1l	13.9692	0.0238451
Gpd2	14.6342	0.0197044
Gpld1	178.363	1.66483e-11
Gpld1	25.438	0.00121873
Gpm6b	47.8397	2.88171e-05
Gpm6b	47.407	3.67376e-05
Gpr171	59.2216	1.67112e-06
Gpr171	28.7295	0.000566244
Gpr174	54.0441	3.81424e-06
Gpr34	29.6328	0.000485421
Gpr34	11.6632	0.0387227
Gpr68	29.0639	0.000566244
Gpr83	114.052	3.13974e-09
Gprin3	25.2501	0.0012478
Gprin3	15.3443	0.0164702
Gpsm2	11.9465	0.036239
Gramd1a	33.0407	0.0002003
Gramd3	16.6742	0.0275237
Grap	40.5556	4.77347e-05
Grap	19.3253	0.00547254
Grb7	38.5457	7.81155e-05
Grb7	20.8231	0.0036089
Grhl1	30.1407	0.000438343
Grik5	28.6826	0.000566244
Grin2d	11.5044	0.0481591
Grn	43.7217	3.17792e-05
Grn	25.2696	0.00124627
Gse1	11.3733	0.0416171
Gtf2i	35.1551	0.000125643
Gtf3c5	19.4424	0.00529392
Gys2	11.7843	0.0376264
H1f0	92.0884	2.84881e-08
H1f0	24.3285	0.00157699
H2-Oa	18.5296	0.00695448
H2-Oa	11.4748	0.0409582
H2-Ob	60.2701	1.69669e-06
H2-Ob	11.9214	0.0363483
Hap1	12.7576	0.0331943
Haus3	14.155	0.0201483
Hbegf	14.3335	0.0192848
Hccs	12.3428	0.0327339
Hcst	15.6238	0.0151826
Hcst	14.2973	0.0194201
Hdc	63.3439	9.66025e-07
Hdgfrp3	13.7204	0.0254049
Heca	14.0264	0.0208519
Hectd2	32.3668	0.000228907
Hectd2	30.6047	0.000398989
Hic1	13.9713	0.021179
Hip1	16.1471	0.0131437
Hip1r	13.5466	0.0268893
Hist2h3b	13.3565	0.0412791
Hk2	42.2671	3.92824e-05
Hk2	12.934	0.0275091
Hmgn1	13.4072	0.0277304
Hmgn2	12.2779	0.0382883
Hmha1	26.4721	0.000946289
Hnrnpa1	18.4234	0.00739179
Hnrpll	13.1756	0.0294784
Hpcal1	13.8189	0.0248511
Hpcal1	11.3607	0.0417771
Hps6	20.9825	0.00365774
Hs6st2	12.8519	0.0323878
Hsbp1	12.3592	0.0326932
Hsd17b11	24.967	0.00136493
Hsd3b7	63.9661	1.02442e-06
Hsd3b7	55.3556	3.08374e-06
Hsdl1	19.8244	0.00461628
Hsdl2	16.3387	0.0126988
Hsdl2	14.7705	0.0172078
Hsf2	13.0319	0.0268552
Hspa4l	17.8422	0.00783108
Hvcn1	22.8146	0.00227213
Ica1	13.8053	0.0249312
Icam2	14.4077	0.0188852
Icam2	11.6334	0.0460738
Icos	22.395	0.00246463
Id3	16.0971	0.0122449
Id3	11.544	0.0476155
Ier3	28.1691	0.000626282
Ier5l	16.4144	0.0116375
Iffo2	30.7483	0.000388917
Ifi35	11.4859	0.0409523
Ifi47	22.4225	0.00266624
Ifih1	45.6335	1.72616e-05
Ifih1	30.4137	0.000417624
Ifit2	15.6607	0.015015
Ifitm2	331.125	3.85353e-15
Ifitm2	191.909	8.47347e-12
Ifitm3	122.747	1.0645e-09
Ifitm3	93.1228	1.8812e-08
Ifnar1	22.8795	0.00224251
Ifng	85.5857	2.76141e-05
Ifng	46.6715	0.000566244
Ifngr1	28.5529	0.000576812
Igf1r	17.5965	0.00881054
Igf2bp2	10.7793	0.0481207
Igf2r	21.1584	0.00330182
Igfbp7	23.0595	0.00216268
Igfbp7	17.5691	0.00833519
Ighg2c	13.0984	0.0313979
Igsf9	12.8363	0.0324722
Igsf9	11.8513	0.0370269
Igtp	56.434	2.71682e-06
Iigp1	149.928	1.50338e-10
Ikzf1	79.0133	1.29262e-07
Ikzf1	63.9895	8.80226e-07
Ikzf4	12.3671	0.037459
Il10	23.2328	0.0036521
Il10ra	22.418	0.0024588
Il10ra	16.917	0.0108027
Il12rb2	28.8788	0.000528962
Il15ra	22.0609	0.00267888
Il15ra	18.4131	0.00717319
Il16	17.5682	0.00833519
Il17ra	19.6122	0.00485092
Il18r1	19.6862	0.00500288
Il1r2	37.8984	7.32033e-05
Il1rl1	44.9856	2.61613e-05
Il1rl1	28.3577	0.000596401
Il1rn	12.323	0.0327339
Il2	36.0014	0.00010753
Il21r	13.5704	0.0232763
Il27ra	16.434	0.0113044
Il2ra	15.1241	0.015858
Il3	53.6269	4.08344e-06
Il6ra	20.2545	0.00419566
Il6st	14.4641	0.0186657
Il7r	17.5764	0.00833519
Il9r	35.3765	0.000142285
Ilf3	11.46	0.0410004
Ilk	11.2317	0.0430527
Impa2	14.2914	0.0194201
Impdh1	16.1832	0.0130604
Ina	14.0128	0.0209222
Inadl	12.2593	0.038507
Incenp	14.3861	0.0211315
Inf2	14.6831	0.0194716
Inpp5f	20.1314	0.00430089
Inppl1	21.8956	0.00290004
Ip6k2	11.3978	0.0414137
Ipmk	22.8516	0.00225324
Iqsec2	11.4539	0.041204
Irf1	19.1658	0.00551992
Irf4	38.8103	7.40239e-05
Irf6	35.8569	0.000110683
Irf7	13.1784	0.0266967
Irf8	65.936	8.07189e-07
Irgm1	39.9387	5.76845e-05
Irgq	36.7778	0.000108341
Irx5	13.3369	0.0248387
Itga4	25.1677	0.00127323
Itga5	35.0256	0.000154299
Itga5	21.5023	0.00303983
Itga9	27.8409	0.000674821
Itgav	22.6546	0.00236892
Itgb1	17.8357	0.00833514
Itgb3	23.2976	0.00204976
Itgb5	18.1691	0.00768726
Itih5	16.1469	0.0120543
Itm2a	45.2058	8.54619e-05
Itpripl2	19.6396	0.00506399
Jun	38.5407	8.6166e-05
Kbtbd11	16.5594	0.0109881
Kcna3	14.4259	0.0188407
Kcnj15	143.816	1.45458e-10
Kcnk5	20.7461	0.00367625
Kcnk5	19.7631	0.00490731
Kcnn4	14.541	0.0183191
Kctd12b	17.9312	0.00817894
Kctd17	40.6237	4.77347e-05
Kctd17	39.2311	6.75781e-05
Kdm2b	15.9977	0.0137708
Kif11	19.7607	0.00499999
Kif13a	16.3238	0.0127077
Kif1b	11.7924	0.0375804
Kif21b	13.2335	0.0253948
Klf10	15.1615	0.017068
Klf2	57.8882	2.6003e-06
Klf2	10.9574	0.0457971
Klf3	24.0676	0.0017157
Klf3	22.6674	0.00233184
Klf6	30.2127	0.00043383
Klhl24	14.95	0.0164162
Klhl6	27.7171	0.000690026
Klrg1	23.804	0.00183627
Kpna1	27.8017	0.00118894
Kras	13.7637	0.0222495
Lactb2	20.6563	0.00374866
Lag3	72.8024	3.21382e-07
Lag3	14.4608	0.0186657
Lama5	97.5494	1.14189e-08
Lamp1	11.3492	0.041921
Lancl2	18.1288	0.0077721
Lars2	32.446	0.000264263
Lass6	37.2184	0.000100866
Lax1	19.3292	0.00527083
Lbh	15.2128	0.015576
Ldlrap1	16.6517	0.0107859
Lef1	61.7791	1.17689e-06
Lef1	21.0406	0.00362802
Leprel2	16.4746	0.0112451
Leprel2	13.2903	0.0286879
Lfng	10.9596	0.0457971
Lgals3bp	30.6005	0.000345085
Lgals7	41.485	4.3139e-05
Lgals7	21.4995	0.00303983
Lif	14.5646	0.0182727
Lilrb4	16.5979	0.0108902
Lima1	53.0409	0.000207723
Lima1	32.5121	0.00208544
Limd2	21.1864	0.0032832
Lims1	13.7462	0.0223218
Lipa	22.1141	0.00266442
Litaf	48.8982	9.28428e-06
Litaf	33.5723	0.000207723
Lmna	13.8987	0.0220334
Lmnb1	12.138	0.0398713
Lmo4	54.4628	3.56391e-06
Lmtk3	13.7886	0.0221537
Loxl2	35.8102	0.000111158
Lpin1	23.5502	0.0019648
Lpin2	15.1421	0.0171149
Lpxn	32.2234	0.000234866
Lrfn4	13.5883	0.0232069
Lrp4	11.8627	0.03748
Lrrc16a	30.4897	0.000533127
Lrrc16a	15.8418	0.0148009
Lrrc66	12.2864	0.032879
Lsr	19.9149	0.0044931
Lsr	13.3835	0.0277795
Lta	41.1612	4.77347e-05
Lta4h	11.321	0.0419696
Luzp1	40.1836	5.61927e-05
Luzp1	12.3352	0.0327339
Lxn	29.4464	0.000498631
Lxn	17.066	0.00949491
Ly6a	62.7291	2.7818e-06
Ly6a	14.1085	0.0262821
Ly6c1	66.1355	8.17483e-07
Ly6c1	38.6149	6.65593e-05
Ly6e	13.358	0.0247543
Ly9	11.219	0.0432226
Lyn	11.3359	0.0419696
Lysmd3	10.7346	0.0488218
Maf	13.9313	0.0213894
Maged1	57.6708	3.54482e-06
Maged1	45.681	2.08858e-05
Mak16	10.7088	0.0491228
Malt1	16.7845	0.0112333
Maml3	31.6299	0.00032407
Maml3	18.7221	0.00616828
Man1a2	11.1195	0.0442004
Man1c1	21.1849	0.00348715
Man2a2	15.7906	0.0145653
Map2k3	42.9347	3.61225e-05
Map3k14	14.7845	0.019115
Map3k14	10.9754	0.0456727
Mapk11	11.7444	0.0380113
Mapk14	15.7873	0.0133115
Marcksl1	118.58	1.47155e-09
Marcksl1	62.0272	1.14857e-06
Matk	23.564	0.00191899
Mbnl2	14.7489	0.0192817
Mdfic	14.4528	0.0207802
Me2	17.46	0.0084963
Me2	14.3656	0.0212505
Med11	11.0057	0.0453488
Megf8	82.1375	9.61891e-08
Megf8	60.5122	1.37247e-06
Men1	12.8103	0.028386
Mesdc1	15.1967	0.0169994
Mest	15.9546	0.0126928
Metrnl	19.6185	0.00485092
Mettl13	14.9443	0.0164187
Mgat4b	12.0773	0.0402573
Mgat5	16.4514	0.0112626
Mgea5	15.1733	0.0157217
Mgst2	20.2906	0.00415939
Mical1	27.3981	0.000748673
Mical2	14.9302	0.0182669
Mical3	25.7722	0.00111662
Mical3	16.2205	0.0130565
Mir155	11.6139	0.0483274
Mir706	12.23	0.0388271
Mki67	13.2094	0.0405317
Mki67ip	12.8943	0.0277242
Mmd	39.5951	5.54305e-05
Mmp14	122.28	1.0645e-09
Mmp14	64.6859	8.15283e-07
Mob3a	15.5162	0.0143602
Mob3b	21.8327	0.00294789
Mov10	65.1928	7.8339e-07
Ms4a1	11.4369	0.0411263
Ms4a4b	51.6244	5.86442e-06
Ms4a4b	37.756	9.09736e-05
Ms4a4c	33.5607	0.000207723
Ms4a4c	26.5153	0.000939963
Ms4a6b	12.0619	0.040309
Ms4a6b	11.0724	0.0448042
Ms4a6c	68.3756	5.85173e-07
Ms4a6c	38.607	6.65593e-05
Msn	11.7907	0.0375804
Mvp	13.1813	0.0294784
Mxd4	17.4213	0.00854749
Myadm	27.7428	0.000688553
Myadm	10.6806	0.0494735
Mylip	12.9439	0.0274899
Myo1c	19.9697	0.00468603
Myo1d	23.9458	0.00176551
Myo1d	22.6963	0.00231972
Myo3b	16.4438	0.0123279
Myo6	103.243	6.34236e-09
Naga	15.7794	0.0145653
Naip2	17.8096	0.00838758
Naip5	42.9157	3.61225e-05
Naip6	40.0254	5.7081e-05
Naip6	20.2187	0.0042185
Nampt	11.4855	0.0409523
Nap1l4	16.257	0.0117175
Nat15	13.7165	0.0224855
Nav2	28.6562	0.000566244
Ncapd3	10.778	0.0481207
Ncapg2	14.7267	0.0193629
Ncln	14.462	0.0186657
Ncoa7	11.3709	0.0499749
Ndrg3	10.9649	0.0457631
Neu3	19.8566	0.00481502
Neurl3	62.8309	1.03636e-06
Neurl3	16.4528	0.0123198
Nf1	17.09	0.0102708
Nfat5	27.8314	0.000674821
Nfatc3	13.421	0.0243245
Nfatc4	13.3198	0.0249289
Nfil3	52.7652	5.17086e-06
Nfil3	21.0781	0.0036521
Nfix	30.9023	0.000320378
Nfix	14.7497	0.0192807
Pdk1	10.634	0.0500427
Insl6	10.6343	0.0500427
1110005A03Rik	10.6364	0.0500427
Fam129b	10.6306	0.0500576
Il12rb1	10.6254	0.0501079
Pdgfb	10.6109	0.0501325
Ppm1d	10.6125	0.0501325
Ibtk	10.6142	0.0501325
Slc25a23	10.6211	0.0501325
C430048L16Rik	10.6125	0.0501325
Nr1d1	10.5864	0.0505855
Slc6a6	10.5807	0.0506489
Cacna2d2	10.5664	0.0506715
Slc11a2	10.5715	0.0506715
Igfbp5	10.5676	0.0506715
Prdm13	10.5722	0.0506715
S100a10	10.5762	0.0506715
Spock2	10.5617	0.050714
Cd200	10.5548	0.050804
Trbv1	10.5395	0.0510719
Fam117a	10.5322	0.0511296
Ddit4l	10.5306	0.0511296
Hmx1	10.5288	0.0511296
Klf16	10.5237	0.0511832
Ypel3	10.5162	0.0512857
Tlx3	10.5111	0.051339
Aamp	10.5068	0.0513755
Ypel5	10.4945	0.0515821
Prickle1	10.4909	0.0516021
Ccnd2	10.4576	0.0519528
Utrn	10.4674	0.0519528
Gdi2	10.4649	0.0519528
Fes	10.4678	0.0519528
Zfp869	10.5429	0.0519528
Mapk3	10.4564	0.0519528
Irgm2	10.4624	0.0519528
Ptpn3	10.4207	0.0526733
Ttc5	10.4113	0.0527661
Fam118a	10.4135	0.0527661
Zmym5	10.4088	0.0527661
Fzd8	10.4059	0.0527712
Ptrf	10.4018	0.0528059
Cd83	10.3917	0.052959
Tbc1d25	10.3897	0.052959
Fam124b	10.3835	0.0529835
Gm12575	10.4337	0.0529835
Klk7	10.3803	0.0529979
Lamp2	10.3751	0.0530569
Got1	10.4488	0.0530998
Rps3a	10.3705	0.0530998
Zbtb44	10.368	0.0530998
Sh3rf2	10.3616	0.0531306
Map3k2	10.3455	0.0533298
St8sia5	10.3479	0.0533298
Lrig1	10.3714	0.0533298
Trnt1	10.3424	0.0533305
Insm2	10.3355	0.0534292
Zfp259	10.3329	0.0534311
Zfp655	10.3246	0.0535253
Rtkn	10.3236	0.0535253
Foxg1	10.3149	0.0536638
Gpsm3	10.3071	0.0537817
Tmc8	10.2923	0.05406
Dhrs1	10.2688	0.0540697
Rps15a	10.2758	0.0540697
Prdx3	10.271	0.0540697
Sat1	10.2646	0.0540697
Gbp1	10.266	0.0540697
Add1	10.2726	0.0540697
Nlrx1	10.2804	0.0540697
Foxa1	10.2704	0.0540697
Tardbp	10.2645	0.0540697
Slfn2	10.2748	0.0540697
Gm1614	10.2657	0.0540697
Psma3	10.2583	0.0541527
Mrpl33	10.2477	0.0543382
Trav9-4	10.2438	0.0543701
Myo3b	10.2365	0.0543792
Zfp472	10.236	0.0543792
Cpsf3	10.2382	0.0543792
Il4	10.2308	0.0544428
Spata13	10.2112	0.0548337
Lrrk1	10.2297	0.0549394
Tet3	10.2008	0.0549612
Ntrk1	10.1918	0.0550563
Myo15	10.1935	0.0550563
Kbtbd2	10.1809	0.0552511
Ddb2	10.1707	0.0552672
Mtap2	10.171	0.0552672
Rcc2	10.1682	0.0552672
Ankrd13a	10.1741	0.0552672
Sgsm1	10.1681	0.0552672
Wipi2	10.1584	0.0554141
Scrt1	10.1569	0.0554141
Trim9	10.1459	0.0556043
C78339	10.1439	0.0556043
Plekhf1	10.1339	0.055781
Lsg1	10.1307	0.0558003
Itgb7	10.1253	0.0558708
Sox21	10.1206	0.0559237
Grb2	10.0895	0.0566012
Fgf13	10.0751	0.056889
Pno1	10.0636	0.0571058
Zfp51	10.0509	0.0572981
Snord16a	13.1006	0.0572981
Ppp1r13b	10.0419	0.0573848
Slc32a1	10.0401	0.0573848
Slc25a40	10.0415	0.0573848
Cpne3	10.0342	0.0574714
Arhgap4	10.0307	0.0574981
Rsbn1l	10.0085	0.0579791
Nrtn	10.0044	0.0580225
Flrt1	9.99394	0.0582202
Aldh9a1	9.98553	0.0582534
Pik3ip1	9.98828	0.0582534
Ptchd2	9.98761	0.0582534
Rpl24	9.97888	0.0583015
Plch2	9.98032	0.0583015
Coro1a	9.97444	0.0583528
8430427H17Rik	9.96722	0.0584728
Bcl10	9.99967	0.0585454
Shf	9.95341	0.0586984
Rimbp3	9.95326	0.0587071
Dpep1	9.94803	0.0587162
Map1lc3b	9.9367	0.0589395
Rp2h	9.9067	0.0596313
Arhgef40	9.89816	0.0597881
Ahi1	9.88088	0.060167
Gnai3	9.87501	0.060168
Slc7a5	9.87391	0.060168
SNORA14	10.0431	0.060168
Adrb1	9.8662	0.0603054
Grk6	9.85484	0.0605368
Itch	9.84746	0.0606666
1110002E22Rik	10.0544	0.0606838
Ensa	9.84204	0.060688
Slc25a19	9.83206	0.0608856
Foxo1	9.81112	0.0612757
Tgif1	9.81009	0.0612757
Zfp169	9.81436	0.0612757
Nckap1	9.79779	0.0615362
Ifit2	9.79073	0.0616608
Prrt4	9.77219	0.0620871
Osbpl11	9.76896	0.0620893
Ldha	9.83995	0.0620893
Adi1	9.75819	0.0622004
Lnpep	9.7603	0.0622004
Zfp260	9.75654	0.0622004
Zbtb25	9.74375	0.0624787
SNORA48	9.92016	0.0625429
Herc4	9.73454	0.0626031
Pabpn1	9.72486	0.0628008
Brcc3	9.712	0.0630609
Oxct2a	9.71062	0.0630609
Tuba1b	9.77917	0.0630817
Bin3	9.70235	0.0631094
Ankrd44	9.70208	0.0631094
Entpd5	9.69898	0.0631326
Psmc1	9.689	0.0632421
Pik3c3	9.6925	0.0632421
Dap	9.68819	0.0632421
Nfkbid	9.68553	0.0632538
Srpk2	9.67026	0.0635453
Il18bp	9.67175	0.0635453
Adamts10	9.66557	0.063552
Gls2	9.66623	0.063552
Actr2	9.65787	0.0637002
Sars	9.65436	0.0637353
Prkrir	9.64645	0.0638897
Exoc6	9.6435	0.0639101
Ermp1	9.64113	0.0639143
Pvrl4	9.63255	0.0640879
Slc45a3	9.62748	0.0641661
Ankrd50	9.61704	0.0644568
Tmsb10	9.60342	0.0647054
Lrp10	9.58358	0.0651319
Wrn	9.58142	0.0651319
Mudeng	9.58411	0.0651319
Bmyc	9.68205	0.0651955
Zfp330	9.56991	0.0653304
Pea15a	9.55499	0.0653538
Slc35b4	9.55648	0.0653538
Lrrc1	9.56109	0.0653538
Ikbke	9.55384	0.0653538
Spn	9.55634	0.0653538
Chd4	9.56576	0.0653538
Gm4524	9.56224	0.0653538
Mtmr6	9.53399	0.065508
Pacs1	9.53204	0.065508
Esrrg	9.53008	0.065508
Plscr1	9.54555	0.065508
Smap2	9.52729	0.065508
Otud7a	9.52746	0.065508
Crocc	9.53426	0.065508
Ppp1r3g	9.52674	0.065508
Fam82a2	9.53616	0.065508
Gm10521	9.53075	0.065508
Zfp385a	9.52133	0.0655994
Ier3	9.51235	0.0657374
Hdgfl1	9.51213	0.0657374
Gna15	9.50781	0.065785
Zc3h12d	9.50402	0.065785
Nog	9.5052	0.065785
Gpr124	9.50045	0.0658255
Laptm5	9.49797	0.0658352
Wdr5b	9.49168	0.0659009
Vsnl1	9.49139	0.0659009
Ube2d2	9.52625	0.0659101
Dock2	9.48373	0.0659374
Mcm6	9.48566	0.0659374
Lck	9.4712	0.0661715
Sp5	9.4723	0.0661715
2310044G17Rik	9.45311	0.0666251
Nr2f1	9.44894	0.0666838
Cox7a2l	9.42684	0.0671764
Xrn2	9.41926	0.0671764
Nbea	9.42407	0.0671764
Fbxo31	9.41944	0.0671764
Chsy1	9.41913	0.0671764
AI662270	9.42234	0.0671764
Exd2	9.41277	0.067239
Tmem140	9.50359	0.067239
Crnkl1	9.40621	0.0673616
Prox1	9.39185	0.0673616
Aig1	9.40011	0.0673616
Cabp1	9.3975	0.0673616
Ssh2	9.39488	0.0673616
Trp53	9.39762	0.0673616
Cnr2	9.39222	0.0673616
Insm1	9.39483	0.0673616
Tube1	9.38331	0.0674888
Scarna10	9.38381	0.0674888
Ppp3ca	9.37132	0.0677763
Sirt1	9.36646	0.0678574
Atad2	9.36214	0.067863
Ranbp6	9.36289	0.067863
4833420G17Rik	9.35424	0.0680333
Actr3	9.3495	0.0680516
Zfp600	9.35117	0.0680516
Skp1a	9.34675	0.0680717
Tpm3-rs7	9.34359	0.068104
Rab11fip2	9.33999	0.0681493
Fbxl3	9.48314	0.0682082
Gm16286	9.33513	0.0682082
Spnb3	9.33184	0.0682082
Cast	9.32828	0.0682379
Aaas	9.32674	0.0682379
Plekhf2	9.32459	0.0682411
Kcnf1	9.32026	0.0683085
Zbtb32	9.31374	0.0683806
Sema3f	9.31513	0.0683806
Mxd1	9.29856	0.0686581
Adss	9.29822	0.0686581
Dapp1	9.33759	0.0686581
Gpr153	9.2868	0.0689357
Macf1	9.28451	0.0689438
Tmem179b	9.27357	0.0692087
Evl	9.26558	0.069334
Slc38a8	9.26331	0.069334
Hmx3	9.26425	0.069334
Rnft1	9.26029	0.0693642
Arpc5	9.23388	0.0700469
Crb2	9.27893	0.0700469
Ttc7	9.22859	0.0701351
Rap1b	9.21599	0.0704557
Gm2382	9.20952	0.0705815
Cdk5r2	9.20785	0.0705815
Pank3	9.19491	0.0709152
Sri	9.19112	0.0709211
Utp11l	9.19073	0.0709211
Antxr2	9.18145	0.0711045
Srsf3	9.18076	0.0711045
Rassf9	9.1753	0.071211
Mif4gd	9.1636	0.07151
Hbp1	9.13067	0.0716818
Ddx5	9.13948	0.0716818
Cacnb1	9.13624	0.0716818
Zfp251	9.13163	0.0716818
Apbb1ip	9.13166	0.0716818
Dhx36	9.14189	0.0716818
Tgfbr2	9.14994	0.0716818
Slc22a15	9.13951	0.0716818
Cops8	9.13047	0.0716818
Aftph	9.13754	0.0716818
Mtap1b	9.37645	0.0716818
Naip5	9.14214	0.0716818
Gm15500	9.22346	0.0716818
Snora78	9.15309	0.0716818
Shisa5	9.12244	0.07187
Pcsk9	9.12	0.071885
A730018C14Rik	9.11736	0.0719063
Cd97	9.11224	0.0720049
Hnrpdl	9.10704	0.0721062
Spnb4	9.15039	0.0724425
Maz	9.09286	0.0724425
Irx1	9.0885	0.0724425
Gm13684	9.08852	0.0724425
Cyth3	9.08033	0.0725403
Slc16a3	9.07957	0.0725403
Cxcr4	9.0829	0.0725403
Snora33	9.07475	0.0726307
Pou6f1	9.06722	0.0726517
BC106179	9.07079	0.0726517
Prkaa1	9.06683	0.0726517
Wbscr25	9.06444	0.0726517
Gm16432	9.06616	0.0726517
Acp5	9.12049	0.0728114
Pag1	9.05462	0.0728398
Repin1	9.0468	0.0730262
Vps26a	9.02996	0.0733126
Esyt1	9.02628	0.0733126
Psip1	9.0336	0.0733126
Mtpn	9.02909	0.0733126
Cx3cl1	9.02693	0.0733126
C230034O21Rik	9.02793	0.0733126
Med14	9.02283	0.0733616
Hook3	9.0176	0.0734674
Tulp3	9.01499	0.0734899
Endod1	9.01226	0.0735163
Dnaja4	9.00834	0.073525
Ppp1r3e	9.00819	0.073525
Zdhhc9	9.00613	0.0735303
Gm10073	8.99918	0.073639
Arrb2	8.99894	0.073639
Abca7	8.99303	0.0737672
Ppp3cb	8.98915	0.0737706
Kcnj9	8.99066	0.0737706
Prpsap1	8.97143	0.0739769
Tsc22d3	8.98032	0.0739769
Ubac2	8.97154	0.0739769
Exoc3l	8.9749	0.0739769
Dmd	9.20967	0.0739769
Trbv5	9.50821	0.0739769
Gnpnat1	8.96619	0.0740491
Zbtb33	8.96543	0.0740491
Dux	9.03523	0.0741149
D130062J21Rik	10.4117	0.0745405
Gstp1	9.19383	0.074735
Casp7	8.93316	0.0747671
Irx6	8.93376	0.0747671
Dact1	8.932	0.0747671
Trbv4	8.92639	0.0748436
SCARNA14	8.94177	0.0748436
Mrc2	8.92128	0.0749345
Gphn	8.91644	0.0750316
Pon2	8.9106	0.0751619
Tfam	8.9085	0.0751701
Sf3b1	8.89998	0.0753881
Map4k2	8.89765	0.0754042
Ttc28	8.89123	0.0755542
Rec8	8.8873	0.0755597
Cftr	8.88575	0.0755597
Csmd1	9.00656	0.0755597
Zbtb2	8.88572	0.0755597
Pim2	8.9402	0.0756431
Csf2ra	8.87914	0.0756431
Rusc2	8.87282	0.0757156
Atg9b	8.87161	0.0757156
Hnrnpa3	8.86033	0.0760275
Rev3l	8.85827	0.0760351
Adpgk	8.8538	0.0761227
Stag2	8.84908	0.0761349
Pou2f1	8.84431	0.0761349
Angel2	8.84472	0.0761349
Cog5	8.85132	0.0761349
Hist4h4	9.54097	0.0761349
Ezr	8.83836	0.0762722
Caskin1	8.83645	0.0762752
Asxl1	8.83432	0.0762858
D630037F22Rik	8.83	0.0763088
G530011O06Rik	8.95239	0.0763088
Plvap	8.82589	0.076385
Pabpc1	8.82387	0.0763922
Klf7	8.88668	0.0766315
Txnip	8.81308	0.0766315
BC002059	8.8022	0.0768752
Mkrn3	8.80243	0.0768752
Zfp62	8.79378	0.0770975
Tcp11l2	9.03613	0.0772061
Syngr2	8.85932	0.0772061
mt-Nd2	8.78427	0.077225
Gm17552	8.7828	0.077225
Parp6	8.77815	0.0773216
Fgf2	8.7752	0.0773604
Wdr48	8.76515	0.0776403
Ttc14	8.75991	0.077727
Zfp668	8.75902	0.077727
Gm12940	8.92304	0.0778012
1110003E01Rik	8.74562	0.078004
Utp15	8.74553	0.078004
4933426M11Rik	8.73451	0.0783197
Tmem131	8.7284	0.0784679
Rftn1	8.7246	0.0785375
Mfng	8.71363	0.0786711
Adora2b	8.71799	0.0786711
Spop	8.7167	0.0786711
Itgb1bp1	8.71504	0.0786711
Rnaset2a	8.73899	0.0787454
Nckap1l	8.70607	0.0787701
1110008F13Rik	8.70545	0.0787701
Nod1	8.69983	0.0789032
Cdc42	8.69483	0.0790151
Scube1	8.69232	0.0790409
Gm13422	8.74848	0.0790591
Serpinh1	8.68642	0.0791234
Cabp7	8.6826	0.0791949
Dgcr8	8.6774	0.0793147
Abi1	8.65992	0.0798629
Grm4	8.65678	0.0798704
Rpl3-ps1	8.65621	0.0798704
Atg13	8.65028	0.0799556
Zfx	8.65159	0.0799556
Ifi203	8.64657	0.0800247
Smek2	8.63587	0.0803396
Tlr2	8.6268	0.0805981
Cnot6l	8.62182	0.0806514
Rhob	9.162	0.0806514
Lsp1	8.61168	0.0809493
Grik5	8.60476	0.0810333
Slc25a5	8.60066	0.0810333
Glipr2	8.60394	0.0810333
Unc93b1	8.60476	0.0810333
Golph3l	8.60235	0.0810333
Nipal3	8.59676	0.0811106
Sdhd	8.59305	0.0811359
Tbl1x	8.5926	0.0811359
Rmnd5a	8.5766	0.0811845
Bcan	8.58339	0.0811845
Tpr	8.57407	0.0811845
Tph2	8.57946	0.0811845
Nkd2	8.57897	0.0811845
Pxk	8.58062	0.0811845
Cldn5	8.58012	0.0811845
Naa15	8.57577	0.0811845
Nhsl2	8.58716	0.0811845
Gm17242	8.58161	0.0811845
Usp27x	8.57059	0.0812477
Gsc	8.56877	0.0812519
Ubc	8.56115	0.0812639
Tbc1d15	8.56549	0.0812639
Ube2b	8.5618	0.0812639
Arl2bp	8.55991	0.0812639
P2ry13	8.56456	0.0812639
Hecw1	8.55216	0.081359
Mtap1a	8.55253	0.081359
Zfp622	8.55242	0.081359
Pik3ca	8.54847	0.0814303
Rnf19a	8.54309	0.0814925
Gyk	8.54166	0.0814925
Zfp874a	8.54341	0.0814925
Sec14l5	8.53811	0.0815592
Rnf2	8.53501	0.0816097
Ppfibp1	8.5169	0.0817666
C1qbp	8.5124	0.0817666
Ywhah	8.51893	0.0817666
Tktl2	8.51286	0.0817666
Hp1bp3	8.51431	0.0817666
Fam69a	8.5262	0.0817666
Slco1b2	8.51217	0.0817666
Stard8	8.51686	0.0817666
Ets1	8.52884	0.0817666
Magi2	8.52269	0.0817666
Ffar2	8.52511	0.0817666
Pcna-ps2	8.51017	0.0817785
Abcc5	8.49992	0.0817807
Commd8	8.50196	0.0817807
C80913	8.50762	0.0817807
Gpc1	8.55726	0.0817807
Klhl32	8.56273	0.0817807
Magi3	8.49844	0.0817807
Amd1	8.52927	0.0817807
Il13	8.49543	0.0817809
Kcnip2	8.49033	0.0817809
Prkcq	8.49416	0.0817809
Sec24d	8.48849	0.0817809
Fbxl5	8.49286	0.0817809
Gm9786	8.48886	0.0817809
Dgcr2	8.48248	0.0819381
5730590G19Rik	8.46926	0.0823569
Cops2	8.46681	0.082386
Farp1	8.43007	0.0836712
Uckl1	8.41922	0.0840123
Eif2a	8.41384	0.084095
Plcxd2	8.48739	0.084095
Hprt	8.72006	0.084177
Smpdl3b	8.40137	0.084177
Pptc7	8.40003	0.084177
Kcnj4	8.40525	0.084177
Zfp768	8.40308	0.084177
Kcnk12	8.40658	0.084177
Tia1	8.40762	0.084177
Dnm1l	8.39332	0.0843055
Gm10516	8.39487	0.0843055
Arpc2	8.38348	0.0843751
Mpped2	8.38647	0.0843751
Clp1	8.3897	0.0843751
Disp2	8.38172	0.0843751
Pla2g4d	8.38499	0.0843751
Zfp942	8.38169	0.0843751
Col1a1	9.97255	0.0845492
Acvrl1	8.36604	0.0848395
Alkbh1	8.36026	0.0849959
Cnot8	8.35798	0.0850148
Cetn3	8.35491	0.0850148
Gpr25	8.35524	0.0850148
Lphn1	8.35214	0.0850583
Esco1	8.34996	0.0850727
Mpzl1	8.34853	0.0850727
Hist1h4c	8.97301	0.0852081
Hipk2	8.3417	0.0852089
Kif26a	8.33397	0.0854315
Pbrm1	8.33099	0.0854315
Krba1	8.33104	0.0854315
Lipe	8.32614	0.0855286
Vps29	8.32362	0.0855286
Stard9	8.32452	0.0855286
C530028O21Rik	8.3149	0.0857191
Satb2	8.31253	0.0857191
Dusp10	8.45702	0.0857191
Samd9l	8.31295	0.0857191
Scarna6	8.36491	0.0857191
Vamp4	8.30531	0.0857997
Rpl37a	8.35976	0.0857997
Smarca5	8.29482	0.0861391
Mex3b	8.34197	0.0862568
Srsf5	8.28361	0.0864466
Cbfb	8.2806	0.0865008
Egln3	8.27496	0.0866568
Gucy1b3	8.27073	0.086713
Hiatl1	8.27033	0.086713
Blm	8.26498	0.0868583
Tmem57	8.26002	0.0869889
Tubb5	8.25418	0.0871212
Srpk1	8.25344	0.0871212
Mfsd1	8.24487	0.087331
Fadd	8.24609	0.087331
Six5	8.24102	0.0874192
Sbf1	8.23918	0.0874296
Celsr3	8.30636	0.0875068
Gm6878	8.23406	0.0875068
Prdm9	8.22829	0.0876704
Obsl1	8.21648	0.0880704
Cysltr2	8.21349	0.0881262
Slc24a1	8.21126	0.0881524
Trpv2	8.19236	0.0882827
Reps1	8.19622	0.0882827
Nell2	8.19359	0.0882827
Afg3l2	8.20317	0.0882827
Il34	8.20221	0.0882827
Cct2	8.19377	0.0882827
Orc3	8.19367	0.0882827
Atf7	8.20516	0.0882827
Gm10052	8.45928	0.0882827
Gm6485	8.19978	0.0882827
Sacs	8.18807	0.0883904
Gm2a	8.18035	0.0885348
Grin2d	8.17821	0.0885348
Tmem134	8.17943	0.0885348
L1cam	8.18087	0.0885348
Zfp944	8.16666	0.0889085
Snora16a	8.16514	0.0889085
Bcl2a1b	8.16412	0.0889085
Amigo3	8.15694	0.0891321
Lrmp	8.1514	0.0892913
SNORA79	8.75324	0.0900602
Clk1	8.12897	0.0900647
Aim1	8.1194	0.0903878
Cbll1	8.11171	0.0905808
Rac2	8.11155	0.0905808
Unc5a	8.10516	0.0907777
Spg21	8.10328	0.0907916
Slc39a9	8.09843	0.0909265
Ctcf	8.08312	0.0914876
Itgb2	8.07585	0.0915356
Yipf4	8.11732	0.0915356
Asah2	8.07993	0.0915356
Vcp-rs	8.07621	0.0915356
Psme4	8.07235	0.0916166
Bcl2l2	8.06614	0.0918088
Jub	8.05599	0.0921636
Sfxn3	8.05262	0.0922119
Zfp219	8.05178	0.0922119
Ppp2r1b	8.04676	0.0922365
Tanc1	8.04665	0.0922365
Fry	8.04741	0.0922365
Tmprss11f	8.04456	0.0922601
Scarf2	8.04249	0.0922834
Abi3	8.03955	0.0923426
Nab2	8.03741	0.0923686
Ube2j1	8.03119	0.0925635
Il2rg	8.02917	0.0925849
D8Ertd738e	8.1691	0.0925962
Dsp	8.02613	0.0925962
Atoh8	8.02322	0.0926444
Rnf38	8.01975	0.0926838
Grin3b	8.01927	0.0926838
Gm15247	8.0168	0.0927243
Bach1	8.0126	0.0928363
2021-09-01	8.00774	0.0929764
Gm11946	8.00295	0.0931134
Cyp26b1	8.00043	0.0931561
Spopl	7.99377	0.0933096
Gm4675	7.99381	0.0933096
Snora30	8.04106	0.0934328
Gm1082	7.98107	0.0936543
Gm3531	7.982	0.0936543
Sirt2	7.9751	0.0937804
Luc7l3	7.97599	0.0937804
Dtymk	7.97298	0.0938071
Git2	7.96515	0.0939493
Skint4	7.96587	0.0939493
4921522H14Rik	7.96742	0.0939493
Acvr1	7.95833	0.0941288
Hmgn1	7.95794	0.0941288
Msl3l2	7.95483	0.0941974
Fst	7.9513	0.0942544
Bnip3l	8.0002	0.0942544
Setd1b	7.94601	0.0943834
Akap11	7.93622	0.0947362
Spna2	7.93351	0.0947888
Neurl1a	7.93039	0.0947963
Gyg	7.93048	0.0947963
Ccdc88c	7.92014	0.0951394
Sms	7.91941	0.0951394
Ado	7.915	0.095265
Gm10169	7.95996	0.0953844
2610109H07Rik	7.90663	0.0954973
Cln6	7.90519	0.0954973
Rps11	8.04273	0.0955072
Gm7334	7.89843	0.0956619
Cdc42se1	7.89652	0.0956813
Prpf38b	7.89322	0.0957607
Rin3	7.88239	0.0961647
2810008M24Rik	7.87315	0.096502
Mast1	7.86714	0.0967
Abat	7.86494	0.0967325
Hdac2	7.8578	0.0968742
Nt5c	7.86062	0.0968742
Tbl1xr1	7.85528	0.0968742
Usp38	7.85443	0.0968742
Btbd7	7.8553	0.0968742
Mpp1	7.84512	0.0969776
Mdga2	7.84347	0.0969776
Matr3	7.84234	0.0969776
C2cd4c	7.84682	0.0969776
Irs1	7.84235	0.0969776
Ipcef1	7.84196	0.0969776
4933423P22Rik	7.88914	0.0969776
Ankle2	7.83769	0.0971013
Gpd2	7.83074	0.0973426
Wwp2	7.822	0.0976632
Tjp1	7.81854	0.0977522
Scarna9	7.86009	0.0978206
Snhg12	7.80735	0.0981195
Crbn	7.79759	0.0984441
Ddx46	7.79716	0.0984441
Srsf10	7.7929	0.0985061
mt-Nd4	7.79392	0.0985061
Uqcrh	7.78925	0.0987073
Utp18	7.78409	0.0987709
Wnt5a	7.7822	0.0987917
Cyp4f13	7.77627	0.0988931
Creb1	7.77565	0.0988931
Dhrs3	7.77694	0.0988931
Sobp	7.77302	0.0989474
Cab39	7.76967	0.0990333
Prkab1	7.76534	0.099107
Micall2	7.76377	0.099107
Gtdc1	7.76377	0.099107
Ccni	7.76225	0.0991118
Med19	7.75829	0.0992257
Notch4	7.75444	0.0992713
Dusp11	7.75483	0.0992713
Gm20517	7.74843	0.0994775
Clcn5	7.74574	0.099535
Il9r	7.73638	0.0997662
Tmem206	7.73904	0.0997662
4933434E20Rik	7.73688	0.0997662
Nans	7.73462	0.099782
Clca1	7.72554	0.100129
Gpbp1l1	7.72229	0.100149
Gm8730	7.72342	0.100149
Zrsr1	7.71169	0.100527
Dlg2	7.71115	0.100527
4930443B20Rik	7.70762	0.100624
Ostc	7.70104	0.100797
Gm4596	7.701	0.100797
Ccdc162	7.69887	0.100831
U4	9.10105	0.100879
Tlcd1	7.69209	0.100947
Nrp1	7.68978	0.100947
4933424B01Rik	7.69225	0.100947
Shb	7.68796	0.100947
Dedd2	7.68855	0.100947
SCARNA15	8.2178	0.100986
Tmem184c	7.67907	0.101227
Fads1	7.66466	0.101825
Zswim6	7.6628	0.101847
Uba7	7.65928	0.101946
Slfn1	7.65562	0.10205
Hddc2	7.65168	0.10216
Sema3b	7.67395	0.10216
Higd2a	7.64517	0.102227
Il17rd	7.6449	0.102227
Srsf11	7.6458	0.102227
SNORA3	7.68929	0.102248
Acbd5	7.64108	0.102276
Hltf	7.63543	0.102332
Aldh3a1	7.63653	0.102332
Doc2b	7.63506	0.102332
Trpm7	7.63438	0.102332
Heatr3	7.63132	0.10241
Armcx4	7.62981	0.102416
Cenpq	7.62607	0.102526
Cry1	7.62069	0.102713
Bmi1	7.61912	0.102722
Cd3g	7.60785	0.102993
Plac8	7.60826	0.102993
H2afj	7.6081	0.102993
Capza1	7.61057	0.102993
Gm9625	7.60638	0.102998
Slc2a3	7.60204	0.103129
Il10rb	7.59948	0.103129
Fuca1	7.59954	0.103129
Gm10277	7.59419	0.103313
Gm17554	7.59045	0.103425
Sstr1	7.58026	0.103841
2810407C02Rik	7.57824	0.103872
Itgb4	7.57603	0.103917
Fat1	7.62514	0.103917
Gm17322	7.57341	0.103917
Adra2a	7.5675	0.104036
Glra3	7.56665	0.104036
Gm17360	7.56767	0.104036
Yme1l1	7.55288	0.104432
Fbxo3	7.55289	0.104432
Gpbp1	7.555	0.104432
Gm14681	7.5548	0.104432
Efr3b	7.54865	0.104486
Derl1	7.54675	0.104486
Slco3a1	7.54637	0.104486
Flrt2	7.54768	0.104486
Slc35d1	7.54086	0.104684
SNORA66	7.53785	0.104764
H2-Aa	7.53283	0.104875
Mn1	7.74671	0.104875
Fkbp3	7.52803	0.10504
Armc3	7.52514	0.105089
Atf7ip	7.52432	0.105089
Fgfr1op2	7.51902	0.105216
Zcchc14	7.51938	0.105216
Pld3	7.5136	0.105219
Thada	7.51522	0.105219
Zbtb1	7.5144	0.105219
Gnat1	7.51661	0.105219
Bpnt1	7.51142	0.10526
Ube2i	7.50446	0.105339
Maf1	7.50539	0.105339
Cdh15	7.50481	0.105339
Dmrta1	7.50455	0.105339
Bcat1	7.49921	0.105502
Vps26b	7.49841	0.105502
Ptn	7.49063	0.105789
Adamtsl5	7.4898	0.105789
Efhb	7.4846	0.105976
Plagl2	7.47926	0.106106
Txnl4a	7.48037	0.106106
Zfp26	7.4735	0.106321
Tlr4	7.46847	0.106501
D10Bwg1379e	7.46455	0.106628
Rhbdf1	7.46307	0.106636
Eng	7.4589	0.106774
Ctdnep1	7.45596	0.106854
Zfp277	7.4535	0.106909
Tmem222	7.44597	0.107213
Hmox1	7.43572	0.107651
Rb1cc1	7.42581	0.10801
Pan3	7.42674	0.10801
Gsta4	7.42072	0.108197
Hist1h2ag	7.60842	0.108247
Gm17724	7.41574	0.108314
Trf	7.41161	0.108397
2510039O18Rik	7.4095	0.108397
Tatdn2	7.44793	0.108397
Mapk15	7.40849	0.108397
Zfp748	7.40903	0.108397
Akna	7.40449	0.108483
Pcm1	7.39894	0.108567
Card11	7.39761	0.108567
Gm8369	7.40116	0.108567
Wibg	7.39839	0.108567
Gnpda2	7.3924	0.108761
Col18a1	7.38552	0.108975
Serpinb12	7.38664	0.108975
Jak1	7.37621	0.109282
Stim1	7.37548	0.109282
Tob1	7.37716	0.109282
Zfp275	7.37179	0.109402
Col4a3bp	7.36815	0.109455
Gnl3	7.3688	0.109455
Kdm5b	7.36584	0.109506
Hist1h4j	7.40534	0.109554
Gli3	7.36175	0.109562
Bhmt-ps1	7.36085	0.109562
Gm13079	7.36264	0.10985
Tmem30a	7.3506	0.109948
Trpm6	7.34871	0.109962
Smc3	7.34776	0.109962
Chd5	7.34635	0.109969
Dock11	7.3416	0.110143
Speg	7.37642	0.110232
Lad1	7.3325	0.110409
Dmbt1	7.33371	0.110409
Elmo2	7.32813	0.110554
Mybl2	7.32708	0.110554
Nck1	7.32376	0.110593
Lphn3	7.32501	0.110593
D4Wsu53e	7.32125	0.110655
Wars	7.3194	0.110678
Kcnj8	7.31571	0.110678
Ireb2	7.31759	0.110678
Pnrc1	7.31592	0.110678
Ppp2r5c	7.30476	0.11117
Peli3	7.30141	0.111225
Ppp2r5a	7.3002	0.111225
Ifit3	7.29862	0.111225
Gm16011	7.29863	0.111225
Cd274	7.29624	0.111243
Adh5	7.29574	0.111243
Mtus1	7.41074	0.111439
Lats2	7.28839	0.111453
Rpl37	7.28783	0.111453
Slc25a44	7.28535	0.111516
Ppm1a	7.27997	0.111521
Dkc1	7.28141	0.111521
Myo15b	7.28228	0.111521
SNORA38	7.27895	0.111521
SNORA4	8.64317	0.111521
Rab26	7.26421	0.112213
Myom2	7.30048	0.112222
Zfp266	7.26267	0.112222
Kremen2	7.26023	0.112224
Snapc2	7.25389	0.112293
Rnf130	7.25595	0.112293
Msl3	7.25434	0.112293
1200016B10Rik	7.25539	0.112293
Fam168a	7.25164	0.112344
Tmem66	7.24758	0.11249
Rpl19	7.24223	0.11262
Lactb	7.24132	0.11262
Lrp1	7.58202	0.11262
Fyco1	7.23943	0.112653
Alkbh6	7.23614	0.112759
Cyp11a1	7.23418	0.112796
Tmem68	7.22852	0.113025
6330403A02Rik	7.2257	0.113107
Rce1	7.22144	0.1132
Slc25a24	7.2226	0.1132
3110047P20Rik	7.21713	0.11336
Tbc1d5	7.21296	0.113498
Eif1ad	7.212	0.113498
Dok6	7.20762	0.113662
Vangl2	7.20555	0.113693
Ssr3	7.20141	0.113693
Slc10a3	7.20086	0.113693
Fam40b	7.20167	0.113693
Hip1	7.20148	0.113693
Oxct2b	7.1991	0.113721
Pax2	7.18814	0.113755
Ankrd33b	7.22058	0.113755
Sncaip	7.18615	0.113755
Sfrs18	7.19464	0.113755
Bai2	7.18785	0.113755
Acot11	7.18891	0.113755
Lzts2	7.18798	0.113755
Prrt3	7.1924	0.113755
9930005F22Rik	7.19075	0.113755
Gm12295	7.18701	0.113755
Nek8	7.18112	0.113955
Rbmx	7.17981	0.113959
Tubb6	7.17306	0.114173
Cdkn1b	7.17208	0.114173
Col3a1	7.17387	0.114173
Myh9	7.16592	0.114433
Itm2b	7.1628	0.114469
Fmn2	7.16307	0.114469
Wdr77	7.16022	0.114476
Slc25a36	7.16114	0.114476
AI838599	7.15484	0.114696
5830418K08Rik	7.14963	0.114908
Gm98	7.14744	0.114928
Rinl	7.14638	0.114928
Zfp608	7.1456	0.114928
Tap1	7.14401	0.114948
Ighg2c	7.18424	0.114986
Grpel2	7.13879	0.115097
Cdk19	7.1363	0.115165
Srsf1	7.12993	0.115375
Negr1	7.1307	0.115375
Pkd1l3	7.12644	0.115496
Capn7	7.12141	0.115636
Lat	7.12199	0.115636
Slc26a2	7.11921	0.115689
E2f2	7.11196	0.116012
Plcxd1	7.10874	0.11612
Trim60	7.09611	0.116735
Pcmtd1	7.09055	0.11697
Snx6	7.08744	0.117013
A430104N18Rik	7.08736	0.117013
Atg5	7.08289	0.117189
Tmem184b	7.08128	0.117212
Gm17173	7.07838	0.117304
Sox10	7.0755	0.117331
Gm6421	7.07565	0.117331
Apc2	7.06974	0.117354
Gng4	7.06696	0.117354
Srsf7	7.06757	0.117354
Car5a	7.07319	0.117354
Mtf2	7.07066	0.117354
2810422J05Rik	7.06671	0.117354
Ccdc85c	7.06671	0.117354
Recql4	7.06355	0.117461
Amn	7.05862	0.117665
Rsl1d1	7.0536	0.117873
Sec31b	7.0499	0.11801
Tagap	7.04742	0.118081
SNORA48	7.87861	0.118171
Sntg1	7.0449	0.118194
Gdf10	7.03841	0.11838
Tcof1	7.02984	0.11872
Lamb2	7.03059	0.11872
Spnb2	7.02671	0.118827
Casp2	7.02354	0.118884
Mgat2	7.02331	0.118884
Gm12844	7.01972	0.119017
Trim11	7.01347	0.119232
Zfp366	7.01452	0.119232
Agps	7.00551	0.119607
Rab4a	7.00293	0.119685
Ralgapa1	7.00052	0.119688
Atp6v0b	7.00105	0.119688
Ralb	6.99701	0.119818
Mxi1	7.03502	0.12007
Ptprc	6.98899	0.12007
Psmb10	6.99039	0.12007
Mrpl54	6.98629	0.12007
Pitpnc1	6.98872	0.12007
Gm17456	6.98549	0.12007
Insig1	6.98302	0.120089
Trbj2-4	6.98276	0.120089
Nav1	7.01518	0.12021
Amotl1	7.05497	0.12021
Npdc1	6.97459	0.12021
Cdk2	6.97455	0.12021
Tmem50a	6.97789	0.12021
Paqr3	6.97632	0.12021
Taldo1	6.97001	0.120302
Fam3c	6.96961	0.120302
Atp6v0e	6.96339	0.120585
Gcnt7	6.95761	0.120843
Csnk1g2	6.95446	0.120862
Fbxo11	6.94688	0.120862
Vars	6.94455	0.120862
Sema4d	6.95138	0.120862
Syk	6.98554	0.120862
Coq10b	7.48641	0.120862
Ncbp1	6.95011	0.120862
Lhpp	6.9528	0.120862
En2	6.98422	0.120862
Gm7367	6.95085	0.120862
Rprm	6.94922	0.120862
Gmcl1	6.93989	0.121059
Eif1b	6.93373	0.121341
2400003C14Rik	6.92814	0.121592
Cdh23	6.92239	0.121669
Idh3a	6.92218	0.121669
Cdca4	6.92313	0.121669
Gm16630	6.92382	0.121669
Col25a1	6.98973	0.121875
Insrr	6.90751	0.122035
Cep290	6.90489	0.122035
Ifngr2	6.92006	0.122035
Lmbr1l	6.89878	0.122035
Nars	6.90029	0.122035
Fam111a	6.90519	0.122035
Nmd3	6.90932	0.122035
Dhx32	6.91329	0.122035
Slc7a2	6.90152	0.122035
Tbce	6.90617	0.122035
Selk	6.89856	0.122035
Dhcr7	6.911	0.122035
4631405J19Rik	6.90155	0.122035
AI593442	6.90894	0.122035
Ccdc88a	6.89539	0.122151
Tmem200a	6.89082	0.122345
Ube2z	6.8883	0.122351
Sc5d	6.88848	0.122351
Kif23	6.88727	0.122351
Acsm1	6.88618	0.122351
Msh5	6.88046	0.122352
Elk3	6.88158	0.122352
Cap1	6.88336	0.122352
Fkbp9	6.87994	0.122352
Vav1	6.8821	0.122352
Tns1	6.87936	0.122352
Foxn1	6.86945	0.122474
Rab37	6.86821	0.122474
2510006D16Rik	6.8725	0.122474
Dnaja2	6.86878	0.122474
A930001N09Rik	6.86885	0.122474
Krt28	6.8688	0.122474
Sipa1	6.8736	0.122474
Abce1	6.87507	0.122474
Sar1a	6.85878	0.122545
Tor1b	6.85956	0.122545
Idh3b	6.86035	0.122545
Snx27	6.86286	0.122545
Arhgdib	6.8591	0.122545
D230025D16Rik	6.86268	0.122545
Ctdspl	6.85798	0.122545
Gm17569	6.86065	0.122545
Slc6a3	6.85365	0.122664
Tbck	6.85405	0.122664
Urb2	6.85106	0.122749
D15Ertd621e	6.84713	0.12291
Slc12a6	6.8433	0.123001
Ifit1	6.84429	0.123001
Cdc37	6.84003	0.123011
Vangl1	6.83979	0.123011
Mdfic	6.84115	0.123011
Wfs1	6.8341	0.123274
Snx31	6.83098	0.123389
Rfc3	6.82492	0.123603
D11Wsu99e	6.82393	0.123603
5430405H02Rik	6.82428	0.123603
Ciita	6.81926	0.123808
Use1	6.80739	0.123855
Hdac5	6.80863	0.123855
Vezf1	6.81376	0.123855
Acsl1	6.81708	0.123855
Stk25	6.80844	0.123855
Fam48a	6.80903	0.123855
Usp24	6.81482	0.123855
Bsn	7.03296	0.123855
Nrm	6.81264	0.123855
Gm16977	6.81145	0.123855
Galnt10	6.79869	0.124231
Dek	6.79931	0.124231
Rnf7	6.79646	0.124296
Trbj2-5	6.79449	0.124347
Trim42	6.79042	0.124497
Cobll1	6.78781	0.124497
Msx1	6.78941	0.124497
Pou3f2	6.78751	0.124497
Gm16094	6.78579	0.124533
Col27a1	6.82059	0.124537
Mcm4	6.7827	0.124585
Sh3rf1	6.77793	0.124799
Sh2b2	6.77081	0.125023
Bai1	6.77134	0.125023
Shprh	6.77225	0.125023
Eef1b2	6.76956	0.125032
Actn1	6.75185	0.125156
Adam11	6.76384	0.125156
Prpf4b	6.7486	0.125156
Rad17	6.74787	0.125156
Chd1	6.75748	0.125156
Hsd17b10	6.79712	0.125156
Tmem192	6.74878	0.125156
Ppp4c	6.75367	0.125156
Praf2	6.75847	0.125156
Ptplad1	6.75013	0.125156
Adamts2	6.76661	0.125156
5031410I06Rik	6.84921	0.125156
Magel2	6.75934	0.125156
Hist1h3g	6.79598	0.125156
Ppcdc	6.76072	0.125156
Dpp3	6.76507	0.125156
Sod3	6.75401	0.125156
2810404F17Rik	6.75135	0.125156
Umps	6.74331	0.12535
Arhgef17	6.77359	0.12535
Gatad2b	6.74122	0.12535
Wdr35	6.73868	0.12535
C230081A13Rik	6.7385	0.12535
Hiat1	6.74036	0.12535
Fstl3	6.73273	0.125601
Rsph6a	6.72854	0.125784
Ier3ip1	6.72739	0.125788
Melk	6.72425	0.125846
Rif1	6.7247	0.125846
Cirh1a	6.72166	0.125916
A530032D15Rik	6.91182	0.125916
Arhgap11a	6.7132	0.126309
Memo1	6.71118	0.126365
Tsc22d4	6.70932	0.126378
Srcin1	6.70881	0.126378
Mst1	6.70715	0.126413
Tsn	6.70304	0.126575
Hivep3	6.70228	0.126575
Pot1a	6.70045	0.126597
Itpripl2	6.69977	0.126597
Topbp1	6.69293	0.12694
Mtap9	6.68981	0.127058
[truncated: 34,223 more rows]
