# Supplementary material for: Foxp3 depends on Ikaros for control of regulatory T cell gene expression and function
Source: eLife. 2024 Apr 24;12:RP91392. doi: 10.7554/eLife.91392 (PMC11042806; doi:10.7554/eLife.91392)
Supplement: Supplementary file 2. [file elife-91392-supp2.xlsx]

## Sheet: UP in ex vivo Ikzf1 cko
	Differentially expressed genes with known roles in Treg function
Genes with known negative roles in Treg function that are upregulated in ex vivo Ikzf1 cko Treg:
ex vivo only	Ctnna1		WNT, opposes Treg function				https://doi.org/10.1038/s41590-018-0236-6, https://doi.org/10.1016/j.immuni.2013.07.019
	Tnfsf9	41BB	opposes Treg suppression				https://doi.org/10.1016/j.cytogfr.2008.04.003
	Bhlhe40		promotes IFNg, GMCSF expr				https://doi.org/10.1038/ncomms4551
	Ifng		subverts Treg stability & fxn				https://www.jimmunol.org/content/204/1_Supplement/244.8.abstract, https://doi.org/10.1016/j.immuni.2012.05.031, https://doi.org/10.1172/JCI81151, https://doi.org/10.1016/j.cell.2017.05.005
	Tnfsf4	OX40L	OX40/OX40L opposes Treg suppression				doi: 10.1172/jci.insight.122167, https://doi.org/10.1016/j.cytogfr.2008.04.003
	Tnfrsf4	Ox40	OX40/OX40L opposes Treg suppression				doi: 10.1172/jci.insight.122167, https://doi.org/10.1016/j.cytogfr.2008.04.003
	Lag3		limits Treg proliferation & function, inhibits Eos expr				DOI: 10.1126/sciimmunol.aah4569
	TNF		opposes Treg suppression				https://doi.org/10.1182/blood-2005-11-4567, https://doi.org/10.1016/j.cyto.2016.08.003
	Klrg1		marks term. Diff. Treg with reduced prolif. & function				https://doi.org/10.1080/08916934.2017.1364368
	Tlr2		can push Treg to Th17 with reduced suppression				DOI: https://doi.org/10.4049/jimmunol.1003715
both	Wisp1		WNT, opposes Treg function				https://doi.org/10.1038/s41590-018-0236-6
	Ctnnd1		WNT, opposes Treg function				https://doi.org/10.1038/s41590-018-0236-6
	Nfil3		represses Foxp3 expr & Treg fxn				https://doi.org/10.1038/s12276-019-0280-9
Genes with known positive roles in Treg function that are upregulated in ex vivo Ikzf1 cko Treg:
ex vivo only	IRF4		core Treg TF, required for Treg expr of BLIMP1				https://doi.org/10.1038/ni.2006, https://doi.org/10.1038/ni.2420
	RAB4A		controls Treg/Th17 balance in adipose				https://doi.org/10.1016/j.celrep.2018.11.083
	IL10		Treg suppressive factor
	Acvr1		cooperates with TGFB for Foxp3 and Treg function				https://doi.org/10.1080/2162402X.2021.1883288
	ORA1		required for tissue resident Treg and Tfr				https://doi.org/10.1038/s41467-019-08959-8
	Ahr		IDO>kyneurenin>Ahr promotes Treg expansion				https://doi.org/10.1038/s41467-020-17750-z
	Ptgir	prost. I2 rptr	promotes Treg stability & function				https://doi.org/10.1172/JCI140690
	REL, Relb		required for Treg development and function
	CD274	PDL1	contributes to Treg development and function				https://dx.doi.org/10.2147%2FOTT.S221340
	S1PR2		promotes Treg homing				https://doi.org/10.1016/j.celrep.2019.12.076
	IL18R1		required for control of colitis and Th2 inflam				J Leukoc Biol. 2020;108:559–571.
	Nr4a2		required for Treg function				https://doi.org/10.1038/ncomms1272
	Ikzf4	Eos	required for Treg function				https://doi.org/10.1016/j.jaut.2019.06.011, https://doi.org/10.1038/ni.2420
	CCR6		promotes Treg homing				DOI: https://doi.org/10.4049/jimmunol.1001156, https://doi.org/10.1182/blood-2004-07-2505, DOI: https://doi.org/10.4049/jimmunol.181.12.8391
	FURIN		required for TGFB				https://doi.org/10.1038/nature07210
	Tnfsf9	41BB	promotes Treg homeostasis				https://doi.org/10.1016/j.cytogfr.2008.04.003
	Axl		promotes Foxp3, CTLA4, suppression in vitro				https://doi.org/10.1155/2017/6848430
	CD80		supports homeostasis				https://doi.org/10.3389/fimmu.2020.577655
both	Prdm1	BLIMP1	required for tissue homeostatis and IL-10 prod				https://doi.org/10.1016/j.celrep.2018.09.016
	Il1rl1	ST2, IL33R	required for adipose Treg				https://doi.org/10.1038/cmi.2015.49
	Socs2		promotes stable Foxp3 expr				DOI: https://doi.org/10.4049/jimmunol.1201396
	Ebi3		component of IL-35
	Bhlhe40		promotes IL10 & IL2ra expr & homeostasis				https://doi.org/10.1038/ncomms4551, DOI: https://doi.org/10.4049/jimmunol.1001381

## Sheet: UP in STIM Ikzf1 cko
Genes with known negative roles in Treg function that are upregulated in STIMULATED Ikzf1 cko Treg:
only STIM	IL3		induces NFIL3, which represses Foxp3 expr & Treg fxn				https://doi.org/10.1038/s12276-019-0280-9
	Il12rb2	IL-12R	IL-12 signaling converts Th1-Treg to Th1				https://doi.org/10.1038/s41423-018-0044-9, https://doi.org/10.1007/s00018-017-2569-y, https://doi.org/10.1016/j.immuni.2012.05.031
	Ppm1j	phosphatase	marker of unstable Treg				https://doi.org/10.1073/pnas.1524660113
	Irf1		represses Foxp3 expression				https://doi.org/10.4049/jimmunol.181.3.1673
	Notch2		opposes Treg fxn				https://doi.org/10.1111/imm.12663, https://doi.org/10.1038/ni.3288
	Maml3		Notch				https://doi.org/10.1111/imm.12663, https://doi.org/10.1038/ni.3288
	Socs3		Socs3 overexpr reduces FoxP3, CTLA-4, prolif., suppr.				https://doi.org/10.1002/eji.200737193
both	Wisp1		WNT				https://doi.org/10.1038/s41590-018-0236-6
	Ctnnd1		WNT				https://doi.org/10.1038/s41590-018-0236-6
	Nfil3		represses Foxp3 expr & Treg fxn				https://doi.org/10.1038/s12276-019-0280-9
	Tnfsf9	41BB	opposes Treg suppression				https://doi.org/10.1016/j.cytogfr.2008.04.003
	Tnf		opposes Treg suppression				https://doi.org/10.1182/blood-2005-11-4567, https://doi.org/10.1016/j.cyto.2016.08.003
Genes with known positive roles in Treg function that are upregulated in STIMULATED Ikzf1 cko Treg:
only STIM	Foxp3		central Treg lineage TF				review
	Il2ra		central cevelopmental & homeostatic receptor for Treg				review
	Il2		central cevelopmental & homeostatic cytokine for Treg				review
	Irf8		required for Treg control Th1 resp				https://doi.org/10.1038/s41423-018-0044-9
	Gpr83		Treg marker, can promote Foxp3 expr				https://doi.org/10.1038/gene.2010.5
	Socs1		required to repress Ifng & protect Foxp3/Treg				https://doi.org/10.1084/jem.20110428
	Ezh2		required for Treg & Tfr identity/fxn post-activation				https://doi.org/10.1084/jem.20181134, https://doi.org/10.1016/j.immuni.2015.01.007
	Stat2		couples IFN signaling to IL-10 prod in Treg				https://doi.org/10.1172/JCI65180
	Icos		alternative homeostatic signal to IL-2				https://doi.org/10.1084/jem.20131142
	Gata1		locks in' Treg lineage				https://doi.org/10.1038/ni.2420
	Stat1		required for Treg to block allograft rejection				https://doi.org/10.1111/j.1600-6143.2009.02858.x
	Gata3		required for suppression of Th2 resp, tissue homeostasis				https://doi.org/10.1172/jci57456
	Entpd1	CD39	with CD73, mechanism of Treg suppression				review
	Maf	c-maf	promotes Treg specialization				https://doi.org/10.4049/jimmunol.1701134
	Il10ra		required for Treg control of Th17 resp				https://doi.org/10.1016/j.immuni.2011.03.018
both	Prdm1	BLIMP1	required for tissue homeostatis and IL-10 prod				https://doi.org/10.1016/j.celrep.2018.09.016
	Socs2		promotes stable Foxp3 expr				DOI: https://doi.org/10.4049/jimmunol.1201396
	Axl		promotes Foxp3, CTLA4, suppression in vitro				https://doi.org/10.1155/2017/6848430
	Ebi3		component of IL-35				review
	Il1rl1	ST2, IL33R	required for adipose Treg				https://doi.org/10.1038/cmi.2015.49

## Sheet: DOWN in ex vivo Ikzf1 cko
Genes with known positive roles in Treg function that are downregulated in ex vivo Ikzf1 cko Treg:
	Tsc22d3	GILZ	cooperates with TGFB for induced Treg				https://doi.org/10.1016/j.celrep.2014.03.004
	Prf1	Perforin	cooperates with GZM in Treg suppression				https://doi.org/10.1016/j.jneuroim.2010.07.007, https://doi.org/10.1016/j.immuni.2007.08.014, https://doi.org/10.1016/j.immuni.2009.11.015
	Nr4a1	Nur77	controls some Treg signature genes				https://doi.org/10.1073/pnas.1200090109
	Znrf3		negative regulator of WNT
	Vipr1		vasoactive peptides induce Foxp3				https://doi.org/10.1016/j.molmed.2007.04.003
	Gapdh		negative regulator of Ifng translation				https://doi.org/10.1016/j.cell.2013.05.016
	Pdk1		required for Treg maintenance				https://doi.org/10.4049/jimmunol.2000051
	Fntb		promotes Treg maintenance				https://doi.org/10.1016/j.cmet.2020.10.022
	Acvr1b		activin A receptor, cooperates with TGFB for Foxp3				https://doi.org/10.1080/2162402X.2021.1883288
	Tet1		promotes Foxp3/Treg stability				https://doi.org/10.1016/j.immuni.2015.07.017
Genes with known negative roles in Treg function that are downregulated in ex vivo Ikzf1 cko Treg:
	Ifngr1		subverts Treg stability & function				https://doi.org/10.1016/j.cell.2017.05.005
	none of these are DEG in stimulated Treg

## Sheet: DOWN in STIM Ikzf1 cko
Genes with known positive roles in Treg function that are downregulated in STIMULATED Ikzf1 cko Treg:
	Bcl6		required for Treg/Tfr control Th2/Tfh resp.				https://doi.org/10.1111/imm.12393, https://doi.org/10.1016/j.jaci.2020.03.002
	Tcf7	TCF1	control Treg/Tfr development/survival				https://doi.org/10.1016/j.celrep.2019.05.061
	S1pr1		required for Treg accumulation at tumor/tissue sites				https://doi.org/10.1016/j.celrep.2014.02.016
	Cd27		promotes expansion/accumulation of Treg				DOI: 10.1158/0008-5472.CAN-11-2791
	Ccr7		required for Treg to supress in secondary lymph tissue				https://doi.org/10.1084/jem.20131142, https://doi.org/10.1002/eji.200737201
	Smad3		promotes Foxp3 induction downstream of TGFB				https://doi.org/10.1002/eji.200939201
	Cd5		promotes Foxp3 induction by autoreactive Tconv				https://doi.org/10.1016/j.immuni.2015.02.010
	Traf3ip3		required for Treg metabolic fitness and function				https://doi.org/10.1084/jem.20180397
	Cd28		required for Treg-intrinsic homeostasis and function				https://doi.org/10.1172/JCI65013
	Igf2r		signaling enhances TGFB release by Treg				https://doi.org/10.1016/j.jaci.2014.02.019
	Tlr7		Tlr7 ligands enhance Treg suppression in vitro				https://doi.org/10.1189/jlb.0908559
	Satb1		required for Treg function				https://doi.org/10.4049/jimmunol.1501429
	Foxp1		critical regulator of Foxp3 and Treg function				https://doi.org/10.1371/journal.pbio.3000270, https://doi.org/10.1038/s41590-018-0291-z, https://doi.org/10.1038/s41467-018-07018-y
	Cxcr5		contributes to Tfr GC migration				https://doi.org/10.1016/j.celrep.2019.12.076
	Il27ra		required for Treg control of inflammation				https://doi.org/10.1073/pnas.1703100114
	Id3		Foxp3 expression, Treg stability, Tfr are Id3 low				129, 140, 141 in Wang 2020 review
Genes with known negative roles in Treg function that are downregulated in STIMULATED Ikzf1 cko Treg:
	Gpr174		negatively regulates Ctla4, Il10, Treg function				https://doi.org/10.1038/s41419-019-1462-z
	Bcl2l11*	Bim	IL-2 is required to downreg. Bim, reduced in IL-2 stim. Treg				DOI: https://doi.org/10.4049/jimmunol.1001505
	Abcg1	cholesterol	opposes Foxp3 induction in atherosclerotic lesions				https://doi.org/10.1172/JCI83136
	Gfi1		negative regulator of IL-2 in Tconv, opposes Treg				https://www.tandfonline.com/action/showCitFormats?doi=10.4161/cc.26824
	Cd5		restrains Treg immunosuppressive function				https://doi.org/10.1016/j.imlet.2008.05.008
	Ptpn6	SHP-1	restrains Treg immunosuppressive function				DOI: https://doi.org/10.4049/jimmunol.1000622
	Bach2*		attenuates IL2RA signaling, IRF4, IL-10 in Treg/Tfr - reduced in aTreg				https://doi.org/10.1016/j.celrep.2021.109096, https://doi.org/10.1038/s41467-019-14112-2
	*normally show reduced expression in aTreg
	none of these are DEG in ex vivo Treg
