# Supplementary material for: Foxp3 depends on Ikaros for control of regulatory T cell gene expression and function
Source: eLife. 2024 Apr 24;12:RP91392. doi: 10.7554/eLife.91392 (PMC11042806; doi:10.7554/eLife.91392)
Supplement: Supplementary file 7. — Peak calls of Ikaros ChIP peaks, whether the peak was found in Tconv vs. Tregs specifically or common to both. Nearest gene, distance to nearest gene. In_ocr indicates whether the Ikzf1 peak overlaps with an open chromatin region (OCR). [file elife-91392-supp7.xls]

## Sheet: IKChip_peaks_all_withOCRinfo
ChIP-seq analysis of Ikaros binding
chr	start	end	peak_type	id	nearest_gene	distance_to_nearest_tss	in_OCR
chr2	60047961	60048512	NaiveT_specific	NaiveT_specific_2563	March7	107	TRUE
chr7	134361708	134362046	NaiveT_specific	NaiveT_specific_4169	Sept1	-63	TRUE
chr7	134363798	134364414	common	common_1289	Sept1	2094	TRUE
chrX	34522843	34523023	NaiveT_specific	NaiveT_specific_4623	Sept6	-6553	TRUE
chrX	34523605	34524031	NaiveT_specific	NaiveT_specific_4624	Sept6	-5668	TRUE
chrX	34520748	34521749	common	common_2904	Sept6	-8237	TRUE
chr9	25059383	25059942	NaiveT_specific	NaiveT_specific_4391	Sept7	-506	TRUE
chr11	117187095	117187329	NaiveT_specific	NaiveT_specific_1039	Sept9	-535	TRUE
chr11	117188466	117188836	NaiveT_specific	NaiveT_specific_1040	Sept9	904	TRUE
chr11	117104261	117104516	treg_specific	Treg_specific_951	Sept9	10790	TRUE
chr11	117172621	117173132	treg_specific	Treg_specific_952	Sept9	3409	TRUE
chr5	93581133	93581450	treg_specific	Treg_specific_3147	Sept11	13672	TRUE
chr3	144233423	144233699	common	common_612	Sept15	-96	TRUE
chr7	52847376	52847715	treg_specific	Treg_specific_3567	0610005C13Rik	16849	TRUE
chr13	63987351	63987563	treg_specific	Treg_specific_1244	0610007P08Rik	13694	TRUE
chr11	51502409	51502599	NaiveT_specific	NaiveT_specific_757	0610009B22Rik	128	TRUE
chr11	120209992	120210349	NaiveT_specific	NaiveT_specific_1060	0610009L18Rik	179	TRUE
chr11	120215261	120215465	common	common_2052	0610009L18Rik	5371	TRUE
chr2	163470534	163470803	NaiveT_specific	NaiveT_specific_2722	0610039K10Rik	83	TRUE
chr18	10966061	10966241	treg_specific	Treg_specific_2018	1010001N08Rik	-85336	FALSE
chr6	38483502	38483686	treg_specific	Treg_specific_3294	1110001J03Rik	92	TRUE
chr12	55673961	55674141	treg_specific	Treg_specific_1017	1110002B05Rik	-83508	FALSE
chr5	65842614	65842823	NaiveT_specific	NaiveT_specific_3373	1110003E01Rik	-9534	FALSE
chr5	65884278	65884639	NaiveT_specific	NaiveT_specific_3374	1110003E01Rik	-93	TRUE
chr5	65906513	65906693	NaiveT_specific	NaiveT_specific_3375	1110003E01Rik	-21764	TRUE
chr5	65883488	65884096	common	common_821	1110003E01Rik	-318	TRUE
chrX	67638512	67639338	common	common_2915	1110012L19Rik	-127	TRUE
chr12	86310108	86310596	treg_specific	Treg_specific_1093	1110018G07Rik	-1422	TRUE
chr6	13856147	13856327	NaiveT_specific	NaiveT_specific_3573	1110019D14Rik	34668	FALSE
chr6	13821270	13821560	treg_specific	Treg_specific_3265	1110019D14Rik	-111	TRUE
chr17	29906331	29906754	NaiveT_specific	NaiveT_specific_2012	1110021J02Rik	52586	TRUE
chr2	132514564	132515382	NaiveT_specific	NaiveT_specific_2682	1110034G24Rik	-920	TRUE
chr2	132517483	132518620	NaiveT_specific	NaiveT_specific_2683	1110034G24Rik	2033	TRUE
chr4	11420414	11420594	treg_specific	Treg_specific_2843	1110037F02Rik	7314	TRUE
chr10	74980418	74980622	NaiveT_specific	NaiveT_specific_470	1110038D17Rik	-81	TRUE
chr2	91282854	91283034	treg_specific	Treg_specific_2400	1110051M20Rik	-1835	FALSE
chr19	21705266	21705453	treg_specific	Treg_specific_2167	1110059E24Rik	-21921	TRUE
chr14	79713803	79713990	NaiveT_specific	NaiveT_specific_1519	1190002H23Rik	12445	FALSE
chr14	79715497	79715946	NaiveT_specific	NaiveT_specific_1520	1190002H23Rik	14270	TRUE
chr14	79716061	79716251	NaiveT_specific	NaiveT_specific_1521	1190002H23Rik	14704	TRUE
chr14	79714152	79714413	common	common_2352	1190002H23Rik	12831	TRUE
chr10	82086009	82086198	NaiveT_specific	NaiveT_specific_497	1190007I07Rik	163	TRUE
chr14	79308213	79308430	NaiveT_specific	NaiveT_specific_1517	1300010F03Rik	59231	TRUE
chr14	79313858	79314336	common	common_2351	1300010F03Rik	65006	TRUE
chr2	172908486	172908695	NaiveT_specific	NaiveT_specific_2757	1300015D01Rik	-27728	FALSE
chr2	172909272	172909466	treg_specific	Treg_specific_2551	1300015D01Rik	-26950	TRUE
chr2	172908931	172909262	common	common_457	1300015D01Rik	-27222	TRUE
chr2	172911161	172911506	common	common_458	1300015D01Rik	-24985	TRUE
chr2	70336238	70336620	treg_specific	Treg_specific_2375	1500002O10Rik	6904	TRUE
chr7	25198299	25198784	NaiveT_specific	NaiveT_specific_3924	1500002O20Rik	-1210	TRUE
chr7	25198981	25199321	NaiveT_specific	NaiveT_specific_3925	1500002O20Rik	-601	TRUE
chr2	119384518	119384823	NaiveT_specific	NaiveT_specific_2651	1500003O03Rik	-577	TRUE
chr11	68829344	68829876	NaiveT_specific	NaiveT_specific_836	1500010J02Rik	-26	TRUE
chr2	166888345	166888584	NaiveT_specific	NaiveT_specific_2742	1500012F01Rik	31	TRUE
chr15	82176488	82176703	NaiveT_specific	NaiveT_specific_1759	1500032L24Rik	152	TRUE
chr10	79635694	79635905	NaiveT_specific	NaiveT_specific_488	1600002K03Rik	111	TRUE
chr6	86476689	86477281	NaiveT_specific	NaiveT_specific_3701	1600020E01Rik	-410	TRUE
chr6	86497821	86498078	treg_specific	Treg_specific_3374	1600020E01Rik	20555	TRUE
chr6	86476163	86476599	common	common_1028	1600020E01Rik	116	TRUE
chr16	28960398	28960578	treg_specific	Treg_specific_1685	1600021P15Rik	30704	FALSE
chr2	180310944	180311124	treg_specific	Treg_specific_2559	1600027N09Rik	-4975	FALSE
chr9	50278699	50278880	NaiveT_specific	NaiveT_specific_4446	1600029D21Rik	-23840	TRUE
chr11	82775489	82775757	common	common_1922	1700003F17Rik	1440	FALSE
chr16	33380503	33380782	NaiveT_specific	NaiveT_specific_1860	1700007L15Rik	-170	TRUE
chr1	173042172	173042388	NaiveT_specific	NaiveT_specific_291	1700009P17Rik	-1769	TRUE
chr17	9224662	9224845	treg_specific	Treg_specific_1849	1700010I14Rik	43506	TRUE
chr2	72816722	72817816	NaiveT_specific	NaiveT_specific_2586	1700011J10Rik	-304	TRUE
chr2	72834497	72834677	NaiveT_specific	NaiveT_specific_2588	1700011J10Rik	9289	FALSE
chr2	72833510	72834252	common	common_366	1700011J10Rik	8583	TRUE
chr2	72834909	72836115	common	common_367	1700011J10Rik	10214	TRUE
chr6	124326866	124327047	NaiveT_specific	NaiveT_specific_3785	1700013D24Rik	19853	FALSE
chr6	124324928	124326684	common	common_1091	1700013D24Rik	18702	TRUE
chr11	75797758	75798250	NaiveT_specific	NaiveT_specific_861	1700016K19Rik	-15410	FALSE
chr11	75789392	75792708	common	common_1900	1700016K19Rik	-22364	TRUE
chr11	75793569	75794816	common	common_1901	1700016K19Rik	-19221	FALSE
chr4	59561761	59562069	NaiveT_specific	NaiveT_specific_3116	1700018M17Rik	46	TRUE
chr1	88338242	88338675	NaiveT_specific	NaiveT_specific_134	1700019O17Rik	15513	TRUE
chr2	173294895	173295112	NaiveT_specific	NaiveT_specific_2762	1700021F07Rik	-53083	TRUE
chr2	173295015	173295231	treg_specific	Treg_specific_2552	1700021F07Rik	-52964	TRUE
chr2	173295290	173295791	common	common_463	1700021F07Rik	-52546	TRUE
chr11	109720818	109722565	common	common_2037	1700023C21Rik	14500	TRUE
chr1	153798582	153798772	treg_specific	Treg_specific_277	1700025G04Rik	30320	FALSE
chr1	153885498	153885727	treg_specific	Treg_specific_278	1700025G04Rik	31716	TRUE
chr3	105804418	105805095	NaiveT_specific	NaiveT_specific_2932	1700027A23Rik	342	TRUE
chr3	105805578	105806828	common	common_564	1700027A23Rik	1788	TRUE
chr5	107942633	107943042	common	common_868	1700028K03Rik	4875	TRUE
chr12	11224425	11224628	treg_specific	Treg_specific_978	1700034J04Rik	-4489	FALSE
chr12	11236766	11237255	common	common_2057	1700034J04Rik	7995	TRUE
chr10	67908468	67908664	NaiveT_specific	NaiveT_specific_464	1700040L02Rik	-79949	TRUE
chr10	67927728	67927908	treg_specific	Treg_specific_522	1700040L02Rik	-60697	FALSE
chr10	68004005	68004708	common	common_1673	1700040L02Rik	-287	TRUE
chr8	23918805	23918999	NaiveT_specific	NaiveT_specific_4202	1700041G16Rik	155	TRUE
chr8	23924367	23924683	NaiveT_specific	NaiveT_specific_4203	1700041G16Rik	5778	TRUE
chr4	57363005	57363944	NaiveT_specific	NaiveT_specific_3090	1700042G15Rik	-13649	TRUE
chr1	185847713	185849649	NaiveT_specific	NaiveT_specific_328	1700056E22Rik	-8772	TRUE
chr1	185857315	185857991	NaiveT_specific	NaiveT_specific_329	1700056E22Rik	200	TRUE
chr6	143699609	143700130	common	common_1132	1700060C16Rik	100062	TRUE
chr18	56780771	56780955	treg_specific	Treg_specific_2061	1700065I17Rik	32783	TRUE
chr18	56781980	56782160	treg_specific	Treg_specific_2062	1700065I17Rik	33990	TRUE
chr11	104286269	104286480	NaiveT_specific	NaiveT_specific_986	1700081L11Rik	-16641	TRUE
chr11	104302892	104303652	NaiveT_specific	NaiveT_specific_987	1700081L11Rik	256	TRUE
chr11	104222657	104223093	common	common_2008	1700081L11Rik	20262	TRUE
chr11	104303824	104304273	common	common_2009	1700081L11Rik	29	TRUE
chr4	128709312	128709515	treg_specific	Treg_specific_2956	1700086P04Rik	-25813	FALSE
chr4	128711814	128712025	treg_specific	Treg_specific_2957	1700086P04Rik	-23307	FALSE
chr4	128709588	128711160	common	common_726	1700086P04Rik	-24853	TRUE
chr4	128712158	128712755	common	common_727	1700086P04Rik	-22770	TRUE
chr5	74243495	74243675	NaiveT_specific	NaiveT_specific_3395	1700094C10Rik	-166656	FALSE
chr11	88096179	88096359	NaiveT_specific	NaiveT_specific_919	1700106J16Rik	-11276	FALSE
chr17	85666092	85666317	treg_specific	Treg_specific_2000	1700106N22Rik	176139	FALSE
chr7	74343587	74343923	treg_specific	Treg_specific_3583	1700112J16Rik	-23589	FALSE
chr3	87981244	87981443	treg_specific	Treg_specific_2645	1700113A16Rik	-363	TRUE
chr3	87981661	87981971	treg_specific	Treg_specific_2646	1700113A16Rik	109	TRUE
chr8	87371142	87371498	NaiveT_specific	NaiveT_specific_4274	1700122E12Rik	-17	TRUE
chr5	139014524	139014704	NaiveT_specific	NaiveT_specific_3528	1700123K08Rik	8692	FALSE
chr10	76983415	76983601	NaiveT_specific	NaiveT_specific_478	1810008A18Rik	4950	TRUE
chr10	76985433	76985621	NaiveT_specific	NaiveT_specific_479	1810008A18Rik	6969	TRUE
chr8	126841275	126841628	NaiveT_specific	NaiveT_specific_4343	1810008B01Rik	11045	TRUE
chr8	126842063	126842243	NaiveT_specific	NaiveT_specific_4344	1810008B01Rik	11746	TRUE
chr11	78677968	78678148	treg_specific	Treg_specific_827	1810012P15Rik	37927	FALSE
chr7	13534907	13535087	NaiveT_specific	NaiveT_specific_3892	1810019N24Rik	-12120	TRUE
chr7	13535138	13535368	NaiveT_specific	NaiveT_specific_3893	1810019N24Rik	-11864	TRUE
chr7	13546947	13547162	NaiveT_specific	NaiveT_specific_3894	1810019N24Rik	-62	TRUE
chr7	13547876	13548056	treg_specific	Treg_specific_3535	1810019N24Rik	849	FALSE
chr2	127033584	127033798	NaiveT_specific	NaiveT_specific_2660	1810024B03Rik	-299	TRUE
chr1	75138330	75138660	NaiveT_specific	NaiveT_specific_118	1810031K17Rik	386	TRUE
chr1	75139060	75139253	NaiveT_specific	NaiveT_specific_119	1810031K17Rik	-114	TRUE
chr13	64353516	64353719	NaiveT_specific	NaiveT_specific_1329	1810034E14Rik	3564	FALSE
chr2	17978328	17978570	NaiveT_specific	NaiveT_specific_2462	1810059C17Rik	209	TRUE
chr14	21365311	21365740	NaiveT_specific	NaiveT_specific_1416	1810062O18Rik	11	TRUE
chr14	20853958	20854191	NaiveT_specific	NaiveT_specific_1414	1810063B07Rik	-48319	TRUE
chr19	34711449	34711635	treg_specific	Treg_specific_2201	2010002M12Rik	-3691	TRUE
chr6	145252063	145252266	treg_specific	Treg_specific_3510	2010013B24Rik	493	TRUE
chr6	145255395	145255791	common	common_1135	2010013B24Rik	3921	TRUE
chr11	87833886	87834066	NaiveT_specific	NaiveT_specific_917	2010015M23Rik	-26886	FALSE
chr5	93635559	93635794	NaiveT_specific	NaiveT_specific_3411	2010109A12Rik	133	TRUE
chr5	93646818	93647073	treg_specific	Treg_specific_3149	2010109A12Rik	11402	FALSE
chr13	63362981	63363195	NaiveT_specific	NaiveT_specific_1326	2010111I01Rik	-11489	TRUE
chr13	63325430	63325776	treg_specific	Treg_specific_1238	2010111I01Rik	-48974	FALSE
chr13	63348990	63349177	treg_specific	Treg_specific_1239	2010111I01Rik	-25493	TRUE
chr13	63350371	63350848	treg_specific	Treg_specific_1240	2010111I01Rik	-23967	TRUE
chr13	63324317	63324948	common	common_2212	2010111I01Rik	-49944	TRUE
chr13	63347557	63348269	common	common_2213	2010111I01Rik	-26664	TRUE
chr13	63351172	63351428	common	common_2214	2010111I01Rik	-23277	TRUE
chr13	63362392	63362825	common	common_2215	2010111I01Rik	-11968	TRUE
chr7	20530872	20531314	NaiveT_specific	NaiveT_specific_3914	2210010C17Rik	-4999	TRUE
chr7	20531449	20531687	NaiveT_specific	NaiveT_specific_3915	2210010C17Rik	-4524	TRUE
chr13	58489519	58489699	treg_specific	Treg_specific_1232	2210016F16Rik	3023	TRUE
chr11	75273723	75273968	treg_specific	Treg_specific_820	2210403K04Rik	-1195	TRUE
chr5	36805530	36805764	treg_specific	Treg_specific_3074	2210406O10Rik	-1813	TRUE
chr6	31270719	31271137	treg_specific	Treg_specific_3284	2210408F21Rik	-1043	FALSE
chr6	31274646	31275157	treg_specific	Treg_specific_3285	2210408F21Rik	2931	TRUE
chr6	31275577	31275796	treg_specific	Treg_specific_3286	2210408F21Rik	3716	TRUE
chr5	149489795	149489994	treg_specific	Treg_specific_3250	2210417A02Rik	-63521	TRUE
chr5	149490844	149491436	treg_specific	Treg_specific_3251	2210417A02Rik	-62276	TRUE
chr5	149550480	149550660	treg_specific	Treg_specific_3252	2210417A02Rik	-2846	TRUE
chr17	35715253	35715476	treg_specific	Treg_specific_1903	2300002M23Rik	10935	TRUE
chr6	129178550	129178976	NaiveT_specific	NaiveT_specific_3822	2310001H17Rik	-5229	FALSE
chr6	129181742	129182015	NaiveT_specific	NaiveT_specific_3823	2310001H17Rik	-2113	FALSE
chr6	129168253	129168679	treg_specific	Treg_specific_3482	2310001H17Rik	-15526	FALSE
chr6	129189512	129189860	treg_specific	Treg_specific_3483	2310001H17Rik	1686	TRUE
chr6	129159142	129160612	common	common_1104	2310001H17Rik	-24115	TRUE
chr6	129170056	129170518	common	common_1105	2310001H17Rik	-13705	TRUE
chr6	129179157	129180041	common	common_1106	2310001H17Rik	-4393	TRUE
chr6	129180362	129181249	common	common_1107	2310001H17Rik	-3186	TRUE
chr6	129182169	129182625	common	common_1108	2310001H17Rik	-1595	FALSE
chr6	129183105	129184676	common	common_1109	2310001H17Rik	-101	TRUE
chr6	129184717	129188582	common	common_1110	2310001H17Rik	-1350	TRUE
chr7	51005550	51005730	treg_specific	Treg_specific_3564	2310002F09Rik	-5666	FALSE
chr16	57030627	57030956	treg_specific	Treg_specific_1758	2310005G13Rik	-40667	TRUE
chr1	60832135	60832322	NaiveT_specific	NaiveT_specific_102	2310016D23Rik	-3458	FALSE
chr1	60832583	60835797	common	common_63	2310016D23Rik	-1497	TRUE
chr18	33104925	33105110	NaiveT_specific	NaiveT_specific_2207	2310026I22Rik	6142	TRUE
chr18	33113067	33113277	NaiveT_specific	NaiveT_specific_2208	2310026I22Rik	14296	FALSE
chr18	33115238	33115469	NaiveT_specific	NaiveT_specific_2209	2310026I22Rik	16478	TRUE
chr18	33100585	33101143	common	common_2752	2310026I22Rik	1988	TRUE
chr18	33113744	33115029	common	common_2753	2310026I22Rik	15511	TRUE
chr18	33128784	33130840	common	common_2754	2310026I22Rik	30936	TRUE
chr4	11011976	11012184	treg_specific	Treg_specific_2839	2310030N02Rik	8728	TRUE
chr4	11015551	11016169	treg_specific	Treg_specific_2840	2310030N02Rik	12508	TRUE
chr4	11017557	11017959	treg_specific	Treg_specific_2841	2310030N02Rik	14406	TRUE
chr7	90806801	90807193	NaiveT_specific	NaiveT_specific_4093	2310044K18Rik	-1088	FALSE
chr7	90809716	90809899	NaiveT_specific	NaiveT_specific_4094	2310044K18Rik	1723	TRUE
chr7	90807259	90809615	common	common_1228	2310044K18Rik	352	TRUE
chr8	72663331	72663558	NaiveT_specific	NaiveT_specific_4242	2310045N01Rik	47	TRUE
chr2	172259454	172259656	treg_specific	Treg_specific_2550	2410001C21Rik	-6501	TRUE
chr3	145614677	145615006	treg_specific	Treg_specific_2800	2410004B18Rik	13234	TRUE
chr12	4234026	4234269	treg_specific	Treg_specific_974	2410017P09Rik	121	TRUE
chr6	54655661	54655914	NaiveT_specific	NaiveT_specific_3653	2410066E13Rik	24022	TRUE
chr6	54665931	54666289	NaiveT_specific	NaiveT_specific_3654	2410066E13Rik	34344	TRUE
chr6	54686080	54686444	NaiveT_specific	NaiveT_specific_3655	2410066E13Rik	54496	TRUE
chr6	54655356	54655648	treg_specific	Treg_specific_3343	2410066E13Rik	23736	TRUE
chr6	54696500	54696714	treg_specific	Treg_specific_3344	2410066E13Rik	64841	FALSE
chr6	54665412	54665891	common	common_1000	2410066E13Rik	33886	TRUE
chr6	54687098	54687956	common	common_1001	2410066E13Rik	55761	TRUE
chr15	8184105	8184309	treg_specific	Treg_specific_1496	2410089E03Rik	-12896	TRUE
chr9	56978753	56978939	NaiveT_specific	NaiveT_specific_4449	2410133F24Rik	141	TRUE
chr2	153158598	153158789	treg_specific	Treg_specific_2504	2500004C02Rik	-10263	TRUE
chr2	153164578	153164773	treg_specific	Treg_specific_2505	2500004C02Rik	-4281	TRUE
chr2	153167889	153168104	treg_specific	Treg_specific_2506	2500004C02Rik	-960	FALSE
chr16	21728068	21728333	treg_specific	Treg_specific_1670	2510009E07Rik	33463	TRUE
chr7	133799064	133799490	treg_specific	Treg_specific_3691	2510046G10Rik	6193	TRUE
chr9	110207605	110207797	treg_specific	Treg_specific_4076	2610002I17Rik	5	TRUE
chr16	43933340	43933564	treg_specific	Treg_specific_1724	2610015P09Rik	-5664	FALSE
chr1	42715980	42716160	treg_specific	Treg_specific_36	2610017I09Rik	-4377	FALSE
chrX	48158683	48158935	NaiveT_specific	NaiveT_specific_4640	2610018G03Rik	-35415	TRUE
chrX	48188878	48189699	common	common_2914	2610018G03Rik	-4935	TRUE
chr8	13979600	13979903	NaiveT_specific	NaiveT_specific_4196	2610019F03Rik	4720	TRUE
chr8	13992895	13993306	NaiveT_specific	NaiveT_specific_4197	2610019F03Rik	18069	TRUE
chr8	14012887	14013134	NaiveT_specific	NaiveT_specific_4198	2610019F03Rik	37979	TRUE
chr8	13985882	13987604	common	common_1309	2610019F03Rik	11711	TRUE
chr8	14011868	14012733	common	common_1310	2610019F03Rik	37269	TRUE
chr7	126979919	126980109	NaiveT_specific	NaiveT_specific_4139	2610020H08Rik	2143	TRUE
chr7	126980287	126980480	NaiveT_specific	NaiveT_specific_4140	2610020H08Rik	2513	TRUE
chr7	126978764	126979710	common	common_1269	2610020H08Rik	1366	TRUE
chr12	100979979	100980159	treg_specific	Treg_specific_1115	2610021K21Rik	-141583	TRUE
chr12	101063543	101063753	treg_specific	Treg_specific_1116	2610021K21Rik	-58004	FALSE
chr11	21000888	21001086	treg_specific	Treg_specific_699	2610024D14Rik	1450	FALSE
chrX	102275079	102275314	NaiveT_specific	NaiveT_specific_4672	2610029G23Rik	83	TRUE
chr11	113035242	113035446	NaiveT_specific	NaiveT_specific_1017	2610035D17Rik	953	TRUE
chr11	113033862	113034922	common	common_2038	2610035D17Rik	1	TRUE
chr13	105401084	105401339	treg_specific	Treg_specific_1301	2610204G07Rik	-73799	TRUE
chr13	105410736	105411091	treg_specific	Treg_specific_1302	2610204G07Rik	-64097	TRUE
chr13	105412154	105412922	treg_specific	Treg_specific_1303	2610204G07Rik	-62473	TRUE
chr13	105413127	105413450	treg_specific	Treg_specific_1304	2610204G07Rik	-61722	TRUE
chr13	105417551	105417893	treg_specific	Treg_specific_1305	2610204G07Rik	-57289	FALSE
chr13	105413528	105413850	common	common_2245	2610204G07Rik	-61322	TRUE
chr4	146984008	146984223	treg_specific	Treg_specific_3020	2610305D13Rik	-8484	TRUE
chr13	28623800	28624008	NaiveT_specific	NaiveT_specific_1274	2610307P16Rik	10927	FALSE
chr13	28642764	28643070	NaiveT_specific	NaiveT_specific_1275	2610307P16Rik	29940	FALSE
chr13	28643161	28643859	common	common_2191	2610307P16Rik	30533	TRUE
chr13	28692564	28692976	common	common_2192	2610307P16Rik	79793	TRUE
chr11	63928514	63928706	NaiveT_specific	NaiveT_specific_825	2810001G20Rik	35526	FALSE
chr11	63929888	63931197	NaiveT_specific	NaiveT_specific_826	2810001G20Rik	37459	TRUE
chr11	63893031	63893483	common	common_1877	2810001G20Rik	173	TRUE
chr12	106555796	106555976	treg_specific	Treg_specific_1127	2810011L19Rik	-18918	FALSE
chr12	112798027	112798233	treg_specific	Treg_specific_1137	2810029C07Rik	-14483	TRUE
chr12	112798292	112798734	treg_specific	Treg_specific_1138	2810029C07Rik	-14100	TRUE
chr16	77236493	77236695	treg_specific	Treg_specific_1773	2810055G20Rik	-92910	FALSE
chr16	96042068	96042253	NaiveT_specific	NaiveT_specific_1947	2810404F17Rik	12237	FALSE
chr16	96010502	96010682	treg_specific	Treg_specific_1830	2810404F17Rik	-19332	FALSE
chr16	96020107	96020294	treg_specific	Treg_specific_1831	2810404F17Rik	-9723	TRUE
chr16	96042181	96042374	treg_specific	Treg_specific_1832	2810404F17Rik	12354	TRUE
chr16	96048820	96049205	common	common_2617	2810404F17Rik	19089	TRUE
chr1	163930144	163930517	common	common_187	2810442N19Rik	-4769	TRUE
chr6	149256656	149257043	NaiveT_specific	NaiveT_specific_3880	2810474O19Rik	-1086	TRUE
chr6	149257939	149258308	NaiveT_specific	NaiveT_specific_3881	2810474O19Rik	29	TRUE
chr6	149209316	149209502	treg_specific	Treg_specific_3526	2810474O19Rik	-48527	TRUE
chrX	7722495	7722798	NaiveT_specific	NaiveT_specific_4609	2900002K06Rik	92	TRUE
chrX	11736408	11736620	NaiveT_specific	NaiveT_specific_4610	2900008C10Rik	-958	TRUE
chrX	11736813	11737102	NaiveT_specific	NaiveT_specific_4611	2900008C10Rik	-514	TRUE
chr18	12325409	12325709	treg_specific	Treg_specific_2020	3110002H16Rik	-1667	TRUE
chr10	17742682	17742897	NaiveT_specific	NaiveT_specific_358	3110003A17Rik	-268	TRUE
chr4	35173398	35173682	NaiveT_specific	NaiveT_specific_3066	3110043O21Rik	116	TRUE
chr1	171917140	171917320	treg_specific	Treg_specific_317	3110045C21Rik	17690	FALSE
chr17	21787122	21787933	common	common_2632	3110052M02Rik	-7021	TRUE
chr12	72108103	72108482	NaiveT_specific	NaiveT_specific_1137	3110056K07Rik	-8290	TRUE
chr12	72102499	72102742	treg_specific	Treg_specific_1044	3110056K07Rik	-13962	FALSE
chrX	146912646	146913098	common	common_2919	3110067C02Rik	14603	TRUE
chr7	109044739	109045117	common	common_1245	3200002M19Rik	-14	TRUE
chr2	150188270	150188590	treg_specific	Treg_specific_2495	3300002I08Rik	-50	TRUE
chr7	99889632	99889937	NaiveT_specific	NaiveT_specific_4103	4632427E13Rik	-184	TRUE
chr10	59814928	59815112	NaiveT_specific	NaiveT_specific_452	4632428N05Rik	2949	TRUE
chr10	59813580	59814709	common	common_1660	4632428N05Rik	2074	TRUE
chr10	95208772	95209053	NaiveT_specific	NaiveT_specific_525	4732465J04Rik	-46292	TRUE
chr10	95242118	95242359	NaiveT_specific	NaiveT_specific_526	4732465J04Rik	-12966	TRUE
chr11	113128464	113128948	NaiveT_specific	NaiveT_specific_1018	4732490B19Rik	57723	TRUE
chr11	113129069	113129649	NaiveT_specific	NaiveT_specific_1019	4732490B19Rik	58376	TRUE
chr19	53535228	53535803	treg_specific	Treg_specific_2233	4833407H14Rik	395	TRUE
chr6	149090095	149090791	NaiveT_specific	NaiveT_specific_3879	4833442J19Rik	275	TRUE
chr2	13995483	13995708	NaiveT_specific	NaiveT_specific_2460	4921530L18Rik	35	TRUE
chr2	35261961	35262152	NaiveT_specific	NaiveT_specific_2522	4930402F06Rik	9362	FALSE
chr2	130559489	130559743	NaiveT_specific	NaiveT_specific_2671	4930402H24Rik	2704	TRUE
chr11	34176778	34176958	treg_specific	Treg_specific_739	4930403D09Rik	-22839	FALSE
chr17	63664679	63664896	treg_specific	Treg_specific_1939	4930405O22Rik	2466	FALSE
chr3	100246919	100247111	treg_specific	Treg_specific_2686	4930406D18Rik	16653	TRUE
chr11	11406478	11406696	NaiveT_specific	NaiveT_specific_655	4930415F15Rik	17318	TRUE
chr11	11408293	11408546	NaiveT_specific	NaiveT_specific_656	4930415F15Rik	19151	FALSE
chr11	11413527	11413707	NaiveT_specific	NaiveT_specific_657	4930415F15Rik	24348	TRUE
chr11	11419629	11419836	NaiveT_specific	NaiveT_specific_658	4930415F15Rik	30464	TRUE
chr11	11412181	11412805	common	common_1788	4930415F15Rik	23224	TRUE
chr11	11421878	11422321	common	common_1789	4930415F15Rik	32831	TRUE
chr15	98410649	98411073	treg_specific	Treg_specific_1641	4930415O20Rik	9409	TRUE
chr2	18971622	18971864	common	common_298	4930426L09Rik	51773	TRUE
chr2	144056268	144056540	common	common_415	4930444E06Rik	-12573	TRUE
chr2	19222073	19222307	NaiveT_specific	NaiveT_specific_2478	4930447M23Rik	-43754	TRUE
chr2	19197983	19198236	treg_specific	Treg_specific_2292	4930447M23Rik	-67834	TRUE
chr2	19266180	19266398	treg_specific	Treg_specific_2293	4930447M23Rik	-176	TRUE
chr16	64758421	64758601	NaiveT_specific	NaiveT_specific_1911	4930453N24Rik	-7971	TRUE
chr16	64757435	64757846	common	common_2588	4930453N24Rik	-8841	TRUE
chr5	101341488	101341763	NaiveT_specific	NaiveT_specific_3418	4930458D05Rik	65440	TRUE
chr5	101344025	101344219	NaiveT_specific	NaiveT_specific_3419	4930458D05Rik	67936	TRUE
chr5	101345663	101345985	NaiveT_specific	NaiveT_specific_3420	4930458D05Rik	69638	TRUE
chr10	57164878	57165093	NaiveT_specific	NaiveT_specific_441	4930467K11Rik	-41173	TRUE
chr1	163125710	163126016	treg_specific	Treg_specific_300	4930469G21Rik	36418	TRUE
chr1	163126185	163126430	treg_specific	Treg_specific_301	4930469G21Rik	36863	TRUE
chr11	34001588	34001897	treg_specific	Treg_specific_737	4930469K13Rik	3189	TRUE
chr2	155379106	155379478	NaiveT_specific	NaiveT_specific_2703	4930471I20Rik	-3374	TRUE
chr2	155381426	155381819	common	common_423	4930471I20Rik	-1043	FALSE
chr19	5407877	5409029	NaiveT_specific	NaiveT_specific_2306	4930481A15Rik	1579	TRUE
chr19	5405716	5407727	common	common_2809	4930481A15Rik	-152	TRUE
chr15	81029765	81029961	treg_specific	Treg_specific_1614	4930483J18Rik	8580	TRUE
chr13	60949406	60950336	NaiveT_specific	NaiveT_specific_1325	4930486L24Rik	-15906	TRUE
chr8	98311802	98312021	treg_specific	Treg_specific_3806	4930513N10Rik	-18818	FALSE
chrX	135646082	135646262	treg_specific	Treg_specific_4122	4930513O06Rik	25390	FALSE
chr13	30721821	30722045	treg_specific	Treg_specific_1175	4930519D14Rik	15021	TRUE
chr10	40091174	40091355	NaiveT_specific	NaiveT_specific_420	4930520K10Rik	21218	TRUE
chr10	40140509	40140703	NaiveT_specific	NaiveT_specific_421	4930520K10Rik	70559	TRUE
chr10	40100788	40100977	treg_specific	Treg_specific_464	4930520K10Rik	30836	FALSE
chr10	40171693	40171873	treg_specific	Treg_specific_465	4930520K10Rik	101736	TRUE
chr10	40174260	40174512	treg_specific	Treg_specific_466	4930520K10Rik	104339	FALSE
chr10	40091660	40092263	common	common_1644	4930520K10Rik	21915	TRUE
chr10	40105417	40106510	common	common_1645	4930520K10Rik	35917	TRUE
chr10	40139708	40140264	common	common_1646	4930520K10Rik	69939	TRUE
chr5	110180999	110181247	treg_specific	Treg_specific_3181	4930522L14Rik	218	TRUE
chr1	161953803	161954040	NaiveT_specific	NaiveT_specific_248	4930523C07Rik	-20593	TRUE
chr1	161967241	161967731	NaiveT_specific	NaiveT_specific_249	4930523C07Rik	-7029	TRUE
chr1	161969082	161969273	NaiveT_specific	NaiveT_specific_250	4930523C07Rik	-5337	FALSE
chr1	161970312	161970696	NaiveT_specific	NaiveT_specific_251	4930523C07Rik	-4011	TRUE
chr1	161954339	161956359	common	common_175	4930523C07Rik	-19166	TRUE
chr1	161974411	161977308	common	common_176	4930523C07Rik	1145	TRUE
chr1	161977512	161977887	common	common_177	4930523C07Rik	2985	TRUE
chr1	161982138	161985238	common	common_178	4930523C07Rik	8973	TRUE
chr11	31848981	31849473	treg_specific	Treg_specific_719	4930524B15Rik	-16365	TRUE
chr2	125973487	125973808	treg_specific	Treg_specific_2448	4930525F21Rik	-4072	FALSE
chr7	132475394	132475574	NaiveT_specific	NaiveT_specific_4143	4930533L02Rik	13611	FALSE
chr12	92442969	92443149	treg_specific	Treg_specific_1107	4930534B04Rik	20847	FALSE
chr12	92421679	92422578	common	common_2129	4930534B04Rik	-83	TRUE
chr18	69111463	69111643	NaiveT_specific	NaiveT_specific_2252	4930546C10Rik	1758	TRUE
chr18	69128723	69129029	NaiveT_specific	NaiveT_specific_2253	4930546C10Rik	19081	TRUE
chr18	69129185	69129461	NaiveT_specific	NaiveT_specific_2254	4930546C10Rik	19528	TRUE
chr18	68991510	68991696	treg_specific	Treg_specific_2094	4930546C10Rik	-118192	TRUE
chr9	53206290	53206738	treg_specific	Treg_specific_3962	4930550C14Rik	-6877	TRUE
chr4	88513358	88513617	NaiveT_specific	NaiveT_specific_3130	4930553M12Rik	-795	TRUE
chr4	88513985	88514165	NaiveT_specific	NaiveT_specific_3131	4930553M12Rik	-208	TRUE
chr4	88510139	88510824	common	common_687	4930553M12Rik	-3801	TRUE
chr4	88510877	88511282	common	common_688	4930553M12Rik	-3203	TRUE
chr1	162011166	162011456	treg_specific	Treg_specific_293	4930562F07Rik	3195	TRUE
chr15	98802238	98802418	treg_specific	Treg_specific_1642	4930578M01Rik	-14068	FALSE
chr15	98815551	98816245	common	common_2521	4930578M01Rik	-498	TRUE
chr2	69616304	69616816	common	common_350	4930578N16Rik	-3485	TRUE
chr8	84083498	84083678	treg_specific	Treg_specific_3776	4930579O11Rik	-107383	FALSE
chr8	84139491	84139671	treg_specific	Treg_specific_3777	4930579O11Rik	-51390	FALSE
chr8	84143169	84143483	treg_specific	Treg_specific_3778	4930579O11Rik	-47645	TRUE
chr8	84160084	84160314	treg_specific	Treg_specific_3779	4930579O11Rik	-30772	TRUE
chr8	84082811	84083370	common	common_1348	4930579O11Rik	-107880	TRUE
chr9	34931412	34931869	common	common_1478	4930581F22Rik	5861	TRUE
chr3	58557636	58557816	NaiveT_specific	NaiveT_specific_2835	4930593A02Rik	20912	FALSE
chr1	37535929	37536114	NaiveT_specific	NaiveT_specific_32	4930594C11Rik	-9805	TRUE
chr1	37530084	37530427	treg_specific	Treg_specific_17	4930594C11Rik	-15571	TRUE
chr1	37530641	37530827	treg_specific	Treg_specific_18	4930594C11Rik	-15093	FALSE
chr1	37534985	37535405	common	common_16	4930594C11Rik	-10632	TRUE
chr14	36647041	36647221	treg_specific	Treg_specific_1369	4930596D02Rik	21967	FALSE
chr1	140870173	140870362	treg_specific	Treg_specific_262	4930596I21Rik	-3966	TRUE
chr11	44395069	44395249	treg_specific	Treg_specific_750	4930597A21Rik	-4660	TRUE
chr16	91056269	91057631	common	common_2600	4931406G06Rik	12049	TRUE
chr16	42875243	42875495	NaiveT_specific	NaiveT_specific_1864	4932412D23Rik	-331	TRUE
chr3	36760086	36760360	NaiveT_specific	NaiveT_specific_2795	4932438A13Rik	-1805	FALSE
chr3	36760662	36761034	NaiveT_specific	NaiveT_specific_2796	4932438A13Rik	-1180	TRUE
chr16	91076460	91076640	treg_specific	Treg_specific_1785	4932438H23Rik	7160	TRUE
chr16	91081873	91082076	treg_specific	Treg_specific_1786	4932438H23Rik	12585	TRUE
chr10	118150330	118150562	NaiveT_specific	NaiveT_specific_603	4932442E05Rik	-147436	TRUE
chr10	118202821	118203267	NaiveT_specific	NaiveT_specific_604	4932442E05Rik	-94838	TRUE
chr11	54027832	54028462	common	common_1854	4933405E24Rik	1360	TRUE
chr12	33594990	33595345	treg_specific	Treg_specific_995	4933406C10Rik	-43480	TRUE
chr7	89921765	89922820	NaiveT_specific	NaiveT_specific_4084	4933406J10Rik	18139	TRUE
chr10	20001770	20002040	NaiveT_specific	NaiveT_specific_380	4933406P04Rik	-30195	TRUE
chr10	20008949	20009133	NaiveT_specific	NaiveT_specific_381	4933406P04Rik	-23059	FALSE
chr8	119772143	119772323	treg_specific	Treg_specific_3837	4933407C03Rik	-8686	TRUE
chr8	119811742	119812046	treg_specific	Treg_specific_3838	4933407C03Rik	30852	TRUE
chr19	28686880	28687428	common	common_2846	4933413C19Rik	29370	TRUE
chr10	115537858	115538132	NaiveT_specific	NaiveT_specific_579	4933416C03Rik	-12978	FALSE
chr8	28247593	28247773	treg_specific	Treg_specific_3725	4933416M07Rik	-5699	TRUE
chr3	106524499	106525411	treg_specific	Treg_specific_2711	4933421E11Rik	70	TRUE
chr2	90328038	90328264	treg_specific	Treg_specific_2398	4933423P22Rik	8744	TRUE
chr6	144626455	144626795	NaiveT_specific	NaiveT_specific_3867	4933425H06Rik	-1597	TRUE
chr6	144627356	144627593	NaiveT_specific	NaiveT_specific_3868	4933425H06Rik	-747	FALSE
chr11	57478458	57478640	NaiveT_specific	NaiveT_specific_798	4933426K07Rik	7221	TRUE
chr11	57481653	57481885	NaiveT_specific	NaiveT_specific_799	4933426K07Rik	10441	TRUE
chr11	57482766	57483321	NaiveT_specific	NaiveT_specific_800	4933426K07Rik	11716	TRUE
chr11	57487261	57487441	NaiveT_specific	NaiveT_specific_801	4933426K07Rik	16023	FALSE
chr11	57499978	57500213	NaiveT_specific	NaiveT_specific_802	4933426K07Rik	28768	FALSE
chr12	81891596	81892224	NaiveT_specific	NaiveT_specific_1165	4933426M11Rik	364	TRUE
chr12	81893609	81893910	NaiveT_specific	NaiveT_specific_1166	4933426M11Rik	2214	TRUE
chr4	62200603	62200783	treg_specific	Treg_specific_2894	4933430I17Rik	14290	FALSE
chr9	75261382	75261702	NaiveT_specific	NaiveT_specific_4494	4933433G15Rik	3551	FALSE
chr11	112696478	112696658	treg_specific	Treg_specific_940	4933434M16Rik	10075	FALSE
chr4	63047152	63047529	NaiveT_specific	NaiveT_specific_3121	4933437N03Rik	4949	TRUE
chr4	63046447	63047132	common	common_679	4933437N03Rik	4398	TRUE
chr10	111015417	111015792	common	common_1730	4933440J02Rik	-15724	TRUE
chr6	117857208	117857691	NaiveT_specific	NaiveT_specific_3762	4933440N22Rik	-328	TRUE
chr14	75468398	75468803	NaiveT_specific	NaiveT_specific_1509	5031414D18Rik	52767	TRUE
chr14	75410772	75410952	treg_specific	Treg_specific_1428	5031414D18Rik	-4972	TRUE
chr14	75411032	75411214	treg_specific	Treg_specific_1429	5031414D18Rik	-4711	TRUE
chr14	75468835	75469288	common	common_2343	5031414D18Rik	53228	TRUE
chr5	22938289	22938529	NaiveT_specific	NaiveT_specific_3315	5031425E22Rik	-1328	TRUE
chr5	22918373	22918685	treg_specific	Treg_specific_3057	5031425E22Rik	-21208	FALSE
chr5	22891692	22891915	common	common_789	5031425E22Rik	-47933	FALSE
chr5	22892197	22893092	common	common_790	5031425E22Rik	-47092	TRUE
chr5	22893150	22893701	common	common_791	5031425E22Rik	-46311	TRUE
chr5	22923067	22925285	common	common_792	5031425E22Rik	-15561	TRUE
chr5	22938758	22940201	common	common_793	5031425E22Rik	-257	TRUE
chr3	51357524	51357756	NaiveT_specific	NaiveT_specific_2806	5031434O11Rik	-6039	TRUE
chr3	51357814	51358534	NaiveT_specific	NaiveT_specific_2807	5031434O11Rik	-5505	TRUE
chr3	51363969	51364380	NaiveT_specific	NaiveT_specific_2808	5031434O11Rik	217	TRUE
chr3	51356549	51357226	common	common_485	5031434O11Rik	-6791	TRUE
chr19	29441182	29441817	NaiveT_specific	NaiveT_specific_2356	5033414D02Rik	-298	TRUE
chr13	58259705	58260038	NaiveT_specific	NaiveT_specific_1322	5133401N09Rik	857	TRUE
chr10	116002414	116002612	treg_specific	Treg_specific_614	5330438D12Rik	-15824	TRUE
chr6	142560539	142560833	treg_specific	Treg_specific_3501	5330439B14Rik	-13245	FALSE
chr13	73839990	73841477	common	common_2221	5430425J12Rik	-430	TRUE
chr11	81613020	81613260	treg_specific	Treg_specific_831	5530401A14Rik	-61035	FALSE
chr17	36006993	36007328	NaiveT_specific	NaiveT_specific_2056	5530401N12Rik	3330	TRUE
chrX	12619179	12619623	NaiveT_specific	NaiveT_specific_4613	5730405O15Rik	224	TRUE
chr6	143030106	143030286	treg_specific	Treg_specific_3503	5730419I09Rik	3025	FALSE
chr6	143062454	143062941	common	common_1130	5730419I09Rik	14071	TRUE
chr6	143063188	143064300	common	common_1131	5730419I09Rik	15117	TRUE
chr17	5440265	5440671	NaiveT_specific	NaiveT_specific_1951	5730437N04Rik	208	TRUE
chr2	132053394	132053578	treg_specific	Treg_specific_2476	5730494N06Rik	-19904	FALSE
chr2	132062309	132062510	treg_specific	Treg_specific_2477	5730494N06Rik	-10980	FALSE
chr3	127578827	127579071	NaiveT_specific	NaiveT_specific_2968	5730508B09Rik	-20292	TRUE
chr9	20411574	20412190	common	common_1433	5730577I03Rik	-230	TRUE
chr19	53539433	53539714	NaiveT_specific	NaiveT_specific_2405	5830416P10Rik	288	TRUE
chr19	53494862	53495042	treg_specific	Treg_specific_2228	5830416P10Rik	-26852	FALSE
chr19	53495897	53496535	treg_specific	Treg_specific_2229	5830416P10Rik	-25588	TRUE
chr19	53508278	53509192	treg_specific	Treg_specific_2230	5830416P10Rik	-13069	TRUE
chr19	53516349	53516642	treg_specific	Treg_specific_2231	5830416P10Rik	-5308	TRUE
chr19	53516818	53516998	treg_specific	Treg_specific_2232	5830416P10Rik	-4896	FALSE
chr19	53539647	53539827	treg_specific	Treg_specific_2234	5830416P10Rik	451	TRUE
chr19	53495225	53495608	common	common_2882	5830416P10Rik	-26387	TRUE
chr19	53497419	53499931	common	common_2883	5830416P10Rik	-23129	TRUE
chr19	53538728	53539230	common	common_2884	5830416P10Rik	-307	TRUE
chr12	26642554	26642925	NaiveT_specific	NaiveT_specific_1095	5S_rRNA	270074	TRUE
chr12	26643020	26643568	NaiveT_specific	NaiveT_specific_1096	5S_rRNA	270628	TRUE
chr12	26643810	26644284	NaiveT_specific	NaiveT_specific_1097	5S_rRNA	271381	TRUE
chr17	31196020	31196231	NaiveT_specific	NaiveT_specific_2018	5S_rRNA	-423	TRUE
chr17	31197063	31197952	NaiveT_specific	NaiveT_specific_2019	5S_rRNA	959	TRUE
chr17	31198027	31198592	NaiveT_specific	NaiveT_specific_2020	5S_rRNA	1761	TRUE
chr17	84403258	84403659	NaiveT_specific	NaiveT_specific_2158	5S_rRNA	56531	TRUE
chr17	84423497	84423677	NaiveT_specific	NaiveT_specific_2159	5S_rRNA	76659	FALSE
chr18	38507670	38507850	NaiveT_specific	NaiveT_specific_2224	5S_rRNA	-8472	FALSE
chr18	38526710	38527007	NaiveT_specific	NaiveT_specific_2225	5S_rRNA	10627	TRUE
chr18	69707265	69707467	NaiveT_specific	NaiveT_specific_2255	5S_rRNA	-4251	TRUE
chr3	9827733	9827916	NaiveT_specific	NaiveT_specific_2770	5S_rRNA	-1903	FALSE
chr3	9828041	9828654	NaiveT_specific	NaiveT_specific_2771	5S_rRNA	-1380	TRUE
chr3	9828766	9828959	NaiveT_specific	NaiveT_specific_2772	5S_rRNA	-865	TRUE
chr3	9829361	9829544	NaiveT_specific	NaiveT_specific_2773	5S_rRNA	-275	FALSE
chr6	30276200	30276380	NaiveT_specific	NaiveT_specific_3587	5S_rRNA	-21176	TRUE
chr6	30286647	30287141	NaiveT_specific	NaiveT_specific_3588	5S_rRNA	-10572	TRUE
chr6	30301025	30301283	NaiveT_specific	NaiveT_specific_3589	5S_rRNA	3688	TRUE
chr8	36741124	36741552	NaiveT_specific	NaiveT_specific_4225	5S_rRNA	-69165	TRUE
chr8	36742336	36743039	NaiveT_specific	NaiveT_specific_4226	5S_rRNA	-67815	TRUE
chr8	36743577	36743866	NaiveT_specific	NaiveT_specific_4227	5S_rRNA	-66781	TRUE
chr8	36771017	36771252	NaiveT_specific	NaiveT_specific_4228	5S_rRNA	-39368	TRUE
chr8	117498771	117499321	NaiveT_specific	NaiveT_specific_4325	5S_rRNA	-77767	TRUE
chr8	117713330	117713813	NaiveT_specific	NaiveT_specific_4326	5S_rRNA	136759	TRUE
chr8	117714563	117714786	NaiveT_specific	NaiveT_specific_4327	5S_rRNA	137862	FALSE
chr8	130371412	130371592	NaiveT_specific	NaiveT_specific_4359	5S_rRNA	249896	FALSE
chr12	29847001	29847181	treg_specific	Treg_specific_991	5S_rRNA	126932	FALSE
chr13	3664680	3664950	treg_specific	Treg_specific_1150	5S_rRNA	17032	TRUE
chr17	31197806	31198108	treg_specific	Treg_specific_1886	5S_rRNA	1408	TRUE
chr17	47384718	47385031	treg_specific	Treg_specific_1918	5S_rRNA	-43030	FALSE
chr17	47406402	47406583	treg_specific	Treg_specific_1919	5S_rRNA	-21412	TRUE
chr17	84321189	84321369	treg_specific	Treg_specific_1992	5S_rRNA	-25649	FALSE
chr17	84372963	84373143	treg_specific	Treg_specific_1993	5S_rRNA	26125	TRUE
chr17	84373222	84373472	treg_specific	Treg_specific_1994	5S_rRNA	26419	TRUE
chr2	29312651	29312983	treg_specific	Treg_specific_2305	5S_rRNA	-1897	FALSE
chr5	53785367	53785629	treg_specific	Treg_specific_3082	5S_rRNA	-24314	TRUE
chr5	53792449	53792631	treg_specific	Treg_specific_3083	5S_rRNA	-17272	TRUE
chr8	117502184	117502381	treg_specific	Treg_specific_3822	5S_rRNA	-74530	FALSE
chr8	117510038	117510249	treg_specific	Treg_specific_3823	5S_rRNA	-66669	TRUE
chr8	117512831	117513059	treg_specific	Treg_specific_3824	5S_rRNA	-63868	FALSE
chr8	117588258	117588556	treg_specific	Treg_specific_3825	5S_rRNA	11594	TRUE
chr8	117662500	117662707	treg_specific	Treg_specific_3826	5S_rRNA	85791	FALSE
chr8	117709550	117709875	treg_specific	Treg_specific_3827	5S_rRNA	132900	TRUE
chr8	117714386	117714579	treg_specific	Treg_specific_3828	5S_rRNA	137670	FALSE
chr8	117750462	117750690	treg_specific	Treg_specific_3829	5S_rRNA	173763	TRUE
chr8	117750897	117751120	treg_specific	Treg_specific_3830	5S_rRNA	174196	TRUE
chr8	130490915	130491307	treg_specific	Treg_specific_3857	5S_rRNA	369505	TRUE
chr9	35303264	35303478	treg_specific	Treg_specific_3909	5S_rRNA	-7909	TRUE
chr3	9826159	9826446	common	common_470	5S_rRNA	-3425	TRUE
chr6	30301409	30301686	common	common_944	5S_rRNA	4082	TRUE
chr8	36741615	36742243	common	common_1328	5S_rRNA	-68574	TRUE
chr8	117497061	117498566	common	common_1393	5S_rRNA	-78999	TRUE
chr8	117712752	117713100	common	common_1394	5S_rRNA	136113	TRUE
chr8	117757724	117758165	common	common_1395	5S_rRNA	181132	TRUE
chr17	71840223	71841034	common	common_2706	5S_rRNA	-15254	TRUE
chr18	38509657	38509964	common	common_2761	5S_rRNA	-6421	TRUE
chr4	83659481	83659661	treg_specific	Treg_specific_2912	6030471H07Rik	-31212	FALSE
chr5	150171166	150171485	treg_specific	Treg_specific_3254	6330406I15Rik	275	TRUE
chr7	149539791	149540325	NaiveT_specific	NaiveT_specific_4190	6330512M04Rik	16131	TRUE
chr4	140766523	140767044	NaiveT_specific	NaiveT_specific_3257	6330545A04Rik	-3087	TRUE
chr12	88225227	88225724	NaiveT_specific	NaiveT_specific_1179	6430527G18Rik	-288	TRUE
chr12	88229367	88229787	NaiveT_specific	NaiveT_specific_1180	6430527G18Rik	3813	TRUE
chr2	72712723	72713029	NaiveT_specific	NaiveT_specific_2585	6430710C18Rik	61102	TRUE
chr2	72652734	72652914	treg_specific	Treg_specific_2380	6430710C18Rik	1050	FALSE
chr2	72673994	72674190	treg_specific	Treg_specific_2381	6430710C18Rik	22318	FALSE
chr2	72676649	72677114	common	common_362	6430710C18Rik	25108	TRUE
chr2	72693507	72694825	common	common_363	6430710C18Rik	42392	TRUE
chr2	72695219	72695542	common	common_364	6430710C18Rik	43607	TRUE
chr11	21066481	21067053	NaiveT_specific	NaiveT_specific_686	7SK	-31212	TRUE
chr11	21067143	21067534	NaiveT_specific	NaiveT_specific_687	7SK	-30640	TRUE
chr11	21070979	21071173	NaiveT_specific	NaiveT_specific_688	7SK	-26903	FALSE
chr15	6475584	6475779	NaiveT_specific	NaiveT_specific_1578	7SK	24985	TRUE
chr15	11901684	11902022	NaiveT_specific	NaiveT_specific_1596	7SK	6768	TRUE
chr16	84584957	84585146	NaiveT_specific	NaiveT_specific_1919	7SK	-35321	FALSE
chr16	84621545	84621732	NaiveT_specific	NaiveT_specific_1920	7SK	1266	TRUE
chr17	12984216	12984540	NaiveT_specific	NaiveT_specific_1959	7SK	20881	TRUE
chr18	25680259	25680439	NaiveT_specific	NaiveT_specific_2203	7SK	-76606	FALSE
chr3	19311316	19311509	NaiveT_specific	NaiveT_specific_2781	7SK	80640	TRUE
chr3	19311565	19311851	NaiveT_specific	NaiveT_specific_2782	7SK	80935	FALSE
chr3	121046217	121046507	NaiveT_specific	NaiveT_specific_2958	7SK	5752	TRUE
chr3	121047567	121047843	NaiveT_specific	NaiveT_specific_2959	7SK	7095	TRUE
chr3	121048194	121048477	NaiveT_specific	NaiveT_specific_2960	7SK	7726	TRUE
chr3	121072911	121073603	NaiveT_specific	NaiveT_specific_2961	7SK	32647	TRUE
chr4	132718990	132719226	NaiveT_specific	NaiveT_specific_3204	7SK	-8521	FALSE
chr5	32221125	32221368	NaiveT_specific	NaiveT_specific_3331	7SK	48828	TRUE
chr7	86508903	86509109	NaiveT_specific	NaiveT_specific_4057	7SK	11375	TRUE
chr7	122091521	122091701	NaiveT_specific	NaiveT_specific_4135	7SK	11552	FALSE
chr8	86272947	86273551	NaiveT_specific	NaiveT_specific_4269	7SK	-3568	TRUE
chr9	113103072	113103279	NaiveT_specific	NaiveT_specific_4555	7SK	-209417	FALSE
chr1	133000119	133000299	treg_specific	Treg_specific_240	7SK	887	FALSE
chr1	133007282	133007550	treg_specific	Treg_specific_241	7SK	8094	TRUE
chr1	133007764	133008009	treg_specific	Treg_specific_242	7SK	8565	TRUE
chr1	193017292	193017490	treg_specific	Treg_specific_381	7SK	-3394	TRUE
chr10	94454336	94454526	treg_specific	Treg_specific_568	7SK	43207	TRUE
chr11	17491948	17492128	treg_specific	Treg_specific_689	7SK	43749	FALSE
chr11	20131365	20131553	treg_specific	Treg_specific_697	7SK	-13457	TRUE
chr11	21078647	21079010	treg_specific	Treg_specific_700	7SK	-19150	TRUE
chr11	21080745	21081084	treg_specific	Treg_specific_701	7SK	-17064	TRUE
chr11	83645823	83646003	treg_specific	Treg_specific_837	7SK	-12254	TRUE
chr12	17657302	17657517	treg_specific	Treg_specific_984	7SK	5399	FALSE
chr12	32976914	32977271	treg_specific	Treg_specific_992	7SK	-62974	TRUE
chr12	35705692	35706092	treg_specific	Treg_specific_1005	7SK	20663	TRUE
chr13	45321192	45321426	treg_specific	Treg_specific_1213	7SK	-69056	FALSE
chr14	32345023	32345233	treg_specific	Treg_specific_1365	7SK	-5316	TRUE
chr15	6472820	6473319	treg_specific	Treg_specific_1491	7SK	22373	TRUE
chr15	93050365	93050545	treg_specific	Treg_specific_1623	7SK	-14339	FALSE
chr15	93082372	93082819	treg_specific	Treg_specific_1624	7SK	17802	TRUE
chr17	80572619	80572809	treg_specific	Treg_specific_1975	7SK	-23030	FALSE
chr17	80592164	80592417	treg_specific	Treg_specific_1976	7SK	-3453	TRUE
chr18	32471694	32472024	treg_specific	Treg_specific_2028	7SK	18855	TRUE
chr18	84973906	84974121	treg_specific	Treg_specific_2111	7SK	-17380	TRUE
chr19	33031053	33031246	treg_specific	Treg_specific_2194	7SK	-13648	FALSE
chr3	121072554	121072784	treg_specific	Treg_specific_2733	7SK	32059	TRUE
chr3	153254148	153254328	treg_specific	Treg_specific_2815	7SK	-30428	FALSE
chr4	132715342	132715524	treg_specific	Treg_specific_2975	7SK	-12196	TRUE
chr4	132715633	132715870	treg_specific	Treg_specific_2976	7SK	-11877	FALSE
chr5	32220995	32221184	treg_specific	Treg_specific_3069	7SK	48671	TRUE
chr5	32221630	32221810	treg_specific	Treg_specific_3070	7SK	49301	FALSE
chr6	88329023	88329280	treg_specific	Treg_specific_3382	7SK	-26819	TRUE
chr8	97226695	97226989	treg_specific	Treg_specific_3805	7SK	4657	TRUE
chr9	118166891	118167071	treg_specific	Treg_specific_4090	7SK	-29923	FALSE
chr9	118182102	118182319	treg_specific	Treg_specific_4091	7SK	-14693	TRUE
chrX	80127558	80127738	treg_specific	Treg_specific_4120	7SK	-15190	FALSE
chr3	103188442	103191283	common	common_558	7SK	6209	TRUE
chr4	132714669	132715151	common	common_745	7SK	-12719	TRUE
chr4	132717575	132718838	common	common_746	7SK	-9422	TRUE
chr4	132725107	132726854	common	common_747	7SK	-1648	TRUE
chr8	86296775	86298060	common	common_1355	7SK	20601	TRUE
chr11	21072015	21075909	common	common_1800	7SK	-24017	TRUE
chr12	88151737	88152037	common	common_2123	7SK	980	TRUE
chr12	88175107	88175614	common	common_2124	7SK	24454	TRUE
chr16	84583475	84584867	common	common_2599	7SK	-36202	TRUE
chr17	12975931	12976432	common	common_2621	7SK	12685	TRUE
chr11	85549398	85549581	treg_specific	Treg_specific_838	8430403D17Rik	16244	FALSE
chr2	144100776	144101160	NaiveT_specific	NaiveT_specific_2687	8430406I07Rik	4291	FALSE
chr2	144101214	144101507	NaiveT_specific	NaiveT_specific_2688	8430406I07Rik	4684	FALSE
chr4	7285743	7285971	NaiveT_specific	NaiveT_specific_3027	8430436N08Rik	-201978	TRUE
chr4	7382167	7382850	common	common_622	8430436N08Rik	-105326	TRUE
chr12	102121033	102121307	NaiveT_specific	NaiveT_specific_1196	9030617O03Rik	-2920	TRUE
chr12	102122412	102122798	treg_specific	Treg_specific_1118	9030617O03Rik	-1485	FALSE
chr12	102121489	102122231	common	common_2132	9030617O03Rik	-2230	TRUE
chr7	125883561	125883770	treg_specific	Treg_specific_3680	9030624J02Rik	-74	TRUE
chr7	135381578	135381878	NaiveT_specific	NaiveT_specific_4175	9130023H24Rik	183	TRUE
chr11	22754086	22754360	NaiveT_specific	NaiveT_specific_691	9130230N09Rik	-4708	TRUE
chr11	22754624	22754844	treg_specific	Treg_specific_712	9130230N09Rik	-4197	TRUE
chr11	22753051	22753994	common	common_1808	9130230N09Rik	-5408	TRUE
chr15	25160685	25160865	treg_specific	Treg_specific_1500	9230109A22Rik	81861	FALSE
chr15	25199590	25199872	common	common_2398	9230109A22Rik	120817	TRUE
chr15	98397748	98398073	common	common_2519	9330020H09Rik	156	TRUE
chr18	89509852	89510177	NaiveT_specific	NaiveT_specific_2288	9330132A10Rik	43394	TRUE
chr17	21673352	21673557	treg_specific	Treg_specific_1868	9330136K24Rik	613	FALSE
chr15	57609179	57609359	treg_specific	Treg_specific_1522	9330154K18Rik	39892	FALSE
chr15	57603278	57605465	common	common_2429	9330154K18Rik	34995	TRUE
chr15	57624318	57624995	common	common_2430	9330154K18Rik	55280	TRUE
chr8	96967330	96967510	treg_specific	Treg_specific_3803	9330175E14Rik	8415	TRUE
chr8	96971246	96971501	treg_specific	Treg_specific_3804	9330175E14Rik	12369	TRUE
chr2	30480961	30482402	common	common_315	9330198N18Rik	-3493	TRUE
chr18	54593753	54593933	NaiveT_specific	NaiveT_specific_2233	9430076G02Rik	11894	FALSE
chr4	122383402	122383582	treg_specific	Treg_specific_2944	9530002B09Rik	16974	FALSE
chr13	41952295	41952475	treg_specific	Treg_specific_1197	9530008L14Rik	9332	FALSE
chr3	142562114	142562421	NaiveT_specific	NaiveT_specific_3012	9530052C20Rik	16809	TRUE
chr17	44839138	44840345	common	common_2683	9530072K05Rik	-7429	TRUE
chr11	63788718	63788898	NaiveT_specific	NaiveT_specific_819	9630013K17Rik	11080	TRUE
chr11	63801697	63801891	NaiveT_specific	NaiveT_specific_820	9630013K17Rik	24066	FALSE
chr11	63797925	63799696	common	common_1875	9630013K17Rik	21083	TRUE
chr19	29840990	29841170	treg_specific	Treg_specific_2187	9930021J03Rik	12928	FALSE
chr1	139795402	139795732	NaiveT_specific	NaiveT_specific_218	A130050O07Rik	-29180	TRUE
chr1	139794820	139795287	common	common_144	A130050O07Rik	-29693	TRUE
chr1	139797085	139797684	common	common_145	A130050O07Rik	-27362	TRUE
chr11	58977003	58977229	NaiveT_specific	NaiveT_specific_809	A230051G13Rik	-86	TRUE
chr7	63223578	63224043	treg_specific	Treg_specific_3573	A230056P14Rik	5910	TRUE
chr14	122472590	122473015	treg_specific	Treg_specific_1485	A330035P11Rik	-33372	TRUE
chr6	8459908	8460254	NaiveT_specific	NaiveT_specific_3571	A430035B10Rik	-349	TRUE
chr6	8435020	8436196	common	common_931	A430035B10Rik	-12371	TRUE
chr10	127941237	127941456	NaiveT_specific	NaiveT_specific_631	A430046D13Rik	4927	FALSE
chr8	3353341	3355841	common	common_1302	A430078G23Rik	1154	TRUE
chr11	70629418	70629612	NaiveT_specific	NaiveT_specific_850	A430084P05Rik	3427	TRUE
chr11	70602868	70603120	treg_specific	Treg_specific_813	A430084P05Rik	-23067	TRUE
chr19	10814831	10815689	treg_specific	Treg_specific_2143	A430093F15Rik	-177	TRUE
chr19	10817080	10817377	treg_specific	Treg_specific_2144	A430093F15Rik	1792	FALSE
chr19	10823037	10823474	treg_specific	Treg_specific_2145	A430093F15Rik	7819	TRUE
chr19	10823703	10823890	treg_specific	Treg_specific_2146	A430093F15Rik	8360	FALSE
chr19	10821439	10822874	common	common_2826	A430093F15Rik	6720	TRUE
chr19	10826208	10826857	common	common_2827	A430093F15Rik	11096	TRUE
chr19	10827348	10827700	common	common_2828	A430093F15Rik	12087	TRUE
chr19	10838088	10838757	common	common_2829	A430093F15Rik	22986	TRUE
chr11	87566721	87566901	NaiveT_specific	NaiveT_specific_915	A430104N18Rik	-2268	FALSE
chr11	87567085	87567383	NaiveT_specific	NaiveT_specific_916	A430104N18Rik	-1845	FALSE
chr11	87561563	87566142	common	common_1944	A430104N18Rik	-5226	TRUE
chr11	87567441	87568991	common	common_1945	A430104N18Rik	-863	TRUE
chr11	87569116	87569343	common	common_1946	A430104N18Rik	151	TRUE
chr1	183157037	183157251	NaiveT_specific	NaiveT_specific_320	A430110L20Rik	937	TRUE
chr1	183157549	183157829	NaiveT_specific	NaiveT_specific_321	A430110L20Rik	1482	FALSE
chr1	183161096	183161297	treg_specific	Treg_specific_362	A430110L20Rik	4990	TRUE
chr1	183161422	183161620	treg_specific	Treg_specific_363	A430110L20Rik	5314	TRUE
chr1	183157899	183158428	common	common_236	A430110L20Rik	1957	TRUE
chr3	121196821	121197293	NaiveT_specific	NaiveT_specific_2962	A530020G20Rik	-37472	TRUE
chr7	90296649	90296872	NaiveT_specific	NaiveT_specific_4087	A530021J07Rik	-393	TRUE
chr7	90296972	90297382	NaiveT_specific	NaiveT_specific_4088	A530021J07Rik	23	TRUE
chr17	32539693	32539888	treg_specific	Treg_specific_1890	A530088E08Rik	-160	TRUE
chr1	87640896	87641157	NaiveT_specific	NaiveT_specific_132	A630001G21Rik	7823	TRUE
chr1	87636037	87636355	treg_specific	Treg_specific_142	A630001G21Rik	2992	FALSE
chr1	87641076	87641473	treg_specific	Treg_specific_143	A630001G21Rik	8071	TRUE
chr1	87628840	87629587	common	common_84	A630001G21Rik	-3915	TRUE
chr1	87632471	87632816	common	common_85	A630001G21Rik	-485	TRUE
chr1	87632932	87633224	common	common_86	A630001G21Rik	-58	TRUE
chr11	52087288	52087548	NaiveT_specific	NaiveT_specific_767	A630014C17Rik	-2139	TRUE
chr11	52089192	52090160	NaiveT_specific	NaiveT_specific_768	A630014C17Rik	119	TRUE
chr11	52087687	52089034	common	common_1849	A630014C17Rik	-1196	TRUE
chrX	104346220	104346642	NaiveT_specific	NaiveT_specific_4676	A630033H20Rik	1477	TRUE
chr11	29072977	29073508	NaiveT_specific	NaiveT_specific_700	A630052C17Rik	-315	TRUE
chr16	10844601	10845130	common	common_2528	A630055G03Rik	9714	TRUE
chr7	105705009	105705242	treg_specific	Treg_specific_3636	A630091E08Rik	-6372	FALSE
chr7	105710159	105710532	treg_specific	Treg_specific_3637	A630091E08Rik	-1152	FALSE
chr7	105711244	105711759	treg_specific	Treg_specific_3638	A630091E08Rik	4	TRUE
chr7	105712491	105712823	treg_specific	Treg_specific_3639	A630091E08Rik	1159	FALSE
chr7	105713034	105713804	treg_specific	Treg_specific_3640	A630091E08Rik	1921	TRUE
chr7	105733692	105733915	treg_specific	Treg_specific_3641	A630091E08Rik	22306	FALSE
chr7	105734139	105735468	treg_specific	Treg_specific_3642	A630091E08Rik	23306	TRUE
chr7	105736027	105736380	treg_specific	Treg_specific_3643	A630091E08Rik	24706	FALSE
chr7	105736432	105736690	treg_specific	Treg_specific_3644	A630091E08Rik	25063	FALSE
chr7	105727596	105732135	common	common_1237	A630091E08Rik	18368	TRUE
chr13	48610489	48611351	common	common_2201	A830005F24Rik	1981	TRUE
chr13	48611510	48612273	common	common_2202	A830005F24Rik	2953	TRUE
chr13	91523818	91524214	NaiveT_specific	NaiveT_specific_1345	A830009L08Rik	-3674	FALSE
chr13	91510145	91510963	common	common_2230	A830009L08Rik	-17136	TRUE
chr18	32556655	32556880	NaiveT_specific	NaiveT_specific_2205	A830052D11Rik	18830	FALSE
chr18	32560541	32560759	NaiveT_specific	NaiveT_specific_2206	A830052D11Rik	22712	FALSE
chr18	32556938	32560462	common	common_2751	A830052D11Rik	20762	TRUE
chrX	155959203	155959399	treg_specific	Treg_specific_4125	A830080D01Rik	-5319	FALSE
chr17	26852531	26853171	NaiveT_specific	NaiveT_specific_1997	A930001N09Rik	182	TRUE
chr3	106879355	106879903	treg_specific	Treg_specific_2714	A930002I21Rik	-14251	TRUE
chr2	17943605	17943790	NaiveT_specific	NaiveT_specific_2461	A930004D18Rik	-6689	FALSE
chr3	115505989	115506251	NaiveT_specific	NaiveT_specific_2945	A930005H10Rik	-84928	FALSE
chr3	115515540	115515747	NaiveT_specific	NaiveT_specific_2946	A930005H10Rik	-75404	FALSE
chr3	115516827	115517013	NaiveT_specific	NaiveT_specific_2947	A930005H10Rik	-74128	FALSE
chr3	115517130	115517393	NaiveT_specific	NaiveT_specific_2948	A930005H10Rik	-73786	FALSE
chr3	115521153	115521448	NaiveT_specific	NaiveT_specific_2949	A930005H10Rik	-69747	FALSE
chr3	115522255	115522490	NaiveT_specific	NaiveT_specific_2950	A930005H10Rik	-68675	TRUE
chr3	115522837	115523227	NaiveT_specific	NaiveT_specific_2951	A930005H10Rik	-68016	FALSE
chr3	115561148	115561335	treg_specific	Treg_specific_2725	A930005H10Rik	-29806	TRUE
chr3	115563126	115563306	treg_specific	Treg_specific_2726	A930005H10Rik	-27832	FALSE
chr3	115506611	115508884	common	common_582	A930005H10Rik	-83300	FALSE
chr3	115517490	115520889	common	common_583	A930005H10Rik	-71858	TRUE
chr3	115589400	115589848	common	common_584	A930005H10Rik	-1424	FALSE
chr16	91444117	91444468	NaiveT_specific	NaiveT_specific_1923	A930006K02Rik	-21056	FALSE
chr16	91446838	91447135	NaiveT_specific	NaiveT_specific_1924	A930006K02Rik	-18362	TRUE
chr16	91447201	91447381	NaiveT_specific	NaiveT_specific_1925	A930006K02Rik	-18058	TRUE
chr16	91442670	91442936	treg_specific	Treg_specific_1789	A930006K02Rik	-22546	TRUE
chr16	91452199	91452582	treg_specific	Treg_specific_1790	A930006K02Rik	-12958	TRUE
chr16	91459255	91459602	treg_specific	Treg_specific_1791	A930006K02Rik	-5920	FALSE
chr16	91462044	91462287	treg_specific	Treg_specific_1792	A930006K02Rik	-3183	FALSE
chr16	91464998	91465200	treg_specific	Treg_specific_1793	A930006K02Rik	-250	TRUE
chr16	91466794	91467226	treg_specific	Treg_specific_1794	A930006K02Rik	1661	TRUE
chr16	91470617	91470885	treg_specific	Treg_specific_1795	A930006K02Rik	5402	TRUE
chr16	91470960	91471154	treg_specific	Treg_specific_1796	A930006K02Rik	5708	TRUE
chr16	91443116	91443890	common	common_2601	A930006K02Rik	-21846	TRUE
chr16	91445478	91446812	common	common_2602	A930006K02Rik	-19204	TRUE
chr16	91458268	91459034	common	common_2603	A930006K02Rik	-6698	TRUE
chr16	91461006	91461527	common	common_2604	A930006K02Rik	-4082	TRUE
chr19	29552743	29553001	NaiveT_specific	NaiveT_specific_2359	A930007I19Rik	-43607	FALSE
chr19	29541505	29541770	treg_specific	Treg_specific_2186	A930007I19Rik	-54841	TRUE
chr2	57090866	57091200	NaiveT_specific	NaiveT_specific_2548	A930012O16Rik	114	TRUE
chr2	103974682	103975084	treg_specific	Treg_specific_2421	A930018P22Rik	11957	TRUE
chr5	123438897	123441758	common	common_894	A930024E05Rik	965	TRUE
chr6	65612208	65612389	NaiveT_specific	NaiveT_specific_3663	A930038C07Rik	-9285	TRUE
chr6	65597607	65598505	common	common_1014	A930038C07Rik	-23528	TRUE
chr5	108077784	108078251	treg_specific	Treg_specific_3177	A930041C12Rik	15149	TRUE
chr5	108080063	108080247	treg_specific	Treg_specific_3178	A930041C12Rik	17286	TRUE
chr6	86799248	86799444	NaiveT_specific	NaiveT_specific_3702	Aak1	-165	TRUE
chr6	31140998	31141387	NaiveT_specific	NaiveT_specific_3591	AB041803	-27240	TRUE
chr6	31141443	31142202	NaiveT_specific	NaiveT_specific_3592	AB041803	-26610	TRUE
chr6	31161103	31161458	NaiveT_specific	NaiveT_specific_3593	AB041803	-7152	FALSE
chr6	31137914	31138115	treg_specific	Treg_specific_3283	AB041803	-30418	FALSE
chr6	31160151	31160548	common	common_946	AB041803	-8083	TRUE
chr6	31166843	31168947	common	common_947	AB041803	-538	TRUE
chr2	69179161	69179341	NaiveT_specific	NaiveT_specific_2571	Abcb11	-1406	FALSE
chr5	8675946	8676240	NaiveT_specific	NaiveT_specific_3305	Abcb1a	16016	TRUE
chr5	8674606	8675757	common	common_787	Abcb1a	15105	TRUE
chr5	23900090	23900414	common	common_796	Abcb8	26	TRUE
chr5	124528878	124529521	NaiveT_specific	NaiveT_specific_3502	Abcb9	101	TRUE
chr17	31194984	31195215	NaiveT_specific	NaiveT_specific_2016	Abcg1	381	TRUE
chr17	31195512	31195737	NaiveT_specific	NaiveT_specific_2017	Abcg1	906	TRUE
chr6	58546430	58546623	treg_specific	Treg_specific_3351	Abcg2	-138	TRUE
chr5	135485097	135485410	treg_specific	Treg_specific_3219	Abhd11	-72	TRUE
chr12	71236389	71237577	common	common_2084	Abhd12b	-18146	TRUE
chr7	86445693	86445981	NaiveT_specific	NaiveT_specific_4056	Abhd2	27696	TRUE
chr2	22839603	22839784	NaiveT_specific	NaiveT_specific_2487	Abi1	21563	FALSE
chr2	22895230	22895664	NaiveT_specific	NaiveT_specific_2488	Abi1	-213	TRUE
chr2	22903802	22904213	common	common_305	Abi1	8247	TRUE
chr1	60517835	60518084	NaiveT_specific	NaiveT_specific_93	Abi2	51318	TRUE
chr2	31586244	31586424	treg_specific	Treg_specific_2313	Abl1	-29129	FALSE
chr2	31583006	31583261	common	common_320	Abl1	-32329	TRUE
chr19	57147313	57147782	NaiveT_specific	NaiveT_specific_2414	Ablim1	25820	TRUE
chr19	57188007	57188230	NaiveT_specific	NaiveT_specific_2415	Ablim1	-5284	FALSE
chr19	57188484	57188700	NaiveT_specific	NaiveT_specific_2416	Ablim1	-4811	TRUE
chr19	57190384	57190698	NaiveT_specific	NaiveT_specific_2417	Ablim1	-2862	FALSE
chr19	57195443	57195799	NaiveT_specific	NaiveT_specific_2418	Ablim1	2107	TRUE
chr19	57198240	57198843	NaiveT_specific	NaiveT_specific_2419	Ablim1	5028	TRUE
chr19	57204163	57204849	NaiveT_specific	NaiveT_specific_2420	Ablim1	-4661	FALSE
chr19	57157531	57157815	treg_specific	Treg_specific_2239	Ablim1	-35730	TRUE
chr19	57174441	57174633	treg_specific	Treg_specific_2240	Ablim1	-18866	TRUE
chr19	57191378	57192670	common	common_2889	Ablim1	-1379	TRUE
chr19	57192806	57194177	common	common_2890	Ablim1	-22	TRUE
chr19	57194236	57195018	common	common_2891	Ablim1	1113	TRUE
chr19	57204903	57208131	common	common_2892	Ablim1	-2650	TRUE
chr11	76297020	76297207	NaiveT_specific	NaiveT_specific_866	Abr	-10317	FALSE
chr2	103412842	103413022	NaiveT_specific	NaiveT_specific_2632	Abtb2	6465	FALSE
chr2	103470054	103470297	NaiveT_specific	NaiveT_specific_2633	Abtb2	63709	FALSE
chr2	103492271	103492904	NaiveT_specific	NaiveT_specific_2634	Abtb2	-62604	TRUE
chr2	103502978	103503166	NaiveT_specific	NaiveT_specific_2635	Abtb2	-52120	FALSE
chr2	103448737	103448919	treg_specific	Treg_specific_2420	Abtb2	42361	TRUE
chr2	103491514	103491972	common	common_383	Abtb2	-63449	FALSE
chr2	103522259	103523203	common	common_384	Abtb2	-32461	TRUE
chr9	52608483	52608693	treg_specific	Treg_specific_3961	AC091260.1	43575	FALSE
chr3	129348528	129348708	treg_specific	Treg_specific_2749	AC098732.1	-38541	FALSE
chr3	129361177	129361357	treg_specific	Treg_specific_2750	AC098732.1	-25892	TRUE
chr10	84821891	84822080	treg_specific	Treg_specific_544	AC100386.1	25340	TRUE
chr7	65706972	65707237	NaiveT_specific	NaiveT_specific_3995	AC102205.1	42864	FALSE
chr7	65653299	65655032	common	common_1180	AC102205.1	-10075	TRUE
chr7	65703829	65705150	common	common_1181	AC102205.1	40249	TRUE
chr18	65574533	65576076	common	common_2775	AC102240.1	-11818	TRUE
chr12	16014560	16014748	NaiveT_specific	NaiveT_specific_1080	AC102435.1	-182503	FALSE
chr12	16016744	16017191	NaiveT_specific	NaiveT_specific_1081	AC102435.1	-180189	FALSE
chr12	16031551	16031763	NaiveT_specific	NaiveT_specific_1082	AC102435.1	-165500	FALSE
chr12	16056376	16056876	NaiveT_specific	NaiveT_specific_1083	AC102435.1	-140531	TRUE
chr12	16141008	16141590	NaiveT_specific	NaiveT_specific_1084	AC102435.1	-55858	FALSE
chr12	16174755	16174942	NaiveT_specific	NaiveT_specific_1085	AC102435.1	-22308	FALSE
chr12	16176522	16177034	NaiveT_specific	NaiveT_specific_1086	AC102435.1	-20379	TRUE
chr12	16192250	16192462	treg_specific	Treg_specific_981	AC102435.1	-4801	TRUE
chr12	16013397	16013639	common	common_2061	AC102435.1	-183639	TRUE
chr12	16014849	16016647	common	common_2062	AC102435.1	-181409	TRUE
chr12	16140023	16140941	common	common_2063	AC102435.1	-56675	TRUE
chr12	16177090	16178554	common	common_2064	AC102435.1	-19335	TRUE
chr7	121462326	121462573	NaiveT_specific	NaiveT_specific_4131	AC103388.1	-8387	FALSE
chr7	121460009	121462186	common	common_1263	AC103388.1	-9739	TRUE
chr17	78750475	78750722	NaiveT_specific	NaiveT_specific_2151	AC103598.1	48598	TRUE
chr17	78751044	78751964	NaiveT_specific	NaiveT_specific_2152	AC103598.1	49503	TRUE
chr5	120792370	120792894	treg_specific	Treg_specific_3193	AC111115.1	54897	FALSE
chr5	120793118	120793300	treg_specific	Treg_specific_3194	AC111115.1	55474	FALSE
chr5	120796443	120796709	treg_specific	Treg_specific_3195	AC111115.1	58841	FALSE
chr5	120796774	120797224	treg_specific	Treg_specific_3196	AC111115.1	59264	FALSE
chr6	120064317	120064635	treg_specific	Treg_specific_3454	AC113092.1	-4027	TRUE
chr6	120064957	120065142	treg_specific	Treg_specific_3455	AC113092.1	-3453	TRUE
chr6	120074740	120074961	treg_specific	Treg_specific_3456	AC113092.1	6348	TRUE
chr3	130723201	130723424	NaiveT_specific	NaiveT_specific_2976	AC114668.1	-79153	FALSE
chr3	130716918	130717119	treg_specific	Treg_specific_2755	AC114668.1	-85447	TRUE
chr3	130726760	130727017	treg_specific	Treg_specific_2756	AC114668.1	-75577	FALSE
chr3	130742537	130742746	treg_specific	Treg_specific_2757	AC114668.1	-59824	FALSE
chr3	130721944	130722656	common	common_595	AC114668.1	-80166	TRUE
chr3	130722686	130723090	common	common_596	AC114668.1	-79578	TRUE
chr3	38467608	38467810	NaiveT_specific	NaiveT_specific_2803	AC114901.1	10573	TRUE
chr18	81048049	81048229	treg_specific	Treg_specific_2107	AC117949.1	-74405	FALSE
chr18	81097529	81097840	treg_specific	Treg_specific_2108	AC117949.1	-24859	TRUE
chr7	26611415	26611638	NaiveT_specific	NaiveT_specific_3937	AC119211.1	-2219	FALSE
chr7	26611923	26612293	NaiveT_specific	NaiveT_specific_3938	AC119211.1	-1638	TRUE
chr17	52287640	52287944	NaiveT_specific	NaiveT_specific_2104	AC121600.1	-256570	FALSE
chr17	52300203	52300488	NaiveT_specific	NaiveT_specific_2105	AC121600.1	-244016	FALSE
chr17	52300815	52301217	NaiveT_specific	NaiveT_specific_2106	AC121600.1	-243346	FALSE
chr17	52306452	52306794	NaiveT_specific	NaiveT_specific_2107	AC121600.1	-237739	FALSE
chr17	52307313	52308840	NaiveT_specific	NaiveT_specific_2108	AC121600.1	-236285	TRUE
chr17	52317505	52317710	NaiveT_specific	NaiveT_specific_2109	AC121600.1	-226754	TRUE
chr17	52588203	52588410	NaiveT_specific	NaiveT_specific_2110	AC121600.1	43945	TRUE
chr17	52600651	52601184	NaiveT_specific	NaiveT_specific_2111	AC121600.1	56556	TRUE
chr17	52601684	52601994	NaiveT_specific	NaiveT_specific_2112	AC121600.1	57477	TRUE
chr17	52602364	52602570	NaiveT_specific	NaiveT_specific_2113	AC121600.1	58105	TRUE
chr17	52281415	52281674	treg_specific	Treg_specific_1933	AC121600.1	-262817	FALSE
chr17	52288164	52290666	common	common_2696	AC121600.1	-254947	TRUE
chr17	52301409	52304019	common	common_2697	AC121600.1	-241648	TRUE
chr17	52304840	52306383	common	common_2698	AC121600.1	-238750	FALSE
chr17	52607063	52608672	common	common_2699	AC121600.1	63506	TRUE
chr8	125549322	125549511	NaiveT_specific	NaiveT_specific_4338	AC121819.1	822	FALSE
chr8	125528056	125528272	treg_specific	Treg_specific_3843	AC121819.1	-20431	FALSE
chr8	125550116	125550427	common	common_1401	AC121819.1	1677	TRUE
chr5	64891074	64891272	NaiveT_specific	NaiveT_specific_3357	AC122043.1	-147815	FALSE
chr5	64891511	64892178	NaiveT_specific	NaiveT_specific_3358	AC122043.1	-147143	FALSE
chr5	64896427	64896950	NaiveT_specific	NaiveT_specific_3359	AC122043.1	-142299	TRUE
chr5	64897238	64897616	NaiveT_specific	NaiveT_specific_3360	AC122043.1	-141561	TRUE
chr5	65073774	65073969	NaiveT_specific	NaiveT_specific_3361	AC122043.1	34884	FALSE
chr5	65017623	65017974	treg_specific	Treg_specific_3094	AC122043.1	-21189	TRUE
chr5	65053871	65054062	treg_specific	Treg_specific_3095	AC122043.1	14979	TRUE
chr5	65067762	65068027	treg_specific	Treg_specific_3096	AC122043.1	28907	TRUE
chr5	65079236	65079416	treg_specific	Treg_specific_3097	AC122043.1	40338	FALSE
chr5	65096323	65096503	treg_specific	Treg_specific_3098	AC122043.1	57425	FALSE
chr5	64990623	64991401	common	common_814	AC122043.1	-47976	TRUE
chr5	65074608	65076790	common	common_815	AC122043.1	36711	TRUE
chr17	26708653	26708842	treg_specific	Treg_specific_1877	AC122252.1	-9124	TRUE
chr17	26708920	26709214	treg_specific	Treg_specific_1878	AC122252.1	-8805	TRUE
chr17	26731413	26731593	treg_specific	Treg_specific_1879	AC122252.1	13631	TRUE
chr7	96396242	96397468	NaiveT_specific	NaiveT_specific_4096	AC122386.1	-42954	TRUE
chr7	134319063	134319399	NaiveT_specific	NaiveT_specific_4167	AC122537.1	-15310	FALSE
chr7	134309503	134309941	treg_specific	Treg_specific_3697	AC122537.1	-24819	TRUE
chr7	134323999	134324330	common	common_1286	AC122537.1	-10376	TRUE
chr7	134324404	134325125	common	common_1287	AC122537.1	-9776	TRUE
chr7	134331945	134333398	common	common_1288	AC122537.1	-1869	TRUE
chr12	8284784	8284975	treg_specific	Treg_specific_976	AC122860.1	-20265	FALSE
chr10	60695574	60696176	NaiveT_specific	NaiveT_specific_453	AC123530.1	30719	TRUE
chr19	44355118	44356836	common	common_2870	AC123853.1	-3803	TRUE
chr19	44356953	44357557	common	common_2871	AC123853.1	-2525	TRUE
chr19	44357727	44358181	common	common_2872	AC123853.1	-1826	TRUE
chr7	117381379	117381634	treg_specific	Treg_specific_3663	AC124472.1	6741	TRUE
chr7	117397397	117397617	treg_specific	Treg_specific_3664	AC124472.1	22741	TRUE
chr3	133056784	133056973	NaiveT_specific	NaiveT_specific_3000	AC125040.1	-37908	FALSE
chr10	62005973	62006465	treg_specific	Treg_specific_491	AC126428.1	-14721	TRUE
chr10	62013908	62014116	treg_specific	Treg_specific_492	AC126428.1	-6928	FALSE
chr10	62017083	62017267	treg_specific	Treg_specific_493	AC126428.1	-3765	FALSE
chr10	62016121	62016862	common	common_1663	AC126428.1	-4448	TRUE
chr13	51862629	51864190	common	common_2204	AC126547.1	2747	TRUE
chr6	143096207	143096449	treg_specific	Treg_specific_3504	AC127354.1	5944	TRUE
chr10	89171695	89171884	treg_specific	Treg_specific_548	AC130216.1	-15830	TRUE
chr10	95591912	95592092	NaiveT_specific	NaiveT_specific_527	AC131596.1	-34963	FALSE
chr10	95676656	95677260	NaiveT_specific	NaiveT_specific_528	AC131596.1	49993	TRUE
chr10	95703387	95703644	NaiveT_specific	NaiveT_specific_529	AC131596.1	76551	TRUE
chr10	95736491	95736687	NaiveT_specific	NaiveT_specific_530	AC131596.1	109624	TRUE
chr10	95787725	95787905	NaiveT_specific	NaiveT_specific_531	AC131596.1	160850	TRUE
chr10	95819104	95819635	NaiveT_specific	NaiveT_specific_532	AC131596.1	192405	TRUE
chr10	95630493	95630673	treg_specific	Treg_specific_579	AC131596.1	3618	FALSE
chr10	95787982	95788169	treg_specific	Treg_specific_580	AC131596.1	161111	TRUE
chr10	95795597	95795901	treg_specific	Treg_specific_581	AC131596.1	168784	TRUE
chr10	95838521	95838701	treg_specific	Treg_specific_582	AC131596.1	211646	FALSE
chr10	95643293	95644774	common	common_1699	AC131596.1	17069	TRUE
chr10	95663350	95664940	common	common_1700	AC131596.1	37180	TRUE
chr10	95677414	95678201	common	common_1701	AC131596.1	50843	TRUE
chr10	95832474	95835001	common	common_1702	AC131596.1	206773	TRUE
chr10	95835604	95838162	common	common_1703	AC131596.1	209918	TRUE
chr1	129218817	129219250	treg_specific	Treg_specific_213	AC131793.1	-9355	TRUE
chr1	129241318	129241763	treg_specific	Treg_specific_214	AC131793.1	13152	TRUE
chr1	129245229	129245576	treg_specific	Treg_specific_215	AC131793.1	17014	TRUE
chr19	9989509	9989850	NaiveT_specific	NaiveT_specific_2322	AC132253.2	7032	FALSE
chr19	10012536	10013647	common	common_2823	AC132253.2	30444	TRUE
chr3	89100603	89100819	NaiveT_specific	NaiveT_specific_2880	AC132327.1	-5693	FALSE
chr12	33761075	33761268	NaiveT_specific	NaiveT_specific_1106	AC132354.1	13864	TRUE
chr12	78157543	78157789	treg_specific	Treg_specific_1072	AC133174.1	-59753	FALSE
chr7	151072595	151072775	treg_specific	Treg_specific_3712	AC133502.1	6372	FALSE
chr1	166951453	166951653	NaiveT_specific	NaiveT_specific_273	AC133891.1	-2923	TRUE
chr1	167015066	167015246	treg_specific	Treg_specific_308	AC133891.1	60680	TRUE
chr15	62288712	62288899	treg_specific	Treg_specific_1546	AC134453.1	-195753	TRUE
chr13	94664360	94664732	NaiveT_specific	NaiveT_specific_1354	AC136976.1	-28720	TRUE
chr13	94668551	94668766	common	common_2232	AC136976.1	-24607	TRUE
chr9	107937161	107938234	treg_specific	Treg_specific_4070	AC137678.1	2521	TRUE
chr9	107938587	107938769	treg_specific	Treg_specific_4071	AC137678.1	3501	FALSE
chr1	82816177	82816401	treg_specific	Treg_specific_135	AC138214.1	-19732	TRUE
chr1	82816495	82816675	treg_specific	Treg_specific_136	AC138214.1	-19436	TRUE
chr1	82830149	82830357	treg_specific	Treg_specific_137	AC138214.1	-5768	TRUE
chr1	82830745	82830925	treg_specific	Treg_specific_138	AC138214.1	-5186	FALSE
chr1	82803783	82804020	common	common_81	AC138214.1	-32119	TRUE
chr1	82827682	82829941	common	common_82	AC138214.1	-7209	TRUE
chr19	43705386	43705676	treg_specific	Treg_specific_2218	AC138790.1	8595	TRUE
chr19	58170041	58170565	NaiveT_specific	NaiveT_specific_2423	AC140469.1	44646	TRUE
chr18	36069660	36069944	NaiveT_specific	NaiveT_specific_2218	AC141471.1	-42676	TRUE
chr18	36070112	36070349	NaiveT_specific	NaiveT_specific_2219	AC141471.1	-42247	TRUE
chr18	36078796	36079316	NaiveT_specific	NaiveT_specific_2220	AC141471.1	-33422	TRUE
chr18	56463060	56463242	treg_specific	Treg_specific_2059	AC144794.1	81663	FALSE
chr18	33966557	33966874	treg_specific	Treg_specific_2029	AC150277.1	11898	TRUE
chr7	17282375	17282628	treg_specific	Treg_specific_3537	AC150681.1	-13534	FALSE
chr1	54806564	54806744	NaiveT_specific	NaiveT_specific_73	AC151572.1	-19408	FALSE
chr1	54751291	54751513	treg_specific	Treg_specific_64	AC151572.1	-74660	FALSE
chr1	54898587	54898895	treg_specific	Treg_specific_65	AC151572.1	72679	TRUE
chr1	54903100	54903280	treg_specific	Treg_specific_66	AC151572.1	77128	FALSE
chr8	108334242	108334923	common	common_1373	AC152826.1	-5914	TRUE
chr8	108335316	108335899	common	common_1374	AC152826.1	-4889	TRUE
chr10	96249512	96250588	NaiveT_specific	NaiveT_specific_552	AC152946.1	-68254	TRUE
chr10	96285112	96285292	NaiveT_specific	NaiveT_specific_553	AC152946.1	-33102	TRUE
chr10	96211283	96211561	treg_specific	Treg_specific_590	AC152946.1	-106882	FALSE
chr10	125749309	125749504	treg_specific	Treg_specific_648	AC153489.1	275524	FALSE
chr10	20945594	20945830	NaiveT_specific	NaiveT_specific_382	AC153556.1	16	TRUE
chr10	20945976	20946156	NaiveT_specific	NaiveT_specific_383	AC153556.1	370	TRUE
chr10	20971659	20971903	NaiveT_specific	NaiveT_specific_384	AC153556.1	26085	TRUE
chr10	20972806	20972986	NaiveT_specific	NaiveT_specific_385	AC153556.1	27200	FALSE
chr10	20924267	20924488	treg_specific	Treg_specific_434	AC153556.1	-21318	TRUE
chr10	20942402	20944430	common	common_1621	AC153556.1	-2280	TRUE
chr10	20944612	20945239	common	common_1622	AC153556.1	-770	TRUE
chr10	20954077	20954952	common	common_1623	AC153556.1	8819	TRUE
chr10	20955068	20956445	common	common_1624	AC153556.1	10061	TRUE
chr10	20971981	20972234	common	common_1625	AC153556.1	26412	TRUE
chr12	70587001	70587202	NaiveT_specific	NaiveT_specific_1131	AC153658.1	-75222	TRUE
chr12	70602838	70603018	NaiveT_specific	NaiveT_specific_1132	AC153658.1	-59396	TRUE
chr12	70640446	70640758	NaiveT_specific	NaiveT_specific_1133	AC153658.1	-21722	TRUE
chr12	70576247	70576530	treg_specific	Treg_specific_1034	AC153658.1	-85935	TRUE
chr12	70612240	70612427	treg_specific	Treg_specific_1035	AC153658.1	-49990	TRUE
chr12	70612675	70612855	treg_specific	Treg_specific_1036	AC153658.1	-49559	FALSE
chr12	70640063	70640380	treg_specific	Treg_specific_1037	AC153658.1	-22102	TRUE
chr12	70671490	70671670	treg_specific	Treg_specific_1038	AC153658.1	9256	FALSE
chr12	70617442	70618047	common	common_2083	AC153658.1	-44579	TRUE
chr14	28176070	28176264	treg_specific	Treg_specific_1359	AC154327.1	-17869	FALSE
chr14	28189341	28189808	treg_specific	Treg_specific_1360	AC154327.1	-4461	TRUE
chr14	28196744	28197422	common	common_2290	AC154327.1	3047	TRUE
chr14	28197565	28198023	common	common_2291	AC154327.1	3758	TRUE
chr14	28215656	28216314	common	common_2292	AC154327.1	21949	TRUE
chr12	93037433	93037628	treg_specific	Treg_specific_1110	AC154375.1	7417	TRUE
chr13	5929030	5929210	treg_specific	Treg_specific_1154	AC154816.1	-67677	FALSE
chr13	62886752	62886987	treg_specific	Treg_specific_1237	AC156572.1	5916	TRUE
chr6	37557499	37557700	NaiveT_specific	NaiveT_specific_3597	AC157101.1	27265	TRUE
chr6	37567640	37567848	NaiveT_specific	NaiveT_specific_3598	AC157101.1	37409	TRUE
chr6	37557821	37558027	treg_specific	Treg_specific_3289	AC157101.1	27589	TRUE
chr12	15260366	15260546	treg_specific	Treg_specific_980	AC158354.1	233006	FALSE
chr3	35001887	35002067	treg_specific	Treg_specific_2576	AC158547.1	-222559	FALSE
chr3	35216715	35217615	common	common_478	AC158547.1	-7371	TRUE
chr6	86521225	86521506	treg_specific	Treg_specific_3375	AC158662.1	-2789	TRUE
chr6	86521679	86521864	treg_specific	Treg_specific_3376	AC158662.1	-2383	FALSE
chr6	86543626	86543833	treg_specific	Treg_specific_3377	AC158662.1	19575	TRUE
chr6	98582555	98582735	treg_specific	Treg_specific_3402	AC158665.1	73820	TRUE
chr7	82883939	82884206	treg_specific	Treg_specific_3600	AC158749.1	-18181	TRUE
chr7	82932577	82932782	treg_specific	Treg_specific_3601	AC158749.1	30426	TRUE
chr7	82933167	82933443	treg_specific	Treg_specific_3602	AC158749.1	31051	TRUE
chr7	82946078	82946381	treg_specific	Treg_specific_3603	AC158749.1	43976	TRUE
chr7	82939026	82939613	common	common_1215	AC158749.1	37066	TRUE
chr7	82939865	82940715	common	common_1216	AC158749.1	38036	TRUE
chr7	82940822	82941752	common	common_1217	AC158749.1	39033	TRUE
chr12	3462823	3463160	treg_specific	Treg_specific_971	AC160138.1	14710	TRUE
chr9	48329658	48330415	NaiveT_specific	NaiveT_specific_4445	AC160992.1	14872	TRUE
chr9	48346113	48347171	common	common_1503	AC160992.1	31477	TRUE
chr3	51092820	51093098	NaiveT_specific	NaiveT_specific_2805	AC161183.1	-8142	TRUE
chr9	115317132	115317396	NaiveT_specific	NaiveT_specific_4557	AC161265.2	26047	TRUE
chr1	87647362	87647593	NaiveT_specific	NaiveT_specific_133	AC161342.1	-12891	TRUE
chr1	87647828	87649576	common	common_87	AC161342.1	-11667	TRUE
chr3	115299448	115299696	treg_specific	Treg_specific_2718	AC161513.1	112518	TRUE
chr3	38179056	38179353	NaiveT_specific	NaiveT_specific_2801	AC162799.1	12199	TRUE
chr3	40244318	40244498	NaiveT_specific	NaiveT_specific_2804	AC163023.1	-173332	FALSE
chr16	64941488	64941760	NaiveT_specific	NaiveT_specific_1912	AC163694.1	23493	TRUE
chr6	15455587	15455849	treg_specific	Treg_specific_3266	AC163724.1	100737	TRUE
chr14	26651686	26652032	treg_specific	Treg_specific_1350	AC164303.1	4268	TRUE
chr7	30884453	30884673	treg_specific	Treg_specific_3551	AC164703.1	-1391	TRUE
chr13	101357391	101357575	treg_specific	Treg_specific_1286	AC165159.1	12749	TRUE
chr13	101358648	101358995	common	common_2239	AC165159.1	14088	TRUE
chr17	31701852	31702094	NaiveT_specific	NaiveT_specific_2025	AC166172.1	-15	TRUE
chr16	56064402	56064622	NaiveT_specific	NaiveT_specific_1904	AC171202.1	-6164	TRUE
chr14	48995512	48995840	NaiveT_specific	NaiveT_specific_1450	AC171241.1	11599	TRUE
chr5	29616373	29616553	treg_specific	Treg_specific_3065	AC171500.1	-46923	FALSE
chr7	6351341	6351602	treg_specific	Treg_specific_3531	AC188461.4	14	TRUE
chr16	3268034	3268264	treg_specific	Treg_specific_1656	AC191865.1	18565	TRUE
chr18	74949364	74949581	treg_specific	Treg_specific_2100	Acaa2	10622	TRUE
chr11	83945457	83945641	NaiveT_specific	NaiveT_specific_895	Acaca	2375	FALSE
chr9	103988193	103988399	treg_specific	Treg_specific_4059	Acad11	-5089	FALSE
chr11	69708667	69709037	common	common_1887	Acap1	-189	TRUE
chr16	31192972	31193202	treg_specific	Treg_specific_1688	Acap2	-7990	TRUE
chr16	31192044	31192358	common	common_2541	Acap2	-8876	TRUE
chr2	22923206	22923524	NaiveT_specific	NaiveT_specific_2489	Acbd5	-323	TRUE
chr2	22923670	22925099	common	common_306	Acbd5	-462	TRUE
chr2	3256541	3256759	treg_specific	Treg_specific_2243	Acbd7	3210	TRUE
chr2	93697353	93697533	treg_specific	Treg_specific_2404	Accsl	266	FALSE
chr4	86531720	86533069	common	common_685	Acer2	12077	TRUE
chr4	106466907	106467561	treg_specific	Treg_specific_2928	Acot11	-5161	TRUE
chr13	91908512	91908762	treg_specific	Treg_specific_1260	Acot12	-10296	TRUE
chr12	85328826	85329278	NaiveT_specific	NaiveT_specific_1171	Acot2	241	TRUE
chr4	151571453	151571633	NaiveT_specific	NaiveT_specific_3291	Acot7	-2376	TRUE
chr4	151559983	151560174	treg_specific	Treg_specific_3035	Acot7	-164	TRUE
chr2	127753127	127753714	NaiveT_specific	NaiveT_specific_2661	Acoxl	18627	TRUE
chr11	94452977	94453165	NaiveT_specific	NaiveT_specific_927	Acsf2	-10012	TRUE
chr2	155378478	155378989	NaiveT_specific	NaiveT_specific_2702	Acss2	3766	TRUE
chr5	143682178	143682576	NaiveT_specific	NaiveT_specific_3544	Actb	13944	TRUE
chr5	143682724	143683138	NaiveT_specific	NaiveT_specific_3545	Actb	14498	TRUE
chr6	83490119	83490299	treg_specific	Treg_specific_3371	Actg2	3950	FALSE
chr7	29728538	29728721	NaiveT_specific	NaiveT_specific_3951	Actn4	-6148	TRUE
chr1	36780174	36780452	common	common_11	Actr1b	9046	TRUE
chr11	20012480	20012880	NaiveT_specific	NaiveT_specific_677	Actr2	-190	TRUE
chr11	19946684	19946888	treg_specific	Treg_specific_694	Actr2	-66084	FALSE
chr11	20007307	20007583	treg_specific	Treg_specific_695	Actr2	-5425	FALSE
chr1	127331333	127331861	NaiveT_specific	NaiveT_specific_179	Actr3	-470	TRUE
chr1	127338093	127338560	treg_specific	Treg_specific_203	Actr3	6260	TRUE
chr1	127331884	127332227	common	common_114	Actr3	-11	TRUE
chr1	127363149	127363795	common	common_115	Actr3	31405	TRUE
chr1	127364007	127364694	common	common_116	Actr3	32284	TRUE
chr1	127364762	127365264	common	common_117	Actr3	32946	TRUE
chr10	89194711	89195130	common	common_1692	Actr6	-119	TRUE
chr2	58401782	58401962	treg_specific	Treg_specific_2347	Acvr1	11023	FALSE
chr15	101010953	101011163	NaiveT_specific	NaiveT_specific_1817	Acvr1b	6502	TRUE
chr11	45897637	45898042	treg_specific	Treg_specific_753	Adam19	28253	TRUE
chr11	45898688	45898919	treg_specific	Treg_specific_754	Adam19	29217	FALSE
chr11	45899395	45899597	treg_specific	Treg_specific_755	Adam19	29909	FALSE
chr11	45903654	45904119	treg_specific	Treg_specific_756	Adam19	34300	TRUE
chr11	45900372	45900722	common	common_1829	Adam19	30960	TRUE
chr12	114725962	114726142	treg_specific	Treg_specific_1140	Adam6b	-1704	TRUE
chr17	33655220	33655400	treg_specific	Treg_specific_1891	Adamts10	-5839	FALSE
chr15	94106755	94106952	NaiveT_specific	NaiveT_specific_1767	Adamts20	-127835	TRUE
chr15	94107016	94107503	NaiveT_specific	NaiveT_specific_1768	Adamts20	-127429	TRUE
chr15	94071368	94071548	treg_specific	Treg_specific_1628	Adamts20	-163231	FALSE
chr15	94173005	94173197	treg_specific	Treg_specific_1629	Adamts20	-61588	TRUE
chr15	94309150	94309397	treg_specific	Treg_specific_1630	Adamts20	13425	TRUE
chr13	105077922	105078102	NaiveT_specific	NaiveT_specific_1364	Adamts6	59	TRUE
chr13	105076162	105076398	treg_specific	Treg_specific_1299	Adamts6	-1673	TRUE
chr13	105078716	105078944	treg_specific	Treg_specific_1300	Adamts6	877	TRUE
chr13	105076781	105077689	common	common_2244	Adamts6	-718	TRUE
chr3	95511591	95511791	NaiveT_specific	NaiveT_specific_2894	Adamtsl4	19851	TRUE
chr3	95470869	95474182	common	common_534	Adamtsl4	-8548	TRUE
chr3	95475929	95478252	common	common_535	Adamtsl4	-3983	TRUE
chr3	95478396	95479664	common	common_536	Adamtsl4	-2044	TRUE
chr5	139779780	139780486	treg_specific	Treg_specific_3224	Adap1	1112	TRUE
chr3	89534720	89535054	NaiveT_specific	NaiveT_specific_2881	Adar	217	TRUE
chr3	89504541	89504784	treg_specific	Treg_specific_2650	Adar	-14281	FALSE
chr3	89531114	89531382	treg_specific	Treg_specific_2651	Adar	-3422	TRUE
chr8	114516061	114516241	treg_specific	Treg_specific_3821	Adat1	3	TRUE
chr1	182129033	182129295	treg_specific	Treg_specific_342	Adck3	-569	TRUE
chr1	182129996	182130253	treg_specific	Treg_specific_343	Adck3	392	TRUE
chr12	4158432	4158626	NaiveT_specific	NaiveT_specific_1065	Adcy3	-1071	FALSE
chr5	34915529	34915917	NaiveT_specific	NaiveT_specific_3338	Add1	-590	TRUE
chr5	34917353	34917614	NaiveT_specific	NaiveT_specific_3339	Add1	793	TRUE
chr3	137937754	137938021	NaiveT_specific	NaiveT_specific_3006	Adh1	-2570	TRUE
chr3	138082823	138083003	treg_specific	Treg_specific_2777	Adh4	4454	TRUE
chr3	138083104	138083337	treg_specific	Treg_specific_2778	Adh4	4762	TRUE
chr16	23140934	23141114	NaiveT_specific	NaiveT_specific_1841	Adipoq	-5585	TRUE
chr16	23151360	23151594	treg_specific	Treg_specific_1675	Adipoq	4758	TRUE
chr6	119336112	119336309	treg_specific	Treg_specific_3448	Adipor2	-2493	TRUE
chr6	119336999	119337461	treg_specific	Treg_specific_3449	Adipor2	-1474	TRUE
chr14	21951447	21951638	treg_specific	Treg_specific_1347	Adk	79688	FALSE
chr14	21931999	21932440	common	common_2279	Adk	60365	TRUE
chr2	168032307	168032786	NaiveT_specific	NaiveT_specific_2747	Adnp	125	TRUE
chr2	168025149	168025367	treg_specific	Treg_specific_2543	Adnp	-6951	FALSE
chr18	80366395	80366869	common	common_2789	Adnp2	18411	TRUE
chr10	74756964	74757144	treg_specific	Treg_specific_524	Adora2a	-22634	TRUE
chr10	74757612	74757792	treg_specific	Treg_specific_525	Adora2a	-21986	TRUE
chr10	74764430	74764723	treg_specific	Treg_specific_526	Adora2a	-15111	FALSE
chr10	74765557	74765751	treg_specific	Treg_specific_527	Adora2a	-14034	FALSE
chr10	74766059	74767382	common	common_1675	Adora2a	-12967	TRUE
chr3	105713551	105713941	treg_specific	Treg_specific_2708	Adora3	6405	TRUE
chr3	105694839	105696088	common	common_563	Adora3	-11877	TRUE
chr18	62315734	62316071	NaiveT_specific	NaiveT_specific_2244	Adrb2	-23710	TRUE
chr18	62323827	62324221	treg_specific	Treg_specific_2074	Adrb2	-15589	TRUE
chr18	62325692	62325968	common	common_2772	Adrb2	-13783	TRUE
chr19	4294692	4294905	NaiveT_specific	NaiveT_specific_2299	Adrbk1	2988	TRUE
chr19	4299802	4300459	NaiveT_specific	NaiveT_specific_2300	Adrbk1	-5077	TRUE
chr19	4309930	4310132	treg_specific	Treg_specific_2120	Adrbk1	3809	TRUE
chr19	4300645	4301247	common	common_2806	Adrbk1	-4262	TRUE
chr6	140572260	140572539	NaiveT_specific	NaiveT_specific_3845	Aebp2	184	TRUE
chr6	140621659	140621839	NaiveT_specific	NaiveT_specific_3846	Aebp2	26411	FALSE
chr6	140627150	140627478	NaiveT_specific	NaiveT_specific_3847	Aebp2	31976	TRUE
chr6	140569618	140569798	treg_specific	Treg_specific_3500	Aebp2	-1262	TRUE
chr6	140563137	140563945	common	common_1119	Aebp2	-7429	TRUE
chr5	104191875	104192097	treg_specific	Treg_specific_3162	Aff1	8394	FALSE
chr5	104181757	104182503	common	common_854	Aff1	-1051	TRUE
chr5	104182562	104183360	common	common_855	Aff1	-387	TRUE
chr5	104189087	104189296	common	common_856	Aff1	5600	TRUE
chr5	104189322	104190217	common	common_857	Aff1	6178	TRUE
chr1	38550921	38551101	treg_specific	Treg_specific_20	Aff3	-45676	FALSE
chr1	38614167	38614484	treg_specific	Treg_specific_21	Aff3	17639	TRUE
chr1	38658588	38658810	treg_specific	Treg_specific_22	Aff3	-25331	TRUE
chr1	38751156	38751411	treg_specific	Treg_specific_23	Aff3	29484	TRUE
chr1	38714257	38714640	common	common_17	Aff3	-7351	TRUE
chr1	38721048	38722275	common	common_18	Aff3	-138	TRUE
chr1	38722333	38722963	common	common_19	Aff3	848	TRUE
chr11	53164320	53164610	NaiveT_specific	NaiveT_specific_784	Aff4	-131	TRUE
chr11	117694077	117694257	NaiveT_specific	NaiveT_specific_1046	Afmid	580	TRUE
chr11	117693552	117693754	treg_specific	Treg_specific_953	Afmid	66	TRUE
chr11	20591145	20591338	NaiveT_specific	NaiveT_specific_680	Aftph	-1563	TRUE
chr11	20641264	20641527	NaiveT_specific	NaiveT_specific_681	Aftph	-62	TRUE
chr7	83373597	83373939	NaiveT_specific	NaiveT_specific_4050	Agbl1	-89190	TRUE
chr7	83374115	83374569	NaiveT_specific	NaiveT_specific_4051	Agbl1	-88616	TRUE
chr7	83374676	83374973	NaiveT_specific	NaiveT_specific_4052	Agbl1	-88133	TRUE
chr7	83376113	83376351	NaiveT_specific	NaiveT_specific_4053	Agbl1	-86726	FALSE
chr7	83381223	83382561	NaiveT_specific	NaiveT_specific_4054	Agbl1	-81066	TRUE
chr7	83382710	83383810	NaiveT_specific	NaiveT_specific_4055	Agbl1	-79698	TRUE
chr7	83321210	83322304	common	common_1219	Agbl1	-141201	TRUE
chr7	83378891	83379965	common	common_1220	Agbl1	-83530	TRUE
chr10	77760902	77761888	common	common_1681	Agpat3	452	TRUE
chr17	12291035	12291215	treg_specific	Treg_specific_1850	Agpat4	-20445	FALSE
chr12	36683489	36683741	treg_specific	Treg_specific_1007	Agr3	31406	TRUE
chr13	30351797	30352106	NaiveT_specific	NaiveT_specific_1278	Agtr1a	-76358	TRUE
chr1	181739869	181740153	treg_specific	Treg_specific_341	Ahctf1	6200	FALSE
chr6	29788746	29788971	treg_specific	Treg_specific_3278	Ahcyl2	-14901	TRUE
chr6	29810545	29810790	treg_specific	Treg_specific_3279	Ahcyl2	958	TRUE
chr6	29803164	29804353	common	common_942	Ahcyl2	-132	TRUE
chr10	20668055	20668278	treg_specific	Treg_specific_431	Ahi1	-4224	TRUE
chr19	9080424	9080604	treg_specific	Treg_specific_2135	Ahnak	3875	FALSE
chr19	9118865	9119046	treg_specific	Treg_specific_2136	Ahnak	28674	TRUE
chr19	9072062	9072675	common	common_2819	Ahnak	-1781	TRUE
chr16	22901261	22901441	NaiveT_specific	NaiveT_specific_1839	Ahsg	9236	FALSE
chr7	134234943	134235314	NaiveT_specific	NaiveT_specific_4161	AI467606	179	TRUE
chr7	134243531	134243711	treg_specific	Treg_specific_3695	AI467606	8671	FALSE
chr7	134232305	134233380	common	common_1282	AI467606	-2107	TRUE
chr7	134233632	134234877	common	common_1283	AI467606	-695	TRUE
chr5	123589266	123589822	NaiveT_specific	NaiveT_specific_3494	AI480526	188	TRUE
chr16	31040071	31040400	treg_specific	Treg_specific_1687	AI480653	-21277	TRUE
chr3	154055593	154055773	treg_specific	Treg_specific_2816	AI606473	61898	FALSE
chr11	83039290	83039548	treg_specific	Treg_specific_835	AI662270	1768	FALSE
chr11	83037107	83037657	common	common_1929	AI662270	-269	TRUE
chr11	83037810	83038567	common	common_1930	AI662270	538	TRUE
chr2	129005689	129006053	NaiveT_specific	NaiveT_specific_2666	AI847159	-497	TRUE
chr2	129006140	129006561	NaiveT_specific	NaiveT_specific_2667	AI847159	-52	TRUE
chr2	129006764	129006948	NaiveT_specific	NaiveT_specific_2668	AI847159	453	FALSE
chr1	163806374	163806804	NaiveT_specific	NaiveT_specific_262	AI848100	-203	TRUE
chr1	163824388	163824583	treg_specific	Treg_specific_304	AI848100	17694	TRUE
chr1	163837913	163838149	treg_specific	Treg_specific_305	AI848100	31239	TRUE
chr10	43715670	43716117	common	common_1653	Aim1	-2066	TRUE
chr10	43716371	43717307	common	common_1654	Aim1	-1121	TRUE
chr1	175362924	175363192	NaiveT_specific	NaiveT_specific_298	Aim2	12329	TRUE
chr1	175361251	175361497	treg_specific	Treg_specific_334	Aim2	10645	FALSE
chr1	175369968	175370354	treg_specific	Treg_specific_335	Aim2	-12794	FALSE
chr1	175362223	175362754	common	common_222	Aim2	11760	TRUE
chr1	175367149	175367978	common	common_223	Aim2	-15391	TRUE
chr1	175370703	175371848	common	common_224	Aim2	-11679	TRUE
chr1	175381743	175382083	common	common_225	Aim2	-1042	TRUE
chr19	4118150	4118461	NaiveT_specific	NaiveT_specific_2296	Aip	-3269	FALSE
chr19	4118517	4121680	common	common_2801	Aip	-1476	TRUE
chr17	13002957	13003190	treg_specific	Treg_specific_1852	Airn	-5723	TRUE
chr17	13003285	13003471	treg_specific	Treg_specific_1853	Airn	-5419	TRUE
chr19	29138434	29138623	treg_specific	Treg_specific_2178	Ak3	16078	TRUE
chr19	29141750	29141989	treg_specific	Treg_specific_2179	Ak3	19419	TRUE
chr14	78831979	78832268	treg_specific	Treg_specific_1446	Akap11	-104491	TRUE
chr14	78834923	78835289	treg_specific	Treg_specific_1447	Akap11	-101509	TRUE
chr14	78835654	78836006	treg_specific	Treg_specific_1448	Akap11	-100785	TRUE
chr7	82630956	82631192	NaiveT_specific	NaiveT_specific_4041	Akap13	30320	TRUE
chr7	82717608	82717988	NaiveT_specific	NaiveT_specific_4042	Akap13	-37127	TRUE
chr7	82731115	82731423	NaiveT_specific	NaiveT_specific_4043	Akap13	-23656	TRUE
chr7	82740746	82740926	NaiveT_specific	NaiveT_specific_4044	Akap13	-14089	TRUE
chr7	82741070	82741394	NaiveT_specific	NaiveT_specific_4045	Akap13	-13693	TRUE
chr7	82743463	82743693	NaiveT_specific	NaiveT_specific_4046	Akap13	-11347	FALSE
chr7	82831124	82831305	NaiveT_specific	NaiveT_specific_4047	Akap13	-15663	TRUE
chr7	82628364	82628557	treg_specific	Treg_specific_3594	Akap13	27707	TRUE
chr7	82639402	82639612	treg_specific	Treg_specific_3595	Akap13	38753	FALSE
chr7	82734317	82734538	treg_specific	Treg_specific_3596	Akap13	-20497	FALSE
chr7	82789408	82789625	treg_specific	Treg_specific_3597	Akap13	446	TRUE
chr7	82794785	82794984	treg_specific	Treg_specific_3598	Akap13	5814	TRUE
chr7	82716450	82717287	common	common_1207	Akap13	-38056	TRUE
chr7	82719227	82720690	common	common_1208	Akap13	-34966	TRUE
chr7	82743922	82746866	common	common_1209	Akap13	-9531	TRUE
chr7	82753671	82758390	common	common_1210	Akap13	-1139	TRUE
chr7	82800607	82801008	common	common_1211	Akap13	11737	TRUE
chr7	82801199	82801599	common	common_1212	Akap13	12328	TRUE
chr7	82846528	82847861	common	common_1214	Akap13	231	TRUE
chr4	57826456	57826796	NaiveT_specific	NaiveT_specific_3091	Akap2	-15491	TRUE
chr4	57846398	57846681	NaiveT_specific	NaiveT_specific_3092	Akap2	4423	FALSE
chr4	57743775	57744077	treg_specific	Treg_specific_2888	Akap2	-11041	TRUE
chr4	57744175	57744355	treg_specific	Treg_specific_2889	Akap2	-10702	TRUE
chr12	53830407	53830589	NaiveT_specific	NaiveT_specific_1117	Akap6	30128	TRUE
chr17	32485871	32486059	treg_specific	Treg_specific_1889	Akap8l	-1561	TRUE
chr4	63064279	63064619	NaiveT_specific	NaiveT_specific_3122	Akna	-30	TRUE
chr4	63064836	63066301	common	common_680	Akna	1090	TRUE
chr6	34349582	34349762	treg_specific	Treg_specific_3287	Akr1b10	8241	FALSE
chr13	4608015	4608497	treg_specific	Treg_specific_1151	Akr1e1	-124	TRUE
chr7	28376559	28377437	NaiveT_specific	NaiveT_specific_3939	Akt2	-389	TRUE
chr1	179187748	179187931	NaiveT_specific	NaiveT_specific_306	Akt3	-494	TRUE
chr1	179188050	179188574	NaiveT_specific	NaiveT_specific_307	Akt3	-22	TRUE
chr2	162928761	162928950	treg_specific	Treg_specific_2527	AL591584.1	10221	TRUE
chr2	165618449	165618740	common	common_440	AL591712.1	-16785	TRUE
chr11	85889344	85889531	treg_specific	Treg_specific_839	AL592465.2	93368	FALSE
chr11	86631239	86631422	NaiveT_specific	NaiveT_specific_905	AL596111.1	-6363	FALSE
chr11	86631473	86631861	NaiveT_specific	NaiveT_specific_906	AL596111.1	-6027	TRUE
chr11	86647466	86647712	NaiveT_specific	NaiveT_specific_907	AL596111.1	9895	TRUE
chr11	86649058	86649251	NaiveT_specific	NaiveT_specific_908	AL596111.1	11461	FALSE
chr11	86649759	86649980	NaiveT_specific	NaiveT_specific_909	AL596111.1	12176	TRUE
chr11	86707239	86707422	NaiveT_specific	NaiveT_specific_910	AL596111.1	69637	TRUE
chr11	86649921	86650152	treg_specific	Treg_specific_851	AL596111.1	12343	TRUE
chr11	86686449	86686841	treg_specific	Treg_specific_852	AL596111.1	48951	TRUE
chr11	86629777	86631038	common	common_1938	AL596111.1	-7286	TRUE
chr11	86635177	86636991	common	common_1939	AL596111.1	-1610	TRUE
chr11	86640382	86642204	common	common_1940	AL596111.1	3599	TRUE
chr11	86647838	86648742	common	common_1941	AL596111.1	10596	TRUE
chr4	120507440	120507624	treg_specific	Treg_specific_2941	AL606904.1	-2561	FALSE
chr4	134352220	134352451	NaiveT_specific	NaiveT_specific_3218	AL645531.1	1390	TRUE
chr4	134352738	134352926	NaiveT_specific	NaiveT_specific_3219	AL645531.1	1886	TRUE
chr11	88889365	88889551	treg_specific	Treg_specific_861	AL646096.2	-25329	TRUE
chr2	158560658	158560901	treg_specific	Treg_specific_2522	AL663077.1	-5094	FALSE
chr2	158544126	158545867	common	common_430	AL663077.1	-20877	TRUE
chr2	158548768	158550075	common	common_431	AL663077.1	-16452	TRUE
chr11	120777978	120778163	treg_specific	Treg_specific_965	AL663090.1	3500	TRUE
chr11	120777253	120777808	common	common_2053	AL663090.1	2960	TRUE
chr11	51745430	51745721	NaiveT_specific	NaiveT_specific_760	AL669920.1	-32308	TRUE
chr4	135572205	135572397	treg_specific	Treg_specific_2984	AL672076.1	-1821	TRUE
chr1	60709550	60709774	NaiveT_specific	NaiveT_specific_94	AL683804.1	39015	TRUE
chr3	37172732	37172940	NaiveT_specific	NaiveT_specific_2799	AL691478.1	17021	FALSE
chr2	152600914	152601117	treg_specific	Treg_specific_2498	AL731857.1	2391	TRUE
chr2	152614217	152614477	treg_specific	Treg_specific_2499	AL731857.1	15722	FALSE
chr2	152614792	152615204	treg_specific	Treg_specific_2500	AL731857.1	16373	TRUE
chr2	152615434	152615899	treg_specific	Treg_specific_2501	AL731857.1	17042	TRUE
chr2	166490889	166491282	NaiveT_specific	NaiveT_specific_2740	AL732357.1	10444	TRUE
chr2	166481650	166481855	treg_specific	Treg_specific_2536	AL732357.1	1111	TRUE
chr2	166490273	166490683	common	common_448	AL732357.1	9836	TRUE
chr2	75496680	75497019	common	common_375	AL772404.1	-451	TRUE
chr2	60761852	60762063	treg_specific	Treg_specific_2353	AL928581.1	-30232	TRUE
chr4	104732412	104732592	treg_specific	Treg_specific_2925	AL929466.1	-18094	FALSE
chr4	104732710	104732890	treg_specific	Treg_specific_2926	AL929466.1	-17796	FALSE
chr11	51912385	51912734	NaiveT_specific	NaiveT_specific_761	AL935177.1	-95	TRUE
chr5	122014537	122014812	common	common_888	Aldh2	-10461	TRUE
chr11	61080370	61080550	NaiveT_specific	NaiveT_specific_815	Aldh3a2	-169	TRUE
chr11	61080745	61080984	NaiveT_specific	NaiveT_specific_816	Aldh3a2	-78	TRUE
chr18	56668896	56669095	treg_specific	Treg_specific_2060	Aldh7a1	-17507	TRUE
chr10	21077984	21078190	treg_specific	Treg_specific_435	Aldh8a1	-19010	TRUE
chr3	120994397	120994685	treg_specific	Treg_specific_2732	Alg14	-194	TRUE
chr3	120994733	120995007	common	common_589	Alg14	135	TRUE
chr9	50644149	50644504	treg_specific	Treg_specific_3957	Alg9	651	TRUE
chr9	3335362	3335626	NaiveT_specific	NaiveT_specific_4362	Alkbh8	16	TRUE
chr6	85536279	85536459	NaiveT_specific	NaiveT_specific_3699	Alms1	-1156	FALSE
chr11	70111332	70111535	NaiveT_specific	NaiveT_specific_847	Alox12e	-23645	TRUE
chr11	68938877	68939213	common	common_1883	Aloxe3	-353	TRUE
chr3	127482973	127483310	treg_specific	Treg_specific_2744	Alpk1	-266	TRUE
chr18	65480301	65480555	treg_specific	Treg_specific_2077	Alpk2	13066	FALSE
chr18	65481246	65482252	treg_specific	Treg_specific_2078	Alpk2	14387	TRUE
chr18	65482411	65482958	treg_specific	Treg_specific_2079	Alpk2	15323	TRUE
chr18	65472082	65472764	common	common_2773	Alpk2	5061	TRUE
chr18	65541375	65541834	common	common_2774	Alpk2	-11937	TRUE
chr9	110809682	110810075	NaiveT_specific	NaiveT_specific_4550	Als2cl	19380	TRUE
chr9	110810139	110811216	NaiveT_specific	NaiveT_specific_4551	Als2cl	20179	TRUE
chr9	110811620	110812345	NaiveT_specific	NaiveT_specific_4552	Als2cl	21484	TRUE
chr1	58749295	58749506	treg_specific	Treg_specific_77	Als2cr12	-3432	FALSE
chr15	97078088	97078390	NaiveT_specific	NaiveT_specific_1781	Amigo2	521	TRUE
chr15	97078554	97078843	NaiveT_specific	NaiveT_specific_1782	Amigo2	981	TRUE
chr15	97191944	97192124	NaiveT_specific	NaiveT_specific_1783	Amigo2	114316	TRUE
chr15	97192557	97192802	NaiveT_specific	NaiveT_specific_1784	Amigo2	114962	TRUE
chr15	97221371	97221617	NaiveT_specific	NaiveT_specific_1785	Amigo2	143776	TRUE
chr15	97288711	97289497	NaiveT_specific	NaiveT_specific_1786	Amigo2	211386	TRUE
chr15	97295987	97296199	NaiveT_specific	NaiveT_specific_1787	Amigo2	218375	FALSE
chr15	97172810	97174034	common	common_2508	Amigo2	95704	TRUE
chr15	97191502	97191830	common	common_2509	Amigo2	113948	TRUE
chr15	97192208	97192500	common	common_2510	Amigo2	114636	TRUE
chr15	97202632	97206211	common	common_2511	Amigo2	126704	TRUE
chr15	97219668	97220101	common	common_2512	Amigo2	142167	TRUE
chr15	97220328	97221239	common	common_2513	Amigo2	143066	TRUE
chr15	97254799	97256292	common	common_2514	Amigo2	177828	TRUE
chr15	97297809	97298122	common	common_2515	Amigo2	220248	FALSE
chr15	97298183	97301309	common	common_2516	Amigo2	222028	TRUE
chr6	149140776	149141063	treg_specific	Treg_specific_3525	Amn1	3686	FALSE
chr6	149136791	149137674	common	common_1142	Amn1	24	TRUE
chr6	149141651	149142226	common	common_1143	Amn1	4705	TRUE
chr11	109282336	109282827	treg_specific	Treg_specific_931	Amz2	-4678	FALSE
chr11	109306916	109307098	treg_specific	Treg_specific_932	Amz2	5537	TRUE
chr11	109280576	109282266	common	common_2034	Amz2	-5839	TRUE
chr11	109287103	109287515	common	common_2035	Amz2	13	TRUE
chr11	109293453	109294223	common	common_2036	Amz2	-192	TRUE
chr14	51709279	51709573	treg_specific	Treg_specific_1382	Ang	-1326	TRUE
chr14	51714851	51715031	treg_specific	Treg_specific_1383	Ang	-734	FALSE
chr15	27525512	27525704	NaiveT_specific	NaiveT_specific_1606	Ank	24404	FALSE
chr15	27386954	27387228	treg_specific	Treg_specific_1502	Ank	-9341	FALSE
chr15	27525806	27527645	common	common_2401	Ank	25522	TRUE
chr3	126905667	126905847	treg_specific	Treg_specific_2743	Ank2	-23008	FALSE
chr9	65389351	65389957	treg_specific	Treg_specific_3991	Ankdd1a	24848	TRUE
chr8	125441680	125442051	NaiveT_specific	NaiveT_specific_4334	Ankrd11	-56807	TRUE
chr8	125499689	125499869	NaiveT_specific	NaiveT_specific_4335	Ankrd11	1086	FALSE
chr8	125561112	125561306	NaiveT_specific	NaiveT_specific_4339	Ankrd11	-4688	TRUE
chr8	125565144	125566162	NaiveT_specific	NaiveT_specific_4340	Ankrd11	-244	TRUE
chr8	125461342	125461597	treg_specific	Treg_specific_3840	Ankrd11	-37203	TRUE
chr8	125462290	125462895	common	common_1398	Ankrd11	-36080	TRUE
chr8	125557139	125558863	common	common_1402	Ankrd11	-7896	TRUE
chr8	125566503	125567050	common	common_1403	Ankrd11	880	TRUE
chr17	66425966	66426319	NaiveT_specific	NaiveT_specific_2128	Ankrd12	-219	TRUE
chr17	66392878	66393058	treg_specific	Treg_specific_1943	Ankrd12	-7012	FALSE
chr5	115255977	115256233	NaiveT_specific	NaiveT_specific_3462	Ankrd13a	6639	TRUE
chr3	157609924	157610173	NaiveT_specific	NaiveT_specific_3022	Ankrd13c	-329	TRUE
chr5	90795329	90795592	NaiveT_specific	NaiveT_specific_3402	Ankrd17	250	TRUE
chr19	34242815	34243095	NaiveT_specific	NaiveT_specific_2372	Ankrd22	2412	TRUE
chr14	32571539	32571735	treg_specific	Treg_specific_1366	Ankrd28	-71964	TRUE
chr14	32594652	32594872	treg_specific	Treg_specific_1367	Ankrd28	-48839	TRUE
chr1	54927763	54927994	NaiveT_specific	NaiveT_specific_74	Ankrd44	-55352	TRUE
chr1	54929081	54929332	NaiveT_specific	NaiveT_specific_75	Ankrd44	-54024	TRUE
chr1	54963972	54964516	NaiveT_specific	NaiveT_specific_76	Ankrd44	-18987	TRUE
chr1	54979052	54979289	NaiveT_specific	NaiveT_specific_77	Ankrd44	-4060	TRUE
chr1	54981205	54981457	NaiveT_specific	NaiveT_specific_78	Ankrd44	-1900	FALSE
chr1	54911927	54912265	treg_specific	Treg_specific_67	Ankrd44	-71135	FALSE
chr1	54915879	54916061	treg_specific	Treg_specific_68	Ankrd44	-67261	FALSE
chr1	54953308	54953544	treg_specific	Treg_specific_69	Ankrd44	-29805	TRUE
chr1	54966327	54966507	treg_specific	Treg_specific_70	Ankrd44	-16814	FALSE
chr1	54928144	54928626	common	common_47	Ankrd44	-54846	TRUE
chr1	54954122	54954393	common	common_48	Ankrd44	-28973	TRUE
chr1	54970366	54970851	common	common_49	Ankrd44	-12622	TRUE
chr1	54971182	54971453	common	common_50	Ankrd44	-11913	TRUE
chr15	36369089	36369490	common	common_2411	Ankrd46	-57256	TRUE
chr3	38339594	38339879	NaiveT_specific	NaiveT_specific_2802	Ankrd50	-14742	TRUE
chr13	113077958	113078138	treg_specific	Treg_specific_1315	Ankrd55	-611	TRUE
chr13	113079568	113079801	treg_specific	Treg_specific_1316	Ankrd55	959	TRUE
chr13	113174938	113175276	treg_specific	Treg_specific_1317	Ankrd55	66445	TRUE
chr13	113175652	113176017	treg_specific	Treg_specific_1318	Ankrd55	67173	TRUE
chr13	113178235	113178415	treg_specific	Treg_specific_1319	Ankrd55	69663	TRUE
chr13	113179107	113179299	treg_specific	Treg_specific_1320	Ankrd55	70541	TRUE
chr13	113078218	113079495	common	common_2257	Ankrd55	131	TRUE
chr4	32955592	32955919	treg_specific	Treg_specific_2867	Ankrd6	8098	TRUE
chr5	144632766	144632946	treg_specific	Treg_specific_3230	Ankrd61	-23043	FALSE
chr10	90376586	90376766	treg_specific	Treg_specific_549	Anks1b	18838	FALSE
chr9	122142709	122142889	treg_specific	Treg_specific_4097	Ano10	-60693	TRUE
chr9	122180982	122181162	treg_specific	Treg_specific_4098	Ano10	-22420	TRUE
chr9	62190383	62192459	NaiveT_specific	NaiveT_specific_4468	Anp32a	-449	TRUE
chr9	62192794	62193151	NaiveT_specific	NaiveT_specific_4469	Anp32a	367	TRUE
chr9	62201566	62201953	treg_specific	Treg_specific_3980	Anp32a	9154	TRUE
chr4	46471252	46471501	treg_specific	Treg_specific_2877	Anp32b	7378	TRUE
chr3	95754719	95755451	common	common_537	Anp32e	6958	TRUE
chr5	98447405	98447585	NaiveT_specific	NaiveT_specific_3417	Antxr2	-12486	TRUE
chr5	98445484	98446056	treg_specific	Treg_specific_3153	Antxr2	-14211	TRUE
chr5	98447161	98447373	treg_specific	Treg_specific_3154	Antxr2	-12714	TRUE
chr14	26677039	26677219	treg_specific	Treg_specific_1351	Anxa11	15460	TRUE
chr14	26677722	26678073	treg_specific	Treg_specific_1352	Anxa11	16229	TRUE
chr11	54836961	54837168	treg_specific	Treg_specific_782	Anxa6	-9852	TRUE
chr11	54853205	54853409	treg_specific	Treg_specific_783	Anxa6	6360	TRUE
chr3	127527076	127527342	treg_specific	Treg_specific_2745	Ap1ar	-13201	TRUE
chr3	127527631	127527817	treg_specific	Treg_specific_2746	Ap1ar	-12686	TRUE
chr7	148764744	148764948	common	common_1298	Ap2a2	16767	TRUE
chr13	95136451	95136631	treg_specific	Treg_specific_1264	Ap3b1	7626	FALSE
chr14	21853255	21853735	NaiveT_specific	NaiveT_specific_1418	Ap3m1	-293	TRUE
chr14	21851089	21851629	common	common_2278	Ap3m1	-2429	TRUE
chr8	23917148	23917374	NaiveT_specific	NaiveT_specific_4201	Ap3m2	1135	TRUE
chr8	96937282	96937606	NaiveT_specific	NaiveT_specific_4290	Ap3s1-ps2	8436	TRUE
chr8	96941748	96941950	treg_specific	Treg_specific_3802	Ap3s1-ps2	12841	FALSE
chr8	96936935	96937172	common	common_1365	Ap3s1-ps2	8046	TRUE
chr8	96937821	96938146	common	common_1366	Ap3s1-ps2	8976	TRUE
chr2	22629018	22629407	NaiveT_specific	NaiveT_specific_2484	Apbb1ip	-401	TRUE
chr2	22629480	22630250	NaiveT_specific	NaiveT_specific_2485	Apbb1ip	-100	TRUE
chr2	22666255	22666435	NaiveT_specific	NaiveT_specific_2486	Apbb1ip	36380	TRUE
chr2	22639065	22640302	common	common_300	Apbb1ip	9719	TRUE
chr2	22661404	22661779	common	common_301	Apbb1ip	31627	TRUE
chr2	22662167	22663268	common	common_302	Apbb1ip	32753	TRUE
chr2	22665679	22666076	common	common_303	Apbb1ip	35913	FALSE
chr2	22666515	22666760	common	common_304	Apbb1ip	36673	TRUE
chr9	66719596	66719784	NaiveT_specific	NaiveT_specific_4481	Aph1c	37157	FALSE
chr9	66713622	66713867	treg_specific	Treg_specific_3993	Aph1c	31212	FALSE
chr6	122552436	122552933	common	common_1089	Apobec1	223	TRUE
chr17	48566976	48567213	treg_specific	Treg_specific_1921	Apobec2	-4958	TRUE
chr17	48565323	48565712	common	common_2687	Apobec2	-6535	TRUE
chr15	79724019	79724611	treg_specific	Treg_specific_1603	Apobec3	-1138	FALSE
chr15	79726481	79726710	treg_specific	Treg_specific_1604	Apobec3	905	TRUE
chr15	79731128	79731312	treg_specific	Treg_specific_1605	Apobec3	588	TRUE
chr15	79725911	79726168	common	common_2475	Apobec3	349	TRUE
chr11	108132934	108133129	NaiveT_specific	NaiveT_specific_1013	Apoh	-71636	TRUE
chr11	108144203	108144563	treg_specific	Treg_specific_922	Apoh	-60285	TRUE
chr11	108147368	108147548	treg_specific	Treg_specific_923	Apoh	-57210	TRUE
chr11	108195519	108195728	treg_specific	Treg_specific_924	Apoh	-9044	TRUE
chr11	108133649	108135801	common	common_2033	Apoh	-69943	TRUE
chr15	77522396	77522583	treg_specific	Treg_specific_1597	Apol7e	-6822	FALSE
chr13	108358391	108358761	treg_specific	Treg_specific_1307	Apoo-ps	153759	TRUE
chr4	40651182	40651362	NaiveT_specific	NaiveT_specific_3070	Aptx	1045	FALSE
chr4	40649781	40650698	common	common_656	Aptx	20	TRUE
chr7	104897355	104898600	common	common_1236	Aqp11	11221	TRUE
chr2	113962589	113962962	NaiveT_specific	NaiveT_specific_2643	Aqr	-4103	TRUE
chr2	113970237	113971789	common	common_389	Aqr	4134	TRUE
chr5	63157129	63157328	NaiveT_specific	NaiveT_specific_3346	Arap2	-208	TRUE
chr5	63169791	63170207	NaiveT_specific	NaiveT_specific_3347	Arap2	12562	TRUE
chr5	63154347	63154527	treg_specific	Treg_specific_3087	Arap2	-2458	TRUE
chr12	70472558	70472927	NaiveT_specific	NaiveT_specific_1127	Arf6	-394	TRUE
chr3	85684003	85684266	treg_specific	Treg_specific_2642	Arfip1	-7155	FALSE
chr2	91489981	91490161	NaiveT_specific	NaiveT_specific_2624	Arhgap1	54	TRUE
chr2	91490372	91490956	NaiveT_specific	NaiveT_specific_2625	Arhgap1	285	TRUE
chr2	113688900	113689139	NaiveT_specific	NaiveT_specific_2642	Arhgap11a	202	TRUE
chr2	43582754	43582941	NaiveT_specific	NaiveT_specific_2528	Arhgap15	-21496	TRUE
chr2	43583004	43583253	NaiveT_specific	NaiveT_specific_2529	Arhgap15	-21215	TRUE
chr2	43583339	43583651	NaiveT_specific	NaiveT_specific_2530	Arhgap15	-20849	TRUE
chr2	43604273	43604461	NaiveT_specific	NaiveT_specific_2531	Arhgap15	-23	TRUE
chr2	43608722	43608924	NaiveT_specific	NaiveT_specific_2532	Arhgap15	4433	TRUE
chr2	43611629	43611900	NaiveT_specific	NaiveT_specific_2533	Arhgap15	7375	TRUE
chr2	43612386	43612814	NaiveT_specific	NaiveT_specific_2534	Arhgap15	8210	TRUE
chr2	43613272	43613452	NaiveT_specific	NaiveT_specific_2535	Arhgap15	-7507	FALSE
chr2	43610572	43610758	treg_specific	Treg_specific_2328	Arhgap15	6275	FALSE
chr2	43593531	43595353	common	common_333	Arhgap15	-9902	TRUE
chr2	43603176	43604213	common	common_334	Arhgap15	-649	TRUE
chr2	43606340	43606840	common	common_335	Arhgap15	2200	FALSE
chr10	26425133	26425320	NaiveT_specific	NaiveT_specific_395	Arhgap18	-48000	FALSE
chr10	26519126	26519419	NaiveT_specific	NaiveT_specific_396	Arhgap18	-23135	TRUE
chr10	26519689	26520041	NaiveT_specific	NaiveT_specific_397	Arhgap18	-22543	TRUE
chr10	26492210	26492452	treg_specific	Treg_specific_444	Arhgap18	48	TRUE
chr10	26518893	26519220	treg_specific	Treg_specific_445	Arhgap18	-23351	TRUE
chr10	26519504	26519698	treg_specific	Treg_specific_446	Arhgap18	-22807	TRUE
chr9	51588020	51588200	treg_specific	Treg_specific_3960	Arhgap20	14345	FALSE
chr2	20825372	20825554	treg_specific	Treg_specific_2294	Arhgap21	-10858	FALSE
chr5	103340148	103340467	treg_specific	Treg_specific_3160	Arhgap24	65231	FALSE
chr6	87451682	87451939	NaiveT_specific	NaiveT_specific_3706	Arhgap25	5503	FALSE
chr6	87454910	87455198	NaiveT_specific	NaiveT_specific_3707	Arhgap25	8746	FALSE
chr6	87481703	87482021	NaiveT_specific	NaiveT_specific_3708	Arhgap25	-1367	FALSE
chr6	87463148	87463332	treg_specific	Treg_specific_3379	Arhgap25	16932	FALSE
chr6	87463528	87463834	treg_specific	Treg_specific_3380	Arhgap25	17373	TRUE
chr6	87502043	87502404	treg_specific	Treg_specific_3381	Arhgap25	18971	TRUE
chr6	87452117	87454659	common	common_1029	Arhgap25	7080	TRUE
chr6	87482154	87484324	common	common_1030	Arhgap25	-14	TRUE
chr6	87484686	87485466	common	common_1031	Arhgap25	1823	TRUE
chr6	87491129	87492353	common	common_1032	Arhgap25	8488	TRUE
chr6	87497583	87498209	common	common_1033	Arhgap25	14643	TRUE
chr18	39208756	39208974	treg_specific	Treg_specific_2040	Arhgap26	-50100	TRUE
chr18	39300582	39300817	treg_specific	Treg_specific_2041	Arhgap26	41735	FALSE
chr1	173318474	173319040	NaiveT_specific	NaiveT_specific_292	Arhgap30	-328	TRUE
chr1	173319904	173320428	NaiveT_specific	NaiveT_specific_293	Arhgap30	1075	TRUE
chr1	173319055	173319595	common	common_212	Arhgap30	234	TRUE
chr16	38714150	38714594	common	common_2553	Arhgap31	985	TRUE
chr15	76588296	76588638	NaiveT_specific	NaiveT_specific_1691	Arhgap39	32434	TRUE
chr15	76600846	76601234	NaiveT_specific	NaiveT_specific_1692	Arhgap39	-24215	TRUE
chr15	76601426	76601774	NaiveT_specific	NaiveT_specific_1693	Arhgap39	-23655	FALSE
chr15	76587748	76588105	common	common_2470	Arhgap39	31894	TRUE
chrX	71160661	71161029	NaiveT_specific	NaiveT_specific_4647	Arhgap4	4170	TRUE
chr11	120442569	120442842	NaiveT_specific	NaiveT_specific_1061	Arhgdia	12	TRUE
chr6	136879218	136879953	NaiveT_specific	NaiveT_specific_3840	Arhgdib	-8526	TRUE
chr6	136892044	136892515	NaiveT_specific	NaiveT_specific_3841	Arhgdib	1860	FALSE
chr6	136888184	136890565	common	common_1117	Arhgdib	-1045	TRUE
chr7	25688100	25688403	NaiveT_specific	NaiveT_specific_3931	Arhgef1	158	TRUE
chr7	25692736	25692950	NaiveT_specific	NaiveT_specific_3932	Arhgef1	177	TRUE
chr7	25687110	25687925	common	common_1154	Arhgef1	-413	TRUE
chr7	25691643	25692613	common	common_1155	Arhgef1	-538	TRUE
chr8	14985223	14985533	treg_specific	Treg_specific_3717	Arhgef10	-4981	TRUE
chr8	14986434	14986653	treg_specific	Treg_specific_3718	Arhgef10	-3815	FALSE
chr8	14993783	14994797	treg_specific	Treg_specific_3719	Arhgef10	-1846	TRUE
chr8	14985636	14986044	common	common_1312	Arhgef10	-4519	TRUE
chr11	68753057	68753387	common	common_1880	Arhgef15	-7660	TRUE
chr14	28048155	28048416	NaiveT_specific	NaiveT_specific_1422	Arhgef3	-2939	TRUE
chr14	28049135	28049337	NaiveT_specific	NaiveT_specific_1423	Arhgef3	-1989	FALSE
chr14	28062834	28063014	NaiveT_specific	NaiveT_specific_1424	Arhgef3	11699	TRUE
chr14	28130391	28130696	NaiveT_specific	NaiveT_specific_1425	Arhgef3	-18727	TRUE
chr14	28149574	28149964	NaiveT_specific	NaiveT_specific_1426	Arhgef3	498	TRUE
chr14	28150051	28150339	NaiveT_specific	NaiveT_specific_1427	Arhgef3	924	TRUE
chr14	28150480	28150660	NaiveT_specific	NaiveT_specific_1428	Arhgef3	1299	TRUE
chr14	28153966	28154171	NaiveT_specific	NaiveT_specific_1429	Arhgef3	4798	FALSE
chr14	28165107	28165288	NaiveT_specific	NaiveT_specific_1430	Arhgef3	15927	TRUE
chr14	28169206	28169417	NaiveT_specific	NaiveT_specific_1431	Arhgef3	20041	FALSE
chr14	28005839	28006026	treg_specific	Treg_specific_1353	Arhgef3	-45292	TRUE
chr14	28038473	28038706	treg_specific	Treg_specific_1354	Arhgef3	-12635	FALSE
chr14	28045660	28045905	treg_specific	Treg_specific_1355	Arhgef3	-5442	FALSE
chr14	28049380	28049627	treg_specific	Treg_specific_1356	Arhgef3	-1721	FALSE
chr14	28062292	28062574	treg_specific	Treg_specific_1357	Arhgef3	11208	TRUE
chr14	28151628	28151808	treg_specific	Treg_specific_1358	Arhgef3	2447	FALSE
chr14	28041843	28045070	common	common_2281	Arhgef3	-7768	TRUE
chr14	28045197	28045534	common	common_2282	Arhgef3	-5859	FALSE
chr14	28047147	28047716	common	common_2283	Arhgef3	-3793	TRUE
chr14	28050066	28053008	common	common_2284	Arhgef3	312	TRUE
chr14	28154344	28155125	common	common_2285	Arhgef3	5464	TRUE
chr14	28158267	28158680	common	common_2286	Arhgef3	9203	TRUE
chr14	28164299	28164942	common	common_2287	Arhgef3	15350	TRUE
chr14	28167926	28168284	common	common_2288	Arhgef3	18834	TRUE
chr14	28168627	28169148	common	common_2289	Arhgef3	19617	TRUE
chr17	80723226	80723530	NaiveT_specific	NaiveT_specific_2154	Arhgef33	16631	TRUE
chr17	80722991	80723322	treg_specific	Treg_specific_1978	Arhgef33	16410	TRUE
chr18	61649339	61649532	treg_specific	Treg_specific_2072	Arhgef37	-19497	TRUE
chr1	34772785	34772969	treg_specific	Treg_specific_11	Arhgef4	-5892	FALSE
chr4	133261293	133261511	NaiveT_specific	NaiveT_specific_3207	Arid1a	-15289	FALSE
chr4	133268503	133268723	NaiveT_specific	NaiveT_specific_3208	Arid1a	-8078	TRUE
chr4	133295059	133295338	treg_specific	Treg_specific_2977	Arid1a	-14327	FALSE
chr4	133261738	133263602	common	common_753	Arid1a	-14021	TRUE
chr4	133285473	133286071	common	common_754	Arid1a	5978	TRUE
chr17	5238809	5239039	NaiveT_specific	NaiveT_specific_1950	Arid1b	-102790	TRUE
chr15	96116919	96117099	NaiveT_specific	NaiveT_specific_1769	Arid2	-940	TRUE
chr15	96117399	96117729	NaiveT_specific	NaiveT_specific_1770	Arid2	-385	TRUE
chr15	96127568	96128510	NaiveT_specific	NaiveT_specific_1771	Arid2	10035	TRUE
chr15	96171569	96171749	treg_specific	Treg_specific_1632	Arid2	-15612	FALSE
chr9	57679298	57679487	treg_specific	Treg_specific_3969	Arid3b	-2650	TRUE
chr12	72150650	72150953	treg_specific	Treg_specific_1045	Arid4a	1474	TRUE
chr12	72131397	72132281	common	common_2086	Arid4a	14144	TRUE
chr12	72141090	72141833	common	common_2087	Arid4a	-7866	TRUE
chr12	72148778	72149588	common	common_2088	Arid4a	-145	TRUE
chr1	36350276	36350479	treg_specific	Treg_specific_15	Arid5a	-14200	TRUE
chr1	36364553	36366562	common	common_10	Arid5a	934	TRUE
chr10	67567590	67568337	NaiveT_specific	NaiveT_specific_462	Arid5b	-31410	TRUE
chr10	67712317	67712522	NaiveT_specific	NaiveT_specific_463	Arid5b	-29054	TRUE
chr10	67598989	67599293	treg_specific	Treg_specific_513	Arid5b	-233	TRUE
chr10	67599864	67600240	treg_specific	Treg_specific_514	Arid5b	678	TRUE
chr10	67600520	67600738	treg_specific	Treg_specific_515	Arid5b	1255	TRUE
chr10	67616714	67616980	treg_specific	Treg_specific_516	Arid5b	17473	TRUE
chr10	67619921	67620107	treg_specific	Treg_specific_517	Arid5b	20640	FALSE
chr10	67654832	67655220	treg_specific	Treg_specific_518	Arid5b	55652	TRUE
chr10	67709071	67709260	treg_specific	Treg_specific_519	Arid5b	-32308	FALSE
chr10	67711294	67711505	treg_specific	Treg_specific_520	Arid5b	-30074	TRUE
chr10	67734028	67734243	treg_specific	Treg_specific_521	Arid5b	-7338	FALSE
chr10	67655278	67656055	common	common_1667	Arid5b	56293	TRUE
chr10	67656599	67656907	common	common_1668	Arid5b	57379	TRUE
chr10	67701209	67703062	common	common_1669	Arid5b	-39338	TRUE
chr10	67703333	67704452	common	common_1670	Arid5b	-37581	TRUE
chr10	67739253	67740115	common	common_1671	Arid5b	-1790	TRUE
chr10	67740269	67741400	common	common_1672	Arid5b	-639	TRUE
chr9	108551453	108551651	NaiveT_specific	NaiveT_specific_4547	Arih2	-159	TRUE
chr9	108551839	108552120	NaiveT_specific	NaiveT_specific_4548	Arih2	269	TRUE
chr16	62832269	62832449	treg_specific	Treg_specific_1764	Arl13b	-14447	TRUE
chr3	68995417	68995748	treg_specific	Treg_specific_2623	Arl14	-30758	FALSE
chr3	68980958	68981631	common	common_512	Arl14	-45046	TRUE
chr3	69009361	69010075	common	common_513	Arl14	-16623	TRUE
chr13	114825410	114825590	treg_specific	Treg_specific_1329	Arl15	240670	FALSE
chr1	90541043	90541782	NaiveT_specific	NaiveT_specific_147	Arl4c	-57038	TRUE
chr1	90541999	90542328	NaiveT_specific	NaiveT_specific_148	Arl4c	-56287	TRUE
chr1	90543062	90543406	NaiveT_specific	NaiveT_specific_149	Arl4c	-55217	TRUE
chr1	90596507	90596790	NaiveT_specific	NaiveT_specific_150	Arl4c	-1802	FALSE
chr1	90605265	90605728	NaiveT_specific	NaiveT_specific_151	Arl4c	6701	TRUE
chr1	90512793	90512973	treg_specific	Treg_specific_171	Arl4c	-85568	FALSE
chr1	90517830	90518439	common	common_98	Arl4c	-80316	FALSE
chr1	90518522	90519373	common	common_99	Arl4c	-79503	TRUE
chr1	90538141	90538608	common	common_100	Arl4c	-60076	TRUE
chr1	90550829	90553936	common	common_101	Arl4c	-46068	TRUE
chr2	14970653	14971201	common	common_291	Arl5b	-95	TRUE
chr11	97856167	97857863	common	common_1972	Arl5c	-228	TRUE
chr11	97860023	97862731	common	common_1973	Arl5c	3882	TRUE
chr6	97163564	97163744	treg_specific	Treg_specific_3397	Arl6ip5	2971	FALSE
chr6	97159842	97160471	common	common_1044	Arl6ip5	-526	TRUE
chr6	97160689	97161741	common	common_1045	Arl6ip5	532	TRUE
chr6	97171993	97172574	common	common_1046	Arl6ip5	11601	TRUE
chr10	41668553	41668745	treg_specific	Treg_specific_471	Armc2	-27279	FALSE
chr11	115337083	115337663	NaiveT_specific	NaiveT_specific_1027	Armc7	105	TRUE
chr11	115338339	115338626	NaiveT_specific	NaiveT_specific_1028	Armc7	1215	FALSE
chr11	115343155	115343467	NaiveT_specific	NaiveT_specific_1029	Armc7	6043	TRUE
chr1	74283162	74283524	NaiveT_specific	NaiveT_specific_114	Arpc2	219	TRUE
chr1	74285746	74285972	NaiveT_specific	NaiveT_specific_115	Arpc2	2735	TRUE
chr1	74295710	74296348	NaiveT_specific	NaiveT_specific_116	Arpc2	12905	TRUE
chr1	74273869	74274222	treg_specific	Treg_specific_124	Arpc2	-9025	TRUE
chr1	74292689	74292929	treg_specific	Treg_specific_125	Arpc2	9685	FALSE
chr1	74295396	74295891	treg_specific	Treg_specific_126	Arpc2	12520	TRUE
chr9	112077253	112077559	NaiveT_specific	NaiveT_specific_4554	Arpp21	-10824	TRUE
chr2	24784869	24785155	treg_specific	Treg_specific_2301	Arrdc1	1361	TRUE
chr13	81024873	81025922	common	common_2227	Arrdc3	42	TRUE
chr13	94526304	94526672	NaiveT_specific	NaiveT_specific_1353	Arsb	-15146	TRUE
chr11	109334646	109334987	NaiveT_specific	NaiveT_specific_1015	Arsg	129	TRUE
chr11	109341003	109341333	treg_specific	Treg_specific_933	Arsg	-5169	TRUE
chr11	109422230	109422458	treg_specific	Treg_specific_936	Arsg	17276	TRUE
chr11	109430784	109431107	treg_specific	Treg_specific_937	Arsg	25878	TRUE
chr11	109431160	109431534	treg_specific	Treg_specific_938	Arsg	26279	TRUE
chr7	108686232	108687248	NaiveT_specific	NaiveT_specific_4109	Art2a-ps	-22639	TRUE
chr7	108698245	108698427	NaiveT_specific	NaiveT_specific_4110	Art2a-ps	-11043	FALSE
chr7	108697338	108697683	treg_specific	Treg_specific_3650	Art2a-ps	-11868	FALSE
chr7	108698879	108700208	common	common_1243	Art2a-ps	-9835	TRUE
chr7	108730070	108730272	NaiveT_specific	NaiveT_specific_4111	Art2b	496	FALSE
chr7	108730703	108730883	NaiveT_specific	NaiveT_specific_4112	Art2b	1118	FALSE
chr7	108732217	108732453	NaiveT_specific	NaiveT_specific_4113	Art2b	2660	FALSE
chr7	108748322	108749017	NaiveT_specific	NaiveT_specific_4114	Art2b	18995	TRUE
chr7	108749251	108749517	NaiveT_specific	NaiveT_specific_4115	Art2b	19709	TRUE
chr7	108734158	108734364	treg_specific	Treg_specific_3651	Art2b	4586	TRUE
chr7	108733521	108734101	common	common_1244	Art2b	4136	TRUE
chr5	92804187	92804578	common	common_845	Art3	-1618	TRUE
chr6	136803136	136803432	NaiveT_specific	NaiveT_specific_3839	Art4	-2970	TRUE
chr15	63995359	63995620	NaiveT_specific	NaiveT_specific_1664	Asap1	40122	TRUE
chr15	64144539	64144894	NaiveT_specific	NaiveT_specific_1665	Asap1	482	TRUE
chr15	64040579	64040805	treg_specific	Treg_specific_1550	Asap1	639	TRUE
chr15	64044030	64044216	treg_specific	Treg_specific_1551	Asap1	4070	TRUE
chr15	64044616	64044904	treg_specific	Treg_specific_1552	Asap1	4707	TRUE
chr15	64066079	64066289	treg_specific	Treg_specific_1553	Asap1	26131	TRUE
chr15	64067332	64067621	treg_specific	Treg_specific_1554	Asap1	27424	TRUE
chr15	64078024	64078260	treg_specific	Treg_specific_1555	Asap1	38089	TRUE
chr15	64098842	64099066	treg_specific	Treg_specific_1556	Asap1	-44297	TRUE
chr15	64099156	64099353	treg_specific	Treg_specific_1557	Asap1	-43996	TRUE
chr15	64016817	64018504	common	common_2450	Asap1	-22392	TRUE
chr12	21179878	21180058	treg_specific	Treg_specific_985	Asap2	62153	TRUE
chr13	3636196	3636382	treg_specific	Treg_specific_1149	Asb13	2944	TRUE
chr12	104569830	104570151	treg_specific	Treg_specific_1125	Asb2	-3803	TRUE
chr12	104579354	104579705	treg_specific	Treg_specific_1126	Asb2	2947	TRUE
chr7	116884416	116885380	common	common_1257	Ascl3	9652	TRUE
chr4	66042342	66042522	NaiveT_specific	NaiveT_specific_3123	Astn2	-23068	FALSE
chr2	153171561	153172110	common	common_421	Asxl1	-39	TRUE
chr19	32786996	32787177	NaiveT_specific	NaiveT_specific_2371	Atad1	275	TRUE
chr15	100058268	100058636	NaiveT_specific	NaiveT_specific_1803	Atf1	108	TRUE
chr15	100092190	100092376	treg_specific	Treg_specific_1650	Atf1	7637	FALSE
chr15	80085666	80085898	treg_specific	Treg_specific_1608	Atf4	-149	TRUE
chr18	46901131	46901504	NaiveT_specific	NaiveT_specific_2230	Atg12	85	TRUE
chr2	91550483	91550968	NaiveT_specific	NaiveT_specific_2626	Atg13	50	TRUE
chr9	21065254	21065434	NaiveT_specific	NaiveT_specific_4384	Atg4d	-4399	FALSE
chr7	65824242	65824765	NaiveT_specific	NaiveT_specific_3996	Atp10a	-89068	TRUE
chr7	65986133	65986313	NaiveT_specific	NaiveT_specific_3997	Atp10a	72651	TRUE
chr7	65882273	65882601	treg_specific	Treg_specific_3574	Atp10a	-31135	TRUE
chr7	65965928	65966108	treg_specific	Treg_specific_3575	Atp10a	52446	TRUE
chr7	65996530	65996740	treg_specific	Treg_specific_3576	Atp10a	83063	TRUE
chr7	65941959	65942205	common	common_1182	Atp10a	28510	TRUE
chr5	72593010	72593299	treg_specific	Treg_specific_3117	Atp10d	-1413	TRUE
chr5	72593484	72593700	treg_specific	Treg_specific_3118	Atp10d	-976	TRUE
chr3	101402363	101402543	treg_specific	Treg_specific_2699	Atp1a1	-6073	FALSE
chr1	174177817	174178072	treg_specific	Treg_specific_332	Atp1a4	-10600	TRUE
chr9	96300442	96300769	NaiveT_specific	NaiveT_specific_4527	Atp1b3	35840	FALSE
chr9	96269759	96269954	treg_specific	Treg_specific_4048	Atp1b3	5091	FALSE
chr9	96294511	96297275	common	common_1540	Atp1b3	31127	TRUE
chr9	96299235	96300296	common	common_1541	Atp1b3	35000	TRUE
chr5	122943846	122944026	treg_specific	Treg_specific_3201	Atp2a2	-8247	FALSE
chr10	98146692	98146913	NaiveT_specific	NaiveT_specific_554	Atp2b1	-230983	TRUE
chr10	98377095	98377628	NaiveT_specific	NaiveT_specific_555	Atp2b1	-424	TRUE
chr10	98207427	98207791	treg_specific	Treg_specific_591	Atp2b1	-170177	TRUE
chr10	98238153	98238333	treg_specific	Treg_specific_592	Atp2b1	-139543	TRUE
chr10	98244615	98244795	treg_specific	Treg_specific_593	Atp2b1	-133081	TRUE
chr10	98340504	98340721	treg_specific	Treg_specific_594	Atp2b1	-37173	TRUE
chr10	98341380	98341560	treg_specific	Treg_specific_595	Atp2b1	-36316	FALSE
chr10	98146977	98147263	common	common_1719	Atp2b1	-230666	TRUE
chr10	98208194	98208594	common	common_1720	Atp2b1	-169392	TRUE
chr10	98376394	98376877	common	common_1721	Atp2b1	-1150	TRUE
chr1	135712177	135712357	treg_specific	Treg_specific_247	Atp2b4	14649	TRUE
chr1	135712512	135713443	treg_specific	Treg_specific_248	Atp2b4	15360	TRUE
chr16	91963161	91963341	treg_specific	Treg_specific_1805	Atp5o	31319	TRUE
chr16	91965247	91965427	treg_specific	Treg_specific_1806	Atp5o	33405	TRUE
chr12	70834299	70834479	NaiveT_specific	NaiveT_specific_1134	Atp5s	8440	FALSE
chr17	24306126	24306653	NaiveT_specific	NaiveT_specific_1989	Atp6v0c	-257	TRUE
chr4	19822787	19822987	NaiveT_specific	NaiveT_specific_3043	Atp6v0d2	-21200	TRUE
chr17	26813428	26813656	NaiveT_specific	NaiveT_specific_1995	Atp6v0e	185	TRUE
chr17	26813778	26813971	NaiveT_specific	NaiveT_specific_1996	Atp6v0e	518	TRUE
chr16	44139509	44139819	common	common_2557	Atp6v1a	-154	TRUE
chr15	38531833	38532221	treg_specific	Treg_specific_1511	Atp6v1c1	-59632	TRUE
chr17	35370202	35370414	NaiveT_specific	NaiveT_specific_2048	Atp6v1g2	-297	FALSE
chr1	140145304	140145621	NaiveT_specific	NaiveT_specific_224	Atp6v1g3	-24852	TRUE
chr1	140148017	140148523	NaiveT_specific	NaiveT_specific_225	Atp6v1g3	-22045	FALSE
chr1	140195169	140195446	NaiveT_specific	NaiveT_specific_226	Atp6v1g3	24993	FALSE
chr1	140148813	140149120	treg_specific	Treg_specific_256	Atp6v1g3	-21348	TRUE
chr1	140186368	140186580	treg_specific	Treg_specific_257	Atp6v1g3	16159	TRUE
chr1	140187300	140187599	treg_specific	Treg_specific_258	Atp6v1g3	17135	FALSE
chr1	140188008	140188382	treg_specific	Treg_specific_259	Atp6v1g3	17880	TRUE
chr1	140195944	140196987	common	common_155	Atp6v1g3	26151	TRUE
chr1	140199133	140202032	common	common_156	Atp6v1g3	30268	TRUE
chr1	140224083	140224895	common	common_157	Atp6v1g3	54174	TRUE
chr2	126321328	126321561	NaiveT_specific	NaiveT_specific_2657	Atp8b4	4136	FALSE
chr2	126321851	126322379	NaiveT_specific	NaiveT_specific_2658	Atp8b4	-3468	TRUE
chr2	126323140	126323320	NaiveT_specific	NaiveT_specific_2659	Atp8b4	-2353	FALSE
chr2	126323854	126326420	common	common_394	Atp8b4	-1273	TRUE
chr13	46015966	46016150	NaiveT_specific	NaiveT_specific_1300	Atxn1	-44268	FALSE
chr13	45967928	45968220	treg_specific	Treg_specific_1216	Atxn1	-92252	TRUE
chr13	45971151	45971331	treg_specific	Treg_specific_1217	Atxn1	-89085	TRUE
chr13	45986799	45986993	treg_specific	Treg_specific_1218	Atxn1	-73430	FALSE
chr13	45967205	45967851	common	common_2198	Atxn1	-92798	TRUE
chr13	46017923	46018186	common	common_2199	Atxn1	-42271	TRUE
chr14	14845395	14845613	NaiveT_specific	NaiveT_specific_1396	Atxn7	499	TRUE
chr12	33844842	33845025	treg_specific	Treg_specific_999	Atxn7l1	12264	TRUE
chr12	33845245	33845590	treg_specific	Treg_specific_1000	Atxn7l1	12748	TRUE
chr12	33858205	33858395	treg_specific	Treg_specific_1001	Atxn7l1	25630	FALSE
chr12	33867388	33867855	treg_specific	Treg_specific_1002	Atxn7l1	34952	TRUE
chr12	33986472	33988423	common	common_2072	Atxn7l1	68	TRUE
chr12	33998920	34001283	common	common_2073	Atxn7l1	-168	TRUE
chr16	26036345	26036525	treg_specific	Treg_specific_1684	AU015336	-4521	FALSE
chr2	132433407	132433620	NaiveT_specific	NaiveT_specific_2680	AU019990	9583	TRUE
chr2	132468291	132468500	NaiveT_specific	NaiveT_specific_2681	AU019990	-3221	FALSE
chr2	132439643	132440023	treg_specific	Treg_specific_2480	AU019990	15902	TRUE
chr2	132433709	132434267	common	common_411	AU019990	10057	TRUE
chr2	132468563	132469921	common	common_412	AU019990	-2375	TRUE
chr13	52888697	52889057	treg_specific	Treg_specific_1226	Auh	-125724	TRUE
chr13	52924596	52924865	treg_specific	Treg_specific_1227	Auh	-89870	TRUE
chr13	52895731	52896135	common	common_2206	Auh	-118668	TRUE
chr11	68854409	68854589	treg_specific	Treg_specific_807	Aurkb	-4650	TRUE
chr2	112379682	112379877	treg_specific	Treg_specific_2423	Aven	-19659	FALSE
chr6	56664953	56665482	NaiveT_specific	NaiveT_specific_3658	Avl9	286	TRUE
chr6	56714776	56715179	treg_specific	Treg_specific_3348	Avl9	24071	TRUE
chr10	121733270	121733450	NaiveT_specific	NaiveT_specific_612	Avpr1a	-152195	FALSE
chr1	133510740	133510920	NaiveT_specific	NaiveT_specific_199	Avpr1b	15014	FALSE
chr19	11130410	11130663	treg_specific	Treg_specific_2154	AW112010	5481	TRUE
chr17	50376795	50376975	treg_specific	Treg_specific_1923	AY702103	-1844	TRUE
chr11	63237011	63237191	treg_specific	Treg_specific_800	B130011K05Rik	10430	FALSE
chr10	12649522	12649785	treg_specific	Treg_specific_404	B230208H11Rik	6756	FALSE
chr19	57429542	57431004	common	common_2893	B230217O12Rik	-4992	TRUE
chr13	55773816	55774766	common	common_2210	B230219D22Rik	-20194	TRUE
chr6	83399192	83399372	NaiveT_specific	NaiveT_specific_3697	B230319C09Rik	7476	TRUE
chr1	180248431	180248791	NaiveT_specific	NaiveT_specific_309	B230369F24Rik	-69	TRUE
chr1	180236328	180236508	treg_specific	Treg_specific_337	B230369F24Rik	-12262	FALSE
chr2	121972931	121973168	NaiveT_specific	NaiveT_specific_2653	B2m	-372	TRUE
chr2	121975009	121975318	treg_specific	Treg_specific_2442	B2m	1742	TRUE
chr2	121972390	121972867	common	common_392	B2m	-793	FALSE
chr2	121973382	121974676	common	common_393	B2m	607	TRUE
chr4	141102087	141102540	NaiveT_specific	NaiveT_specific_3258	B330016D10Rik	210	TRUE
chr4	141102657	141102864	NaiveT_specific	NaiveT_specific_3259	B330016D10Rik	657	TRUE
chr16	96495052	96495239	treg_specific	Treg_specific_1836	B3galt5	-72	TRUE
chr11	22759780	22759996	NaiveT_specific	NaiveT_specific_693	B3gnt2	-213	TRUE
chr11	22760217	22760428	NaiveT_specific	NaiveT_specific_694	B3gnt2	-165	TRUE
chr11	121513910	121514106	treg_specific	Treg_specific_968	B3gntl1	-20459	TRUE
chr10	126601776	126602135	NaiveT_specific	NaiveT_specific_623	B4galnt1	-291	TRUE
chr10	126603163	126603367	NaiveT_specific	NaiveT_specific_624	B4galnt1	1018	TRUE
chr10	126600393	126601108	common	common_1760	B4galnt1	-1496	TRUE
chr10	126602323	126603087	common	common_1761	B4galnt1	458	TRUE
chr4	40822422	40823855	common	common_664	B4galt1	22101	TRUE
chr2	167193041	167193566	NaiveT_specific	NaiveT_specific_2743	B4galt5	18621	TRUE
chr2	167193643	167194214	common	common_451	B4galt5	19246	TRUE
chr10	98849076	98849256	NaiveT_specific	NaiveT_specific_567	B530045E10Rik	-33990	TRUE
chr10	98855874	98856081	NaiveT_specific	NaiveT_specific_568	B530045E10Rik	-27178	TRUE
chr10	98850771	98850966	treg_specific	Treg_specific_596	B530045E10Rik	-32287	TRUE
chr10	98859364	98859554	treg_specific	Treg_specific_597	B530045E10Rik	-23697	FALSE
chr10	98847960	98848268	common	common_1725	B530045E10Rik	-35042	TRUE
chr16	23171515	23171727	NaiveT_specific	NaiveT_specific_1842	B630019A10Rik	-3740	FALSE
chr16	23174624	23174827	NaiveT_specific	NaiveT_specific_1843	B630019A10Rik	-635	TRUE
chr16	23177370	23177562	NaiveT_specific	NaiveT_specific_1844	B630019A10Rik	2105	FALSE
chr16	23170260	23171258	common	common_2533	B630019A10Rik	-4602	TRUE
chr16	23175117	23176634	common	common_2534	B630019A10Rik	515	TRUE
chr3	138877232	138877412	treg_specific	Treg_specific_2781	B930007M17Rik	8465	FALSE
chr14	121614423	121614603	treg_specific	Treg_specific_1473	B930095G15Rik	-33415	FALSE
chr7	26465665	26466118	common	common_1156	B9d2	-285	TRUE
chr4	32316592	32316916	NaiveT_specific	NaiveT_specific_3047	Bach2	-9025	TRUE
chr4	32492436	32492616	NaiveT_specific	NaiveT_specific_3058	Bach2	-11884	TRUE
chr4	32457312	32457492	treg_specific	Treg_specific_2865	Bach2	-47008	FALSE
chr4	32491418	32491682	treg_specific	Treg_specific_2866	Bach2	-12860	FALSE
chr4	32325637	32327965	common	common_634	Bach2	749	TRUE
chr4	32421807	32424268	common	common_643	Bach2	-81372	TRUE
chr4	32428813	32429025	common	common_644	Bach2	-75491	FALSE
chr4	32429328	32432541	common	common_645	Bach2	-73475	TRUE
chr4	32434354	32434931	common	common_646	Bach2	-69767	FALSE
chr4	32437612	32439174	common	common_647	Bach2	-66017	TRUE
chr4	32449787	32453063	common	common_648	Bach2	-52985	TRUE
chr4	32461808	32462197	common	common_649	Bach2	-42407	TRUE
chr4	32473999	32476439	common	common_650	Bach2	-29191	TRUE
chr4	32480803	32481805	common	common_651	Bach2	-23106	TRUE
chr4	32492721	32493162	common	common_652	Bach2	-11468	TRUE
chr4	32511151	32512063	common	common_653	Bach2	7197	TRUE
chr4	32568958	32569185	common	common_654	Bach2	-19408	TRUE
chr17	35271888	35272088	NaiveT_specific	NaiveT_specific_2042	Bag6	-135	TRUE
chr17	35272199	35272587	NaiveT_specific	NaiveT_specific_2043	Bag6	-62	TRUE
chr2	122294568	122294914	NaiveT_specific	NaiveT_specific_2654	Bambi-ps1	1479	TRUE
chr15	25324317	25324526	treg_specific	Treg_specific_1501	Basp1	-19097	FALSE
chr12	86988345	86988556	NaiveT_specific	NaiveT_specific_1178	Batf	-39168	TRUE
chr12	86988457	86988670	treg_specific	Treg_specific_1099	Batf	-39055	TRUE
chr12	87007268	87007452	treg_specific	Treg_specific_1100	Batf	-20259	TRUE
chr12	87027728	87028000	treg_specific	Treg_specific_1101	Batf	245	TRUE
chr12	87027113	87027457	common	common_2122	Batf	-334	TRUE
chr12	56099492	56099731	treg_specific	Treg_specific_1020	Baz1a	-477	TRUE
chr12	56100037	56100353	treg_specific	Treg_specific_1021	Baz1a	106	TRUE
chr12	56117655	56118081	treg_specific	Treg_specific_1022	Baz1a	2533	TRUE
chr2	60047471	60047731	NaiveT_specific	NaiveT_specific_2562	Baz2b	-204	TRUE
chr2	59856849	59857974	common	common_345	Baz2b	13165	TRUE
chr7	16895037	16895371	NaiveT_specific	NaiveT_specific_3901	Bbc3	239	TRUE
chr10	110670634	110670867	treg_specific	Treg_specific_604	Bbs10	-64984	TRUE
chr10	110758819	110759022	treg_specific	Treg_specific_605	Bbs10	23186	FALSE
chr9	59186391	59186650	common	common_1509	Bbs4	-14794	TRUE
chr2	69473183	69473477	treg_specific	Treg_specific_2368	Bbs5	-11898	TRUE
chr9	22459415	22459595	treg_specific	Treg_specific_3888	Bbs9	-3219	TRUE
chr17	17088173	17088395	NaiveT_specific	NaiveT_specific_1965	BC002059	-219	TRUE
chr17	17141897	17142460	NaiveT_specific	NaiveT_specific_1966	BC002059	53676	TRUE
chr12	101397583	101397952	NaiveT_specific	NaiveT_specific_1193	BC002230	-95	TRUE
chr12	101403284	101403512	NaiveT_specific	NaiveT_specific_1194	BC002230	5535	TRUE
chr17	25321008	25321360	NaiveT_specific	NaiveT_specific_1991	BC003965	-322	TRUE
chr13	24877540	24877783	NaiveT_specific	NaiveT_specific_1269	BC005537	-15864	TRUE
chr13	24877937	24878117	NaiveT_specific	NaiveT_specific_1270	BC005537	-15499	TRUE
chr13	24893051	24893413	NaiveT_specific	NaiveT_specific_1271	BC005537	-294	TRUE
chr13	24878132	24878365	treg_specific	Treg_specific_1170	BC005537	-15277	TRUE
chr9	15333769	15334067	treg_specific	Treg_specific_3877	BC017612	23987	TRUE
chr9	15334575	15334755	treg_specific	Treg_specific_3878	BC017612	24734	TRUE
chr9	15335104	15335284	treg_specific	Treg_specific_3879	BC017612	25263	TRUE
chr9	15335868	15336048	treg_specific	Treg_specific_3880	BC017612	26027	TRUE
chr11	121090433	121090641	treg_specific	Treg_specific_966	BC017643	0	TRUE
chr19	4060450	4060788	NaiveT_specific	NaiveT_specific_2292	BC021614	1324	TRUE
chr19	4065682	4066062	NaiveT_specific	NaiveT_specific_2293	BC021614	6577	FALSE
chr19	4066298	4066858	NaiveT_specific	NaiveT_specific_2294	BC021614	7283	TRUE
chr19	4063466	4063670	treg_specific	Treg_specific_2117	BC021614	4273	FALSE
chr19	4064062	4064847	treg_specific	Treg_specific_2118	BC021614	5160	FALSE
chr19	4052062	4052757	common	common_2797	BC021614	-6885	TRUE
chr19	4059072	4059580	common	common_2798	BC021614	31	TRUE
chr19	4059766	4060243	common	common_2799	BC021614	710	TRUE
chr19	4060918	4061643	common	common_2800	BC021614	1986	TRUE
chr9	37296347	37296799	NaiveT_specific	NaiveT_specific_4420	BC024479	-333	TRUE
chr1	159407052	159407232	NaiveT_specific	NaiveT_specific_247	BC026585	18431	FALSE
chr16	44736018	44736311	common	common_2558	BC027231	8933	TRUE
chr10	86168537	86168725	treg_specific	Treg_specific_545	BC030307	75	TRUE
chr10	86169018	86169242	treg_specific	Treg_specific_546	BC030307	574	TRUE
chr9	74812795	74812992	treg_specific	Treg_specific_4023	BC031353	-11024	TRUE
chr1	182778491	182778805	NaiveT_specific	NaiveT_specific_318	BC031781	-2634	TRUE
chr1	182780600	182781053	common	common_235	BC031781	-455	TRUE
chr17	46993886	46994518	NaiveT_specific	NaiveT_specific_2067	BC032203	25840	TRUE
chr17	34038680	34038866	NaiveT_specific	NaiveT_specific_2033	BC033916	-3307	FALSE
chr17	34038926	34040258	common	common_2659	BC033916	-2488	TRUE
chr6	128839580	128839760	NaiveT_specific	NaiveT_specific_3817	BC035044	-1474	FALSE
chr4	94719499	94720031	NaiveT_specific	NaiveT_specific_3135	BC042782	-166	TRUE
chr4	94784149	94784359	treg_specific	Treg_specific_2917	BC042782	-6432	TRUE
chr4	94772914	94773350	common	common_689	BC042782	7737	TRUE
chr9	96316579	96316763	treg_specific	Treg_specific_4049	BC043934	-21182	TRUE
chr9	96337569	96339251	common	common_1542	BC043934	557	TRUE
chr13	60839493	60840025	NaiveT_specific	NaiveT_specific_1324	BC051665	-47963	TRUE
chr11	46391962	46392184	treg_specific	Treg_specific_762	BC053393	7035	FALSE
chr6	115788486	115788712	treg_specific	Treg_specific_3443	BC060267	169	TRUE
chrX	133276256	133276631	NaiveT_specific	NaiveT_specific_4683	BC065397	17	TRUE
chr9	72229702	72229882	treg_specific	Treg_specific_4020	BC065403	-27958	FALSE
chr11	118198960	118199510	NaiveT_specific	NaiveT_specific_1057	BC100451	3905	TRUE
chr11	85166055	85166497	NaiveT_specific	NaiveT_specific_899	Bcas3	-393	TRUE
chr15	99315527	99315780	treg_specific	Treg_specific_1645	Bcdin3d	10493	TRUE
chr3	145587367	145587849	NaiveT_specific	NaiveT_specific_3015	Bcl10	266	TRUE
chr3	145568425	145568605	treg_specific	Treg_specific_2799	Bcl10	-18807	TRUE
chr12	109158534	109159434	NaiveT_specific	NaiveT_specific_1213	Bcl11b	-82640	TRUE
chr12	109175036	109175216	NaiveT_specific	NaiveT_specific_1214	Bcl11b	-66498	FALSE
chr12	109216280	109216530	NaiveT_specific	NaiveT_specific_1215	Bcl11b	-25219	TRUE
chr12	109232291	109232692	NaiveT_specific	NaiveT_specific_1216	Bcl11b	-9132	FALSE
chr12	109233395	109233651	NaiveT_specific	NaiveT_specific_1217	Bcl11b	-8101	FALSE
chr12	109233994	109234193	NaiveT_specific	NaiveT_specific_1218	Bcl11b	-7530	FALSE
chr12	109159599	109160059	common	common_2152	Bcl11b	-81795	TRUE
chr12	109230802	109232077	common	common_2153	Bcl11b	-10184	TRUE
chr1	108580812	108581027	NaiveT_specific	NaiveT_specific_174	Bcl2	-29931	FALSE
chr1	108584175	108584396	NaiveT_specific	NaiveT_specific_175	Bcl2	-26565	TRUE
chr1	108610533	108610818	NaiveT_specific	NaiveT_specific_176	Bcl2	-175	TRUE
chr1	108584449	108584703	treg_specific	Treg_specific_197	Bcl2	-26275	TRUE
chr1	108591230	108591413	treg_specific	Treg_specific_198	Bcl2	-19529	FALSE
chr1	108593743	108593923	treg_specific	Treg_specific_199	Bcl2	-17018	FALSE
chr1	108603297	108603646	treg_specific	Treg_specific_200	Bcl2	-7379	TRUE
chr9	88626754	88627159	NaiveT_specific	NaiveT_specific_4511	Bcl2a1d	249	TRUE
chr2	127979177	127979365	NaiveT_specific	NaiveT_specific_2663	Bcl2l11	25404	TRUE
chr6	120786031	120786228	NaiveT_specific	NaiveT_specific_3778	Bcl2l13	-118	TRUE
chr6	134298862	134299078	treg_specific	Treg_specific_3486	Bcl2l14	-47366	TRUE
chr6	134314738	134314918	treg_specific	Treg_specific_3487	Bcl2l14	-31508	TRUE
chr16	23987983	23988623	NaiveT_specific	NaiveT_specific_1850	Bcl6	-635	TRUE
chr16	23988715	23989769	NaiveT_specific	NaiveT_specific_1851	Bcl6	304	TRUE
chr16	24151651	24152362	NaiveT_specific	NaiveT_specific_1852	Bcl6	163069	TRUE
chr16	24155538	24155729	treg_specific	Treg_specific_1681	Bcl6	166696	TRUE
chr16	24159911	24160098	treg_specific	Treg_specific_1682	Bcl6	171067	TRUE
chr16	24187204	24187843	treg_specific	Treg_specific_1683	Bcl6	198586	TRUE
chr16	24151125	24151555	common	common_2540	Bcl6	162402	TRUE
chr5	135644245	135644622	NaiveT_specific	NaiveT_specific_3522	Bcl7b	152	TRUE
chr1	33940571	33940889	treg_specific	Treg_specific_8	Bend6	43	TRUE
chr16	32177114	32177420	treg_specific	Treg_specific_1693	Bex6	-9011	TRUE
chr16	32200190	32201278	common	common_2545	Bex6	14456	TRUE
chr5	144909166	144909361	treg_specific	Treg_specific_3232	Bhlha15	-41891	FALSE
chr5	144924994	144925203	treg_specific	Treg_specific_3233	Bhlha15	-26056	FALSE
chr15	100497300	100497549	NaiveT_specific	NaiveT_specific_1808	Bin2	-2508	FALSE
chr15	100499426	100499871	NaiveT_specific	NaiveT_specific_1809	Bin2	-284	TRUE
chr15	100498538	100498796	treg_specific	Treg_specific_1651	Bin2	-1266	TRUE
chr9	7829794	7830225	treg_specific	Treg_specific_3862	Birc2	-5245	TRUE
chr9	7869389	7869569	NaiveT_specific	NaiveT_specific_4364	Birc3	-3378	FALSE
chr9	7870669	7873059	common	common_1420	Birc3	-1033	TRUE
chr9	7873119	7874034	common	common_1421	Birc3	391	TRUE
chr2	118380210	118380585	NaiveT_specific	NaiveT_specific_2646	Bmf	4975	TRUE
chr5	97426109	97426454	NaiveT_specific	NaiveT_specific_3416	Bmp2k	-426	TRUE
chr5	97409313	97409522	treg_specific	Treg_specific_3151	Bmp2k	-17290	TRUE
chr5	97453896	97454144	treg_specific	Treg_specific_3152	Bmp2k	27312	TRUE
chr9	22770737	22770935	treg_specific	Treg_specific_3889	Bmper	-256684	FALSE
chr9	69788923	69789211	treg_specific	Treg_specific_4012	Bnip2	-48206	TRUE
chr14	67627433	67627624	NaiveT_specific	NaiveT_specific_1496	Bnip3l	-164	TRUE
chr3	96023208	96023557	NaiveT_specific	NaiveT_specific_2898	Bola1	-249	TRUE
chr6	34425821	34426091	NaiveT_specific	NaiveT_specific_3596	Bpgm	-251	TRUE
chr6	34426255	34426601	common	common_948	Bpgm	-51	TRUE
chr13	34138377	34138615	common	common_2193	Bphl	8986	TRUE
chr11	106992433	106992742	NaiveT_specific	NaiveT_specific_1007	Bptf	-292	TRUE
chr11	106992948	106993427	NaiveT_specific	NaiveT_specific_1008	Bptf	-48	TRUE
chr11	106999560	106999740	treg_specific	Treg_specific_907	Bptf	6209	FALSE
chr11	107003537	107003855	treg_specific	Treg_specific_908	Bptf	10255	FALSE
chr11	106963546	106965418	common	common_2022	Bptf	-28398	TRUE
chr11	101365051	101365247	treg_specific	Treg_specific_889	Brca1	-4343	FALSE
chr17	34240327	34240541	treg_specific	Treg_specific_1894	Brd2	-10243	FALSE
chr17	34240054	34240262	common	common_2662	Brd2	-10519	TRUE
chr17	32421140	32421342	NaiveT_specific	NaiveT_specific_2026	Brd4	173	TRUE
chr17	32421436	32421625	NaiveT_specific	NaiveT_specific_2027	Brd4	-91	TRUE
chr5	32406825	32407096	NaiveT_specific	NaiveT_specific_3332	Bre	24891	TRUE
chr5	32016268	32016448	treg_specific	Treg_specific_3068	Bre	12135	TRUE
chr5	32000038	32000815	common	common_800	Bre	3	TRUE
chr1	167390768	167391078	common	common_198	Brp44	-245	TRUE
chr6	113256946	113257140	NaiveT_specific	NaiveT_specific_3752	Brpf1	-132	TRUE
chr9	108047116	108047318	NaiveT_specific	NaiveT_specific_4540	Bsn	34473	TRUE
chr9	108048188	108048944	NaiveT_specific	NaiveT_specific_4541	Bsn	35822	TRUE
chr9	108052114	108052647	NaiveT_specific	NaiveT_specific_4542	Bsn	39637	FALSE
chr9	108052743	108053026	NaiveT_specific	NaiveT_specific_4543	Bsn	-39830	TRUE
chr9	108103520	108103753	NaiveT_specific	NaiveT_specific_4544	Bsn	10922	TRUE
chr4	116798240	116798558	NaiveT_specific	NaiveT_specific_3170	Btbd19	136	TRUE
chr10	80121212	80122102	common	common_1688	Btbd2	1841	TRUE
chr5	107892216	107892396	treg_specific	Treg_specific_3176	Btbd8	11131	FALSE
chr17	30713189	30713471	NaiveT_specific	NaiveT_specific_2015	Btbd9	-64	TRUE
chr17	30696467	30696803	common	common_2655	Btbd9	-16597	TRUE
chr10	95869822	95870169	NaiveT_specific	NaiveT_specific_533	Btg1	-209639	TRUE
chr10	95871189	95871372	NaiveT_specific	NaiveT_specific_534	Btg1	-208354	FALSE
chr10	95872304	95872763	NaiveT_specific	NaiveT_specific_535	Btg1	-207101	TRUE
chr10	95940999	95941179	NaiveT_specific	NaiveT_specific_536	Btg1	-138546	FALSE
chr10	95943982	95944178	NaiveT_specific	NaiveT_specific_537	Btg1	-135555	TRUE
chr10	96062062	96062342	NaiveT_specific	NaiveT_specific_538	Btg1	-17433	TRUE
chr10	96078918	96079347	NaiveT_specific	NaiveT_specific_539	Btg1	-502	TRUE
chr10	96079762	96080971	NaiveT_specific	NaiveT_specific_540	Btg1	732	TRUE
chr10	96081042	96081242	NaiveT_specific	NaiveT_specific_541	Btg1	1507	TRUE
chr10	96081623	96081894	NaiveT_specific	NaiveT_specific_542	Btg1	2124	FALSE
chr10	96082448	96082960	NaiveT_specific	NaiveT_specific_543	Btg1	3069	FALSE
chr10	96085382	96085782	NaiveT_specific	NaiveT_specific_544	Btg1	5947	FALSE
chr10	96085902	96086137	NaiveT_specific	NaiveT_specific_545	Btg1	6385	FALSE
chr10	96096949	96097215	NaiveT_specific	NaiveT_specific_546	Btg1	17447	FALSE
chr10	96127102	96127412	NaiveT_specific	NaiveT_specific_547	Btg1	47622	TRUE
chr10	96161093	96161361	NaiveT_specific	NaiveT_specific_548	Btg1	81592	FALSE
chr10	96183885	96184346	NaiveT_specific	NaiveT_specific_549	Btg1	104481	TRUE
chr10	96185549	96186014	NaiveT_specific	NaiveT_specific_550	Btg1	106147	FALSE
chr10	96186173	96186356	NaiveT_specific	NaiveT_specific_551	Btg1	106630	FALSE
chr10	95869119	95869299	treg_specific	Treg_specific_583	Btg1	-210426	TRUE
chr10	95872097	95872394	treg_specific	Treg_specific_584	Btg1	-207389	TRUE
chr10	95961953	95962156	treg_specific	Treg_specific_585	Btg1	-117580	FALSE
chr10	96088423	96088673	treg_specific	Treg_specific_586	Btg1	8913	TRUE
chr10	96097189	96097372	treg_specific	Treg_specific_587	Btg1	17646	TRUE
chr10	96097924	96098208	treg_specific	Treg_specific_588	Btg1	18431	TRUE
chr10	96189043	96189695	treg_specific	Treg_specific_589	Btg1	109734	TRUE
chr10	95854389	95854775	common	common_1704	Btg1	-225053	TRUE
chr10	95860933	95861864	common	common_1705	Btg1	-218236	TRUE
chr10	95862413	95863543	common	common_1706	Btg1	-216657	TRUE
chr10	95863693	95864044	common	common_1707	Btg1	-215766	TRUE
chr10	96032155	96032690	common	common_1708	Btg1	-47212	TRUE
chr10	96051063	96051363	common	common_1709	Btg1	-28422	TRUE
chr10	96071827	96073396	common	common_1710	Btg1	-7023	TRUE
chr10	96083376	96085239	common	common_1711	Btg1	4673	TRUE
chr10	96126177	96126868	common	common_1712	Btg1	46888	TRUE
chr10	96152576	96154028	common	common_1713	Btg1	73667	TRUE
chr10	96154177	96154804	common	common_1714	Btg1	74856	FALSE
chr10	96154867	96157757	common	common_1715	Btg1	76677	TRUE
chr10	96160073	96161034	common	common_1716	Btg1	80919	TRUE
chr10	96186478	96188511	common	common_1717	Btg1	107860	TRUE
chr1	135962200	135962629	NaiveT_specific	NaiveT_specific_203	Btg2	-13282	TRUE
chr1	135963003	135963800	NaiveT_specific	NaiveT_specific_204	Btg2	-12295	TRUE
chr1	135963883	135964077	NaiveT_specific	NaiveT_specific_205	Btg2	-11717	TRUE
chr1	135974391	135974578	NaiveT_specific	NaiveT_specific_206	Btg2	-1212	TRUE
chr1	135989831	135990136	NaiveT_specific	NaiveT_specific_207	Btg2	14287	TRUE
chr1	135957073	135958123	common	common_134	Btg2	-18099	TRUE
chr1	135959549	135960969	common	common_135	Btg2	-15438	TRUE
chr1	135961030	135962149	common	common_136	Btg2	-14107	TRUE
chr16	45222995	45223324	NaiveT_specific	NaiveT_specific_1869	Btla	-1268	TRUE
chr16	45223459	45223833	NaiveT_specific	NaiveT_specific_1870	Btla	-782	TRUE
chr16	45227630	45227869	treg_specific	Treg_specific_1729	Btla	3300	TRUE
chr16	45224130	45225281	common	common_2559	Btla	256	TRUE
chr16	45252570	45252830	common	common_2560	Btla	28250	TRUE
chr11	58741349	58742174	common	common_1871	Btnl10	10203	TRUE
chr17	34492347	34492533	NaiveT_specific	NaiveT_specific_2039	Btnl2	673	FALSE
chr17	34680425	34680614	treg_specific	Treg_specific_1897	Btnl7	-4076	FALSE
chr2	118468449	118468997	NaiveT_specific	NaiveT_specific_2647	Bub1b	11447	TRUE
chr2	118467472	118467714	treg_specific	Treg_specific_2439	Bub1b	10317	FALSE
chr5	145900968	145901254	common	common_916	Bud31	-120	TRUE
chr17	47748266	47748451	NaiveT_specific	NaiveT_specific_2073	Bysl	-82	TRUE
chr12	36863027	36863408	NaiveT_specific	NaiveT_specific_1108	Bzw2	-20194	TRUE
chr12	36863888	36864068	NaiveT_specific	NaiveT_specific_1109	Bzw2	-19434	FALSE
chr11	80322070	80322700	common	common_1919	C030013C21Rik	-223	TRUE
chr3	9402878	9403231	treg_specific	Treg_specific_2565	C030034L19Rik	-21	TRUE
chr7	28474178	28474435	common	common_1161	C030039L03Rik	-52	TRUE
chr13	49063505	49063747	NaiveT_specific	NaiveT_specific_1305	C030044B11Rik	-30	TRUE
chr13	49073517	49073860	NaiveT_specific	NaiveT_specific_1306	C030044B11Rik	10033	TRUE
chr13	49074625	49075000	NaiveT_specific	NaiveT_specific_1307	C030044B11Rik	11157	TRUE
chr13	49075295	49075498	treg_specific	Treg_specific_1221	C030044B11Rik	11741	FALSE
chr13	49094179	49094386	treg_specific	Treg_specific_1222	C030044B11Rik	30627	TRUE
chr5	111938462	111938642	NaiveT_specific	NaiveT_specific_3456	C130026L21Rik	-71890	TRUE
chr1	88268669	88268849	treg_specific	Treg_specific_148	C130036L24Rik	12600	TRUE
chr12	85559447	85559762	NaiveT_specific	NaiveT_specific_1172	C130039O16Rik	-226	TRUE
chr11	17157651	17157916	NaiveT_specific	NaiveT_specific_675	C1d	93	TRUE
chr6	7794194	7794432	NaiveT_specific	NaiveT_specific_3568	C1galt1	-529	TRUE
chr6	7794870	7795205	NaiveT_specific	NaiveT_specific_3569	C1galt1	196	TRUE
chr2	13054291	13054910	common	common_286	C1ql3	121227	TRUE
chr13	23522776	23522956	NaiveT_specific	NaiveT_specific_1253	C230035I16Rik	-25	TRUE
chr13	23529164	23529478	common	common_2179	C230035I16Rik	6430	TRUE
chr5	106065115	106065339	NaiveT_specific	NaiveT_specific_3431	C230066G23Rik	55768	FALSE
chr5	106068639	106068879	treg_specific	Treg_specific_3171	C230066G23Rik	59300	TRUE
chr5	106043100	106043379	common	common_862	C230066G23Rik	33781	TRUE
chr5	106043494	106043962	common	common_863	C230066G23Rik	34269	TRUE
chr9	56238605	56238863	treg_specific	Treg_specific_3966	C230081A13Rik	-27123	TRUE
chr9	7836632	7837664	common	common_1419	C330006D17Rik	84	TRUE
chr5	142916133	142916433	NaiveT_specific	NaiveT_specific_3542	C330006K01Rik	-23602	TRUE
chr5	142916992	142917564	NaiveT_specific	NaiveT_specific_3543	C330006K01Rik	-22607	TRUE
chr2	162123953	162124133	treg_specific	Treg_specific_2526	C330008G21Rik	-92506	FALSE
chr15	100440422	100440838	NaiveT_specific	NaiveT_specific_1807	C330013E15Rik	-4911	FALSE
chr10	84017393	84017598	NaiveT_specific	NaiveT_specific_501	C330046G13Rik	1413	TRUE
chr17	84253860	84254082	treg_specific	Treg_specific_1991	C430042M11Rik	238	TRUE
chr11	68012927	68013391	common	common_1878	C78197	3504	TRUE
chr6	86388116	86388909	common	common_1027	C87436	-208	TRUE
chr4	88283464	88283671	NaiveT_specific	NaiveT_specific_3129	C87499	3253	FALSE
chr15	6413521	6413715	treg_specific	Treg_specific_1490	C9	18246	FALSE
chr9	78023439	78024940	NaiveT_specific	NaiveT_specific_4498	C920006O11Rik	469	TRUE
chr11	115268298	115268888	NaiveT_specific	NaiveT_specific_1022	C920011F04Rik	-1035	TRUE
chr11	115269403	115269677	NaiveT_specific	NaiveT_specific_1023	C920011F04Rik	-88	FALSE
chr11	115269801	115270198	NaiveT_specific	NaiveT_specific_1024	C920011F04Rik	372	FALSE
chr1	87710994	87711264	treg_specific	Treg_specific_144	Cab39	19191	FALSE
chr1	87734594	87734776	treg_specific	Treg_specific_145	Cab39	42747	TRUE
chr14	60059936	60060307	NaiveT_specific	NaiveT_specific_1482	Cab39l	299	TRUE
chr2	180011840	180012160	NaiveT_specific	NaiveT_specific_2765	Cables2	3799	TRUE
chr2	180010929	180011525	common	common_467	Cables2	3026	TRUE
chr19	4135926	4136114	treg_specific	Treg_specific_2119	Cabp4	-3589	TRUE
chr2	24589043	24589270	NaiveT_specific	NaiveT_specific_2491	Cacna1b	-29410	FALSE
chr2	24603682	24604002	common	common_309	Cacna1b	-14725	TRUE
chr14	31063007	31063208	treg_specific	Treg_specific_1362	Cacna1d	-103564	TRUE
chr15	98453409	98453687	NaiveT_specific	NaiveT_specific_1790	Cacnb3	-9103	TRUE
chr7	3453862	3454048	treg_specific	Treg_specific_3528	Cacng6	28532	FALSE
chr1	162177480	162177911	treg_specific	Treg_specific_294	Cacybp	34788	TRUE
chr8	112712997	112713177	treg_specific	Treg_specific_3816	Calb2	20977	FALSE
chr15	102592490	102592753	treg_specific	Treg_specific_1654	Calcoco1	40013	TRUE
chr2	84187741	84188568	NaiveT_specific	NaiveT_specific_2613	Calcrl	-27360	TRUE
chr2	84265190	84265858	common	common_378	Calcrl	101	TRUE
chr17	87846319	87846522	NaiveT_specific	NaiveT_specific_2191	Calm2	146	TRUE
chr4	108902515	108902700	NaiveT_specific	NaiveT_specific_3163	Calr4	-4482	TRUE
chr2	5627784	5628048	treg_specific	Treg_specific_2249	Camk1d	-7367	TRUE
chr1	195247976	195248164	NaiveT_specific	NaiveT_specific_340	Camk1g	51579	TRUE
chr3	126537500	126537728	NaiveT_specific	NaiveT_specific_2965	Camk2d	28834	TRUE
chr3	126299435	126299660	treg_specific	Treg_specific_2736	Camk2d	-321	TRUE
chr3	126312802	126313021	treg_specific	Treg_specific_2737	Camk2d	12554	TRUE
chr3	126313109	126313289	treg_specific	Treg_specific_2738	Camk2d	12841	TRUE
chr10	118655501	118655693	NaiveT_specific	NaiveT_specific_606	Cand1	5932	TRUE
chr4	122549484	122549664	treg_specific	Treg_specific_2945	Cap1	7699	TRUE
chr4	122550386	122550604	treg_specific	Treg_specific_2946	Cap1	8620	TRUE
chr4	122555723	122555933	treg_specific	Treg_specific_2947	Cap1	-7275	TRUE
chr4	122563502	122563749	treg_specific	Treg_specific_2948	Cap1	327	TRUE
chr4	122547988	122548264	common	common_716	Cap1	6251	FALSE
chr13	46712288	46712600	NaiveT_specific	NaiveT_specific_1302	Cap2	-22983	TRUE
chr6	72493873	72495066	common	common_1017	Capg	-61	TRUE
chr6	72502520	72503044	common	common_1018	Capg	-150	TRUE
chr1	184470664	184470864	treg_specific	Treg_specific_367	Capn2	23109	FALSE
chr1	184485647	184485833	treg_specific	Treg_specific_368	Capn8	-9398	FALSE
chr2	103637843	103638044	NaiveT_specific	NaiveT_specific_2636	Caprin1	138	TRUE
chr4	138759267	138759523	NaiveT_specific	NaiveT_specific_3252	Capzb	4213	TRUE
chr4	138759504	138759734	treg_specific	Treg_specific_2990	Capzb	4437	TRUE
chr4	138762227	138762456	treg_specific	Treg_specific_2991	Capzb	7160	FALSE
chr9	66527368	66527548	NaiveT_specific	NaiveT_specific_4480	Car12	-34035	FALSE
chr3	95710835	95711263	treg_specific	Treg_specific_2668	Car14	2435	TRUE
chr3	14912055	14912489	NaiveT_specific	NaiveT_specific_2778	Car2	25846	TRUE
chrX	160452045	160452241	treg_specific	Treg_specific_4128	Car5b	-13770	FALSE
chr8	107088852	107089060	common	common_1370	Car7	17175	TRUE
chr5	141494170	141494552	NaiveT_specific	NaiveT_specific_3541	Card11	17811	TRUE
chr5	141468318	141468529	treg_specific	Treg_specific_3226	Card11	-8126	TRUE
chr15	5057757	5058573	common	common_2388	Card6	-319	TRUE
chr7	150769663	150770010	treg_specific	Treg_specific_3710	Cars	9323	TRUE
chr2	118872640	118872875	NaiveT_specific	NaiveT_specific_2648	Casc5	-97	TRUE
chr8	47737207	47737470	treg_specific	Treg_specific_3745	Casp3	34536	TRUE
chr1	58863745	58863925	NaiveT_specific	NaiveT_specific_89	Casp8	4489	TRUE
chr1	58830957	58831142	treg_specific	Treg_specific_81	Casp8	-21168	TRUE
chr1	58854212	58854755	common	common_58	Casp8	2266	TRUE
chr1	58858866	58860359	common	common_59	Casp8	267	TRUE
chr2	172218743	172218923	treg_specific	Treg_specific_2549	Cass4	-461	TRUE
chr13	74908100	74908322	treg_specific	Treg_specific_1255	Cast	112	TRUE
chr13	74909185	74909396	treg_specific	Treg_specific_1256	Cast	1192	FALSE
chr13	74907546	74908037	common	common_2225	Cast	-246	TRUE
[truncated: 9,777 more rows]
