# Supplementary material for: Foxp3 depends on Ikaros for control of regulatory T cell gene expression and function
Source: eLife. 2024 Apr 24;12:RP91392. doi: 10.7554/eLife.91392 (PMC11042806; doi:10.7554/eLife.91392)
Supplement: Supplementary file 8. — Enriched TF name, family, and the associated expression value (log2TPM) in the indicated condition are shown. The PWMEnrich p-values were adjusted using FDR. [file elife-91392-supp8.xlsx]

## Sheet: ikaros_pwmenrich_expresse
Transcription factor motif enrichment
TF_name	TF_family	ATAC_DAR_condition	gene_id	RNA_TPM_exp_condition	RNA_log2tpm	PWMEnrich_FDR
Rel	Rel	unstim_upregulated	ENSMUSG00000020275	IKUnstim	8.2087	1.40958e-56
Jund	bZIP	stim_upregulated	ENSMUSG00000071076	IKStim	6.05932	1.72835e-49
Nfatc1	Rel	unstim_upregulated	ENSMUSG00000033016	IKUnstim	6.91263	1.93414e-47
Hltf	NA	stim_upregulated	ENSMUSG00000002428	IKStim	3.39644	6.01967e-36
Nfatc3	Rel	unstim_upregulated	ENSMUSG00000031902	IKUnstim	6.58034	2.9548e-35
Rela	Rel	unstim_upregulated	ENSMUSG00000024927	IKUnstim	6.67964	7.55799e-30
Jund	bZIP	unstim_upregulated	ENSMUSG00000071076	IKUnstim	8.78089	1.53946e-29
Junb	bZIP	stim_upregulated	ENSMUSG00000052837	IKStim	8.07121	2.43515e-29
Nfatc2	Rel	unstim_upregulated	ENSMUSG00000027544	IKUnstim	5.18731	6.78894e-28
Batf	bZIP	stim_upregulated	ENSMUSG00000034266	IKStim	5.27806	9.99799e-27
Nfat5	Rel	unstim_upregulated	ENSMUSG00000003847	IKUnstim	5.68976	1.64772e-26
Jun	bZIP	stim_upregulated	ENSMUSG00000052684	IKStim	5.37399	2.19258e-25
Foxp3	Forkhead	stim_upregulated	ENSMUSG00000039521	IKStim	7.50548	6.28508e-25
Smad3	SMAD	stim_upregulated	ENSMUSG00000032402	IKStim	3.51949	6.28508e-25
Smad2	NA	stim_upregulated	ENSMUSG00000024563	IKStim	3.93748	6.28508e-25
Fos	bZIP	stim_upregulated	ENSMUSG00000021250	IKStim	5.9518	9.6132e-23
Thap1	THAP finger	stim_downregulated	ENSMUSG00000037214	WTStim	3.35938	5.80479e-22
Fosl2	bZIP	stim_upregulated	ENSMUSG00000029135	IKStim	7.1304	3.42088e-20
Tcf12	bHLH	stim_downregulated	ENSMUSG00000032228	WTStim	5.47413	1.00897e-18
Batf	bZIP	unstim_upregulated	ENSMUSG00000034266	IKUnstim	5.84472	1.17368e-18
Jun	bZIP	unstim_upregulated	ENSMUSG00000052684	IKUnstim	7.95561	8.6267e-18
Junb	bZIP	unstim_upregulated	ENSMUSG00000052837	IKUnstim	11.0287	4.64049e-17
Nfatc1	Rel	stim_upregulated	ENSMUSG00000033016	IKStim	6.00868	9.0267e-17
Fosb	bZIP	stim_upregulated	ENSMUSG00000003545	IKStim	5.79608	2.76985e-16
Smad3	SMAD	unstim_upregulated	ENSMUSG00000032402	IKUnstim	4.99068	2.77458e-16
Smad2	NA	unstim_upregulated	ENSMUSG00000024563	IKUnstim	4.39389	2.77458e-16
Relb	Rel	unstim_upregulated	ENSMUSG00000002983	IKUnstim	5.72182	1.62252e-15
Plagl1	C2H2 ZF	stim_downregulated	ENSMUSG00000019817	WTStim	7.035	1.85884e-14
Tcf3	bHLH	stim_downregulated	ENSMUSG00000020167	WTStim	4.71481	2.93454e-14
Fos	bZIP	unstim_upregulated	ENSMUSG00000021250	IKUnstim	9.3053	3.36493e-14
Hltf	NA	unstim_upregulated	ENSMUSG00000002428	IKUnstim	3.69025	5.15873e-14
Nfat5	Rel	stim_upregulated	ENSMUSG00000003847	IKStim	5.09058	1.22151e-13
Nfatc3	Rel	stim_upregulated	ENSMUSG00000031902	IKStim	5.74301	2.63676e-13
Fosl2	bZIP	unstim_upregulated	ENSMUSG00000029135	IKUnstim	6.55551	5.1172e-13
Foxp3	Forkhead	unstim_upregulated	ENSMUSG00000039521	IKUnstim	7.41419	5.1172e-13
Foxp3	Forkhead	unstim_downregulated	ENSMUSG00000039521	IKUnstim	7.41419	1.18793e-12
Gata3	GATA	unstim_upregulated	ENSMUSG00000015619	IKUnstim	7.2861	4.15025e-12
Nr2c2	Nuclear receptor	stim_downregulated	ENSMUSG00000005893	WTStim	5.29163	6.39852e-12
Foxo4	Forkhead	stim_upregulated	ENSMUSG00000042903	IKStim	3.32177	2.3127e-11
Gata3	GATA	stim_upregulated	ENSMUSG00000015619	IKStim	6.69614	3.09705e-11
Rel	Rel	stim_upregulated	ENSMUSG00000020275	IKStim	7.24059	1.83644e-10
Fosb	bZIP	unstim_upregulated	ENSMUSG00000003545	IKUnstim	10.0115	3.09712e-10
Hltf	NA	unstim_downregulated	ENSMUSG00000002428	IKUnstim	3.69025	9.57323e-10
Pou6f1	Homeodomain	stim_upregulated	ENSMUSG00000009739	IKStim	4.02409	3.40954e-09
Foxp1	Forkhead	stim_upregulated	ENSMUSG00000030067	IKStim	5.05146	3.8507e-09
Nfatc2	Rel	stim_upregulated	ENSMUSG00000027544	IKStim	3.87256	4.84014e-09
Rbpj	CSL	unstim_upregulated	ENSMUSG00000039191	IKUnstim	4.20382	2.67755e-08
Arid5a	ARID/BRIGHT	stim_upregulated	ENSMUSG00000037447	IKStim	4.63879	1.10987e-07
Foxk2	Forkhead	stim_upregulated	ENSMUSG00000039275	IKStim	3.40184	2.44932e-07
Pou6f1	Homeodomain	unstim_upregulated	ENSMUSG00000009739	IKUnstim	3.67866	4.01392e-07
Stat5a	STAT	unstim_upregulated	ENSMUSG00000004043	IKUnstim	5.87231	4.55506e-07
Stat5b	STAT	unstim_upregulated	ENSMUSG00000020919	IKUnstim	6.10192	4.55506e-07
Mxi1	bHLH	unstim_downregulated	ENSMUSG00000025025	IKUnstim	3.8134	4.78414e-07
Stat5a	STAT	stim_upregulated	ENSMUSG00000004043	IKStim	6.51063	1.21536e-06
Stat5b	STAT	stim_upregulated	ENSMUSG00000020919	IKStim	6.64422	1.21536e-06
Stat4	STAT	stim_upregulated	ENSMUSG00000062939	IKStim	7.08971	1.31467e-06
Prdm4	C2H2 ZF	unstim_upregulated	ENSMUSG00000035529	IKUnstim	4.37433	1.35864e-06
Atf1	bZIP	unstim_upregulated	ENSMUSG00000023027	IKUnstim	4.83935	1.38794e-06
Tcf7	Sox	stim_upregulated	ENSMUSG00000000782	IKStim	6.83191	1.67435e-06
Foxo4	Forkhead	unstim_upregulated	ENSMUSG00000042903	IKUnstim	3.69639	1.93598e-06
Foxp1	Forkhead	unstim_upregulated	ENSMUSG00000030067	IKUnstim	5.84423	3.96638e-06
Foxj2	Forkhead	stim_upregulated	ENSMUSG00000003154	IKStim	4.25863	6.47825e-06
Prdm4	C2H2 ZF	stim_upregulated	ENSMUSG00000035529	IKStim	3.66124	8.13461e-06
Foxj2	Forkhead	unstim_upregulated	ENSMUSG00000003154	IKUnstim	4.88919	8.99435e-06
Foxo4	Forkhead	unstim_downregulated	ENSMUSG00000042903	IKUnstim	3.69639	9.64636e-06
Rela	Rel	stim_upregulated	ENSMUSG00000024927	IKStim	5.85235	9.69326e-06
Tcf7	Sox	unstim_downregulated	ENSMUSG00000000782	IKUnstim	8.87839	1.74977e-05
Foxk2	Forkhead	unstim_upregulated	ENSMUSG00000039275	IKUnstim	3.61313	1.84906e-05
Foxk2	Forkhead	unstim_downregulated	ENSMUSG00000039275	IKUnstim	3.61313	2.14407e-05
Foxp1	Forkhead	unstim_downregulated	ENSMUSG00000030067	IKUnstim	5.84423	5.6721e-05
Nr4a1	Nuclear receptor	stim_upregulated	ENSMUSG00000023034	IKStim	9.18358	6.03944e-05
Stat1	STAT	stim_upregulated	ENSMUSG00000026104	IKStim	7.75416	6.1713e-05
Ikzf1	C2H2 ZF	stim_upregulated	ENSMUSG00000018654	IKStim	4.60834	6.87328e-05
Foxj2	Forkhead	unstim_downregulated	ENSMUSG00000003154	IKUnstim	4.88919	8.49101e-05
Pou2f2	Homeodomain POU	stim_upregulated	ENSMUSG00000008496	IKStim	5.01663	0.000136561
Tbx21	T-box	unstim_upregulated	ENSMUSG00000001444	IKUnstim	3.59582	0.00027922
Stat3	STAT	unstim_upregulated	ENSMUSG00000004040	IKUnstim	5.97793	0.000456253
Cux1	CUT Homeodomain	stim_upregulated	ENSMUSG00000029705	IKStim	3.84188	0.000621086
Hmbox1	Homeodomain	unstim_upregulated	ENSMUSG00000021972	IKUnstim	3.42239	0.000668837
Runx3	Runt	unstim_upregulated	ENSMUSG00000070691	IKUnstim	4.89296	0.000684169
Creb1	bZIP	unstim_upregulated	ENSMUSG00000025958	IKUnstim	3.93772	0.000713304
Tcf7	Sox	unstim_upregulated	ENSMUSG00000000782	IKUnstim	8.87839	0.000729135
Stat4	STAT	unstim_upregulated	ENSMUSG00000062939	IKUnstim	5.66396	0.000779027
Pou2f1	Homeodomain POU	unstim_upregulated	ENSMUSG00000026565	IKUnstim	3.45145	0.000788657
Bach1	bZIP	stim_upregulated	ENSMUSG00000025612	IKStim	3.36175	0.000813351
Stat3	STAT	stim_upregulated	ENSMUSG00000004040	IKStim	6.70833	0.000813351
Stat6	STAT	stim_upregulated	ENSMUSG00000002147	IKStim	5.53087	0.000813351
Stat1	STAT	unstim_upregulated	ENSMUSG00000026104	IKUnstim	7.23508	0.000839411
Mga	bHLH T-box	unstim_upregulated	ENSMUSG00000033943	IKUnstim	4.26719	0.00127627
Atf2	bZIP	stim_upregulated	ENSMUSG00000027104	IKStim	3.67353	0.00129817
Relb	Rel	stim_upregulated	ENSMUSG00000002983	IKStim	4.98482	0.00152922
Foxo3	Forkhead	unstim_upregulated	ENSMUSG00000048756	IKUnstim	4.91061	0.00172907
Runx1	Runt	stim_upregulated	ENSMUSG00000022952	IKStim	4.61203	0.0019801
Atf1	bZIP	unstim_downregulated	ENSMUSG00000023027	IKUnstim	4.83935	0.00259202
Meis3	Homeodomain	unstim_downregulated	ENSMUSG00000041420	IKUnstim	3.8005	0.00280625
Gmeb2	SAND	unstim_downregulated	ENSMUSG00000038705	IKUnstim	4.32931	0.00293667
Atf2	bZIP	unstim_upregulated	ENSMUSG00000027104	IKUnstim	4.38188	0.00350868
Creb1	bZIP	stim_upregulated	ENSMUSG00000025958	IKStim	3.59563	0.00367398
Zfp317	C2H2 ZF	unstim_downregulated	ENSMUSG00000057551	IKUnstim	4.80233	0.00419476
Mafk	bZIP	stim_upregulated	ENSMUSG00000018143	IKStim	3.36	0.00420047
Zfp263	C2H2 ZF	stim_downregulated	ENSMUSG00000022529	WTStim	4.30417	0.00438013
Foxo3	Forkhead	stim_upregulated	ENSMUSG00000048756	IKStim	4.00009	0.00527217
Zfp384	C2H2 ZF	unstim_upregulated	ENSMUSG00000038346	IKUnstim	4.46225	0.00555128
Foxo1	Forkhead	unstim_upregulated	ENSMUSG00000044167	IKUnstim	7.28266	0.00556896
Foxk1	Forkhead	stim_upregulated	ENSMUSG00000056493	IKStim	4.43583	0.00592065
Ctcf	C2H2 ZF	stim_downregulated	ENSMUSG00000005698	WTStim	5.40479	0.00635321
Pou2f2	Homeodomain POU	unstim_upregulated	ENSMUSG00000008496	IKUnstim	4.97735	0.00652378
Runx3	Runt	stim_upregulated	ENSMUSG00000070691	IKStim	4.03649	0.00692206
Gata3	GATA	unstim_downregulated	ENSMUSG00000015619	IKUnstim	7.2861	0.00840564
Foxk1	Forkhead	unstim_downregulated	ENSMUSG00000056493	IKUnstim	5.21919	0.00849687
Foxk1	Forkhead	unstim_upregulated	ENSMUSG00000056493	IKUnstim	5.21919	0.00874843
Runx1	Runt	unstim_upregulated	ENSMUSG00000022952	IKUnstim	5.40969	0.00917138
Foxo3	Forkhead	unstim_downregulated	ENSMUSG00000048756	IKUnstim	4.91061	0.00920807
Nfil3	bZIP	unstim_upregulated	ENSMUSG00000056749	IKUnstim	7.79383	0.00920807
Atf1	bZIP	stim_upregulated	ENSMUSG00000023027	IKStim	3.77884	0.00962532
Mafg	bZIP	stim_upregulated	ENSMUSG00000051510	IKStim	3.36142	0.0128919
Ikzf1	C2H2 ZF	unstim_downregulated	ENSMUSG00000018654	IKUnstim	5.38846	0.013839
Nfil3	bZIP	stim_upregulated	ENSMUSG00000056749	IKStim	6.43333	0.0147314
Gmeb2	SAND	stim_upregulated	ENSMUSG00000038705	IKStim	3.64533	0.0148261
Irf7	IRF	stim_upregulated	ENSMUSG00000025498	IKStim	4.30003	0.0169153
Tbx21	T-box	stim_upregulated	ENSMUSG00000001444	IKStim	4.39775	0.0189493
Pbx2	Homeodomain	stim_upregulated	ENSMUSG00000034673	IKStim	4.15296	0.019524
Foxn3	Forkhead	unstim_upregulated	ENSMUSG00000033713	IKUnstim	5.75848	0.0207091
Foxn3	Forkhead	unstim_downregulated	ENSMUSG00000033713	IKUnstim	5.75848	0.0207389
Foxo1	Forkhead	stim_upregulated	ENSMUSG00000044167	IKStim	6.06586	0.0215885
Foxj3	Forkhead	stim_upregulated	ENSMUSG00000032998	IKStim	3.38085	0.0275636
Jund	bZIP	unstim_downregulated	ENSMUSG00000071076	IKUnstim	8.78089	0.0283062
Irf5	IRF	unstim_upregulated	ENSMUSG00000029771	IKUnstim	3.73599	0.0292427
Pbx2	Homeodomain	unstim_upregulated	ENSMUSG00000034673	IKUnstim	4.84602	0.0300044
Elf1	Ets	stim_upregulated	ENSMUSG00000036461	IKStim	5.76906	0.0306768
Foxo1	Forkhead	unstim_downregulated	ENSMUSG00000044167	IKUnstim	7.28266	0.0350458
Mnt	bHLH	unstim_downregulated	ENSMUSG00000000282	IKUnstim	5.62789	0.0368246
Hif1a	bHLH	unstim_downregulated	ENSMUSG00000021109	IKUnstim	7.34484	0.0386812
Stat6	STAT	unstim_upregulated	ENSMUSG00000002147	IKUnstim	5.69341	0.0403843
Runx1	Runt	unstim_downregulated	ENSMUSG00000022952	IKUnstim	5.40969	0.0413105
Zfp384	C2H2 ZF	stim_upregulated	ENSMUSG00000038346	IKStim	4.13073	0.0425131
Zfp382	C2H2 ZF	stim_downregulated	ENSMUSG00000074220	WTStim	3.48417	0.0446526
Cebpb	bZIP	stim_upregulated	ENSMUSG00000056501	IKStim	4.62895	0.0476846
Rfx1	RFX	unstim_upregulated	ENSMUSG00000031706	IKUnstim	5.12639	0.0494854
